# Supplementary material for: Comparative and integrative single cell analysis reveals new insights into the transcriptional immaturity of stem cell-derived β cells
Source: BMC Genomics. 2024 Jan 24;25:105. doi: 10.1186/s12864-024-10013-x (PMC10807170; doi:10.1186/s12864-024-10013-x)
Supplement: Supplementary file 2 — Additional file 2: Table S1. Differentiation Protocols Summary, Quality Control, Filtering, and Integrating Islet Endocrine Cells. [file 12864_2024_10013_MOESM2_ESM.xlsx]

## Sheet: Description
Table S1: Differentiation Protocols Summary, Quality Control, Filtering, and Integrating Islet Endocrine Cells
Tab 1: sequencing and quality control details for each collected dataset and dataset fraction (%) in each cell type.
Tab 2: list of genes whose names were changed to be consistent across all datasets
Tab 3: QC thresholds for each individual dataset for removal of apoptotic cells and sequencing doublets
Tab 4: cell population gene defining list, cell population names, and cell fraction (%) of each cell population within integrated dataset.
Related to Fig 1, Fig S1, & Fig S2
Seurat analysis
p_val	p-value
avg_logFC	log2 fold-change (FC) of the average expression for given gene between two comparison groups (minimum = 0.25)
pct.1	percentage of cells that express given gene in population 1 (indicated cell type)
pct.2	percentage of cells that express given gene in population 2 (all other endocrine cell types)
p_val_adj	p-value adjusted with conservative Bonferonni's for multiple testing

## Sheet: Sequencing & QC Details
Sequencing Information
	Aug SC-Vitro	Veres SC-Vitro	Weng SC-Vitro	Balboa SC-Vitro	Augs SC-Vivo (6 months)	Balboa SC-Vivo (1 month)	Balboa SC-Vivo (6 months)	Baron Adult	Fang Adult	Xin Adult	Cao Fetal	Augs SC-Vitro IPSC	Augs SC-Vitro Single-nuclei	Zhu SC-Vitro
publishment	Augsornworawat et al. 2020	Veres et al. 2019	Weng et al. 2020	Balboa et al. 2022	Augsornworawat et al. 2020	Balboa et al. 2022	Balboa et al. 2022	Baron et al. 2016	Fang et al. 2019	Xin et al. 2018	Cao et al. 2019	Augsornworawat et al. 2020	Augsornworawat et al. 2023	Zhu et al. 2023
PMID	32846125	31068696	33257854	35241836	32846125	35241836	35241836	27667365	30865899	27667665	30787437	32846125	37188763	37040771
GEO series (GSE)	GSE151117	GSE114412	GSE143783	GSE167880	GSE151117	GSE167880	GSE167880	GSE84133	GSE101207	GSE114297	NA*	GSE139535	GSE199636	GSE202497
GEO samples (GSM)	GSM4567006	GSM3141964, GSM3141970, GSM3141976	GSM4274582	GSM5114461, GSM5114462, GSM5114463	GSM4567001, GSM4567002,GSM4567003	GSM5114469, GSM5114470, GSM5114471	GSM5114476	GSM2230757, GSM2230758, GSM2230759	GSM2700338, GSM2700339, GSM2700340, GSM2700341, GSM2863188	GSM3138939, GSM3138940, GSM3138941, GSM3138942, GSM3138943, GSM3138944, GSM3138945, GSM3138946, GSM3138947, GSM3138948, GSM3138950	NA*	GSM4143264	GSM5979674	GSM6123275
Sequencing Platform	Illumina NovaSeq 6000	Illumina HiSeq 2500, Illumina NextSeq 500	Illumina HiSeq 2000	Illumina NovaSeq 6000	Illumina NovaSeq 6000	Illumina NovaSeq 6000	Illumina NovaSeq 6000	Illumina HiSeq 2500	Illumina HiSeq 2000	Illumina NextSeq 500	Illumina NovaSeq 6000	Illumina HiSeq 2500	Illumina NovaSeq 6000	Illumina NextSeq 500
number of cells	12239	6646	13542	14388	4014	4318	3355	7266	68000	18609	60493	3640	13740	2638
mean reads per cell	15694	2752	641	8446	10019	8615	18719	5667	401	15128	1347	11761	11492	15069
median genes per cell	3596	1397	326	2615	1204	2167	3277	1803	39	1997	528	2973	3554	4563
number of cells (after QC)	8615	4577	9229	8641	2728	3477	2465	6579	9250	14368	58275	3584	13563	2638
mean reads per cell (after QC)	18931	3296	705	11330	5133	7303	17256	4830	1950	12808	1145	13726	11501	15069
median genes per cell (after QC)	3864	1683	413	3145	1233	2182	3446	1745	855	1895	511	2984	3561	4563
number of endocrine cells (CHGA+)	8615	4151	2944	7873	1627	1813	1720	4671	8425	10685	10707	3321	13387	2565
number of Beta cells	904	1569	657	3347	610	492	346	1906	3719	4667	2825	1427	719	442
number of Alpha cells	6269	1011	838	1220	445	794	1201	1980	3843	5258	1153	1215	2261	1209
number of Delta cells	187	84	104	252	32	27	32	490	334	749	1323	346	817	196
number of PP cells	167	31	27	214	14	18	22	194	323	432	73	0	0	0
number of Epsilon cells	23	17	6	59	13	15	17	16	12	17	139	0	2	0
number of Polyhormonal cells	0	0	2	3	2	2	1	2	0	2	551	NA	NA	NA
number of Progenitor cells	0	18	101	206	1	1	0	0	0	0	295	NA	NA	NA
number of proliferating cells	290	59	75	239	9	35	10	11	42	65	32	NA	NA	NA
number of EC cells	705	1128	926	1842	481	387	71	30	144	83	298	333	9588	718
number of NueroEndo cells	69	114	189	390	16	38	8	0	5	4	698	NA	NA	NA
number of Exocrine cells	NA	NA	NA	NA	NA	NA	NA	NA	NA	NA	NA	0	0	0
hESC Cell Line	Hues8	Hues8	H1	H1	Hues8	H1	H1	NA	NA	NA	NA	IPSC	Hues8	H1
SC-islet derivation protocol	Hogrebe Protocol	Pagliuca Protocol	Rezania Protocol	Balboa Protocol	Hogrebe Protocol	Balboa Protocol	Balboa Protocol	NA	NA	NA	NA	Hogrebe Protocol	Hogrebe Protocol	Rezania-Hogrebe
Day of protocol sequenced	34 (s6w2)	34 (s6w2)	31 (s7)	24 (s7w0)	NA	NA	NA	NA	NA	NA	NA	34 (s6w2)	34 (s6w2)	32
Months in mouse kidney capsule	NA	NA	NA	NA	6	1	6	NA	NA	NA	NA	NA	NA	NA
Diabetic mice (STZ treatment)	NA	NA	NA	NA	Yes	No	Yes	NA	NA	NA	NA	NA	NA	NA
number of donors	NA	NA	NA	NA	NA	NA	NA	3	5	11	9	NA	NA	NA
donor ages	NA	NA	NA	NA	NA	NA	NA	17-51 years	21-52 years	23-55 years	110-122 dpc	NA	NA	NA
BMIs	NA	NA	NA	NA	NA	NA	NA	21.1-27.5	20.6-34.8	21.2-30.8	NA	NA	NA	NA
number of males	NA	NA	NA	NA	NA	NA	NA	2	4	8	3	NA	NA	NA
number of females	NA	NA	NA	NA	NA	NA	NA	1	1	3	6	NA	NA	NA
*https://descartes.brotmanbaty.org/bbi/human-gene-expression-during-development/)
Primary Islet Source	Age	Gender	BMI
Baron-1	17 years	male	21.5
Baron-2	51 years	female	21.1
Baron-3	38 years	male	27.5
Fang-1	27 years	male	20.6
Fang-2	22 years	male	22.8
Fang-3	38 years	female	34.4
Fang-4	52 years	male	22
Fang-6	44 years	male	34.6
Xin-1	32 years	female	24.9
Xin-2	23 years	male	24.8
Xin-3	52 years	male	30
Xin-4	52 years	male	22
Xin-5	49 years	male	26.5
Xin-6	37 years	male	22.9
Xin-7	39 years	male	23.6
Xin-8	28 years	male	30.8
Xin-9	49 years	male	26.2
Xin-10	55 years	female	23.5
Xin-12	56 years	male	21.2
Cao-1	117 dpc	male	NA
Cao-2	110 dpc	female	NA
Cao-3	122 dpc	female	NA
Cao-4	113 dpc	female	NA
Cao-5	115 dpc	female	NA
Cao-6	122 dpc	male	NA
Cao-7	117 dpc	male	NA
Cao-8	117 dpc	female	NA
Cao-9	110 dpc	female	NA

## Sheet: Renaming Genes
Renaming Genes
		x = gene name was changed in indicated dataset prior to QC
old gene identifier	new gene identifier	Aug SC-Vitro	Veres SC-Vitro	Weng SC-Vitro	Balboa SC-Vitro	Augs SC-Vivo (6 months)	Balboa SC-Vivo (1 month)	Balboa SC-Vivo (6 months)	Baron Adult	Fang Adult	Xin Adult	Cao Fetal
AES	TLE5	x	x			x			x	x	x	x
APOA1BP	NAXE	x				x			x	x	x	x
APOPT1	COA8	x	x			x			x	x	x	x
ASNA1	GET3	x	x			x			x	x	x	x
ATP5A1	ATP5F1A	x	x			x			x	x	x	x
ATP5B	ATP5F1B	x	x			x			x	x	x	x
ATP5C1	ATP5F1C	x	x			x			x	x	x	x
ATP5D	ATP5F1D	x	x			x			x	x	x	x
ATP5E	ATP5F1E	x	x			x			x	x	x	x
ATP5F1	ATP5PB	x	x			x			x	x	x	x
ATP5G1	ATP5MC1	x	x			x			x	x	x	x
ATP5G2	ATP5MC2	x	x			x			x	x	x	x
ATP5G3	ATP5MC3	x	x			x			x	x	x	x
ATP5H	ATP5PD	x	x			x			x	x	x	x
ATP5I	ATP5ME	x	x			x			x	x	x	x
ATP5J	ATP5PF	x	x			x			x	x	x	x
ATP5J2	ATP5MF	x	x			x			x	x	x	x
ATP5L	ATP5MG	x	x			x			x	x	x	x
ATP5O	ATP5PO	x	x			x			x	x	x	x
ATPIF1	ATP5IF1	x	x			x			x	x	x	x
C11orf31	SELENOH	x				x			x	x	x	x
C11orf73	HIKESHI	x				x			x	x	x	x
C14orf1	ERG28	x	x			x			x	x	x	x
C14orf166	RTRAF	x	x			x			x	x	x	x
C14orf2	ATP5MPL		x						x	x	x	x
C16orf13	METTL26	x				x			x	x	x	x
C17orf89	NDUFAF8	x				x			x	x	x	x
C19orf24	FAM174C	x	x			x			x	x	x	x
C19orf43	TRIR	x	x			x			x	x	x	x
C19orf60	REX1BD	x				x			x	x	x	x
C19orf70	MICOS13	x	x			x			x	x	x	x
C19orf77	SMIM24										x
C20orf24	RAB5IF	x	x			x			x	x	x	x
C6orf1	SMIM29	x	x			x			x	x	x	x
C7orf41	MTURN											x
C7orf55	FMC1	x				x			x	x	x	x
C7orf73	STMP1	x	x			x			x	x	x	x
C8orf59	RBIS	x	x			x			x	x	x	x
C9orf3	AOPEP	x	x			x			x	x	x	x
CNIH	CNIH1										x	x
COL4A3BP	CERT1	x	x			x			x	x	x	x
CTSL1	CTSL										x
EPRS1	EPRS			x
FAM105A	OTULINL	x	x			x			x	x	x	x
FAM127A	RTL8C	x	x			x			x	x	x	x
FAM127B	RTL8A	x	x			x			x	x	x	x
FAM132A	PRXL2A	x	x			x			x	x	x	x
FAM134A	RETREG2	x	x			x			x	x	x	x
FAM159B	SHISAL2B	x	x			x			x	x	x	x
FAM173A	ANTKMT	x	x			x			x	x	x	x
FAM195A	MCRIP2	x				x			x	x	x	x
FAM195B	MCRIP1	x				x			x	x	x	x
FAM46A	TENT5A	x	x			x			x	x	x	x
FAM57B	TLCD3B	x	x			x			x	x	x	x
FAM60A	SINHCAF	x	x			x			x	x	x	x
FAM63B	MINDY2	x				x			x	x	x	x
FAM96A	CIAO2A	x	x			x			x	x	x	x
FAM96B	CIA02B	x	x			x			x	x	x	x
GLTSCR2	NOP53	x	x			x			x	x	x	x
GNB2L1	RACK1	x				x			x	x	x	x
H1-0	H1F0			x
H1-10	H1FX			x
H1-4	HIST1H1E			x
H2AJ	H2AFJ			x
H2AZ1	H2AFZ			x
H2AZ2	H2AFV			x
H3-3B	H3F3B			x
H4C3	HIST1H4C			x
HBT8	PWAR6	x				x					x
HLA.A	HLA-A								x
HLA.B	HLA-B								x
HLA.C	HLA-C								x
HLA.DMA	HLA-DMA								x
HLA.DMB	HLA-DMB								x
HLA.DOA	HLA-DOA								x
HLA.DOB	HLA-DOB								x
HLA.DPA1	HLA-DPA1								x
HLA.DPB1	HLA-DPB1								x
HLA.DQA1	HLA-DQA1								x
HLA.DQA2	HLA-DQA2								x
HLA.DQB1	HLA-DQB1								x
HLA.DQB2	HLA-DQB2								x
HLA.DRA	HLA-DRA								x
HLA.DRB1	HLA-DRB1								x
HLA.DRB5	HLA-DRB5								x
HLA.E	HLA-E								x
HLA.F	HLA-F								x
HLA.G	HLA-G								x
HN1	JPT1	x	x			x			x	x	x	x
KIAA1715	LNPK	x				x			x	x	x	x
LARGE1	LARGE	x	x			x			x	x	x	x
LHFP	LHFPL6	x	x			x			x	x	x	x
LINC00493	SMIM26	x				x			x	x	x	x
LINC01420	NBDY	x				x			x	x	x	x
LRRC75A-AS1	SNHG29	x				x				x	x	x
MACROH2A1	H2AFY			x
MESDC2	MESD	x	x			x			x	x	x	x
MINOS1	MICOS10	x	x			x			x	x	x	x
MIR7.3HG	MIR7-3HG								x
MLLT4	AFDN	x				x			x	x	x	x
MNF1	UQCC2										x	x
MRP63	MRPL57										x	x
MYEOV2	COPS9	x				x			x	x	x	x
NARS1	NARS			x
NEURL	NEURL1										x	x
NGFRAP1	BEX3	x				x			x	x	x	x
NKX2.1	NKX2-1								x
NKX2.2	NKX2-2								x
NKX2.3	NKX2-3								x
NKX2.5	NKX2-5								x
NKX2.6	NKX2-6								x
NKX2.8	NKX2-8								x
NKX3.1	NKX3-1								x
NKX3.2	NKX3-2								x
NKX6.1	NKX6-1								x
NKX6.2	NKX6-2								x
NKX6.3	NKX6-3								x
NUPR2	NUPR1L									x
PLAM2.AKAP2	PALM-AKAP2								x
PME3IP1	FAM192A			x
PPP2R4	PTPA	x				x			x	x	x	x
PVRL1	NECTIN1	x				x			x	x	x	x
PVRL2	NECTIN2	x				x			x	x	x	x
PVRL3	NECTIN3	x				x			x	x	x	x
RTFDC1	RTF2	x	x			x			x	x	x	x
SELK	SELENOK	x				x			x	x	x	x
SELM	SELENOM	x				x			x	x	x	x
SELT	SELENOT	x				x			x	x	x	x
SENP3.EIF4A1	SENP3-EIF4A1								x
SEP15	SELENOF	x				x			x	x	x	x
SEPT11	SEPTIN11	x	x			x			x	x	x	x
SEPT2	SEPTIN2	x	x			x			x	x	x	x
SEPT4	SEPTIN4	x	x			x			x	x	x	x
SEPT7	SEPTIN7	x	x			x			x	x	x	x
SEPW1	SELENOW	x				x			x	x	x	x
SF3B14	SF3B6										x	x
SHFM1	SEM1	x				x			x	x	x	x
STRA13	CENPX	x				x			x	x	x	x
SUMO2.1	SUMO2	x				x						x
SUZ12P	SUZ12P1											x
TARS1	TARS			x
TCEB1	ELOC	x				x			x	x	x	x
TCEB2	ELOB	x				x			x	x	x	x
TCEB3	ELOA	x				x			x	x	x	x
TMEM261	DMAC1	x	x			x			x	x	x	x
TOMM70A	TOMM70	x				x			x	x	x	x
UQC11.1	UQCR11	x				x
USMG5	ATP5MD	x	x			x			x	x	x	x
VIMP	SELENOS	x				x			x	x	x	x
WBP5	TCEAL9	x				x			x	x	x	x
WBSCR22	BUD23	x	x			x			x	x	x	x
WHSC1	NSD2	x				x			x	x	x	x
WHSC1L1	NSD3	x				x			x	x	x	x
WRB	GET1	x	x			x			x	x	x	x
ZCCHC11	TUT4	x	x			x			x	x	x	x
ZMYM6NB	TMEM35B								x	x	x

## Sheet: Quality Control Thresholds
Quality Control			*mouse cells removed prior by filtering out cells expressing kidney marker TTC36
	Augs SC								Veres SC								Weng SC
	Balboa SC								Augs SC-Vivo (6-month TXP)								Balboa SC-Vivo (1-month TXP)
	Balboa SC-Vivo (6-month TXP)								Baron Adult								Fang Adult
	Xin Adult								Cao Fetal								Augs IPSC
	Augs Single-nuclei								Zhu

## Sheet: Endocrine Islet Integrated
Endocrine Islet Integrated
Cluster ID	Beta							Alpha							Delta							PP							Epsilon							Polyhormonal							Progenitor
Total Cell Count	21042							24012							3614							1515							334							565							622
Cell Fraction (%)	33.28							37.98							5.72							2.4							0.53							0.89							0.98
	gene	p_val	avg_log2FC	pct.1	pct.2	p_val_adj		gene	p_val	avg_log2FC	pct.1	pct.2	p_val_adj		gene	p_val	avg_log2FC	pct.1	pct.2	p_val_adj		gene	p_val	avg_log2FC	pct.1	pct.2	p_val_adj		gene	p_val	avg_log2FC	pct.1	pct.2	p_val_adj		gene	p_val	avg_log2FC	pct.1	pct.2	p_val_adj		gene	p_val	avg_log2FC	pct.1	pct.2	p_val_adj
	IAPP	0	4.39968	0.761	0.388	0		GCG	0	4.45331	0.991	0.716	0		SST	0	6.66723	0.952	0.61	0		PPY	0	8.76446	0.835	0.267	0		GHRL	0	8.46119	0.952	0.081	0		COL1A1	0	4.78242	0.558	0.037	0		SOX4	0	3.5486	0.867	0.313	0
	INS	0	3.29683	0.995	0.863	0		TTR	0	2.97086	0.999	0.891	0		NLGN1	0	2.10157	0.208	0.035	0		PYY	1.24515e-43	3.33145	0.231	0.128	7.56381e-39		ACSL1	0	3.5736	0.728	0.103	0		COL3A1	0	4.37252	0.55	0.02	0		CADM2	0	3.34921	0.582	0.049	0
	RBP4	0	2.52588	0.503	0.197	0		TM4SF4	0	2.38278	0.652	0.239	0		TRPM3	0	1.99171	0.255	0.064	0		AQP3	0	2.72023	0.459	0.144	0		THSD4	1.27604e-214	2.51336	0.392	0.044	7.75144e-210		H19	0	4.22488	0.621	0.028	0		CACNA2D1	6.00152e-83	3.0429	0.614	0.354	3.64569e-78
	HADH	0	2.07887	0.691	0.159	0		GC	0	2.01324	0.748	0.151	0		CNTN5	0	1.9756	0.188	0.021	0		ID2	2.86965e-290	1.64971	0.568	0.218	1.7432e-285		FGF12	1.56216e-27	2.3013	0.392	0.198	9.48947e-23		COL1A2	0	3.85139	0.512	0.03	0		IGF2	1.50818e-104	2.9351	0.413	0.136	9.16158e-100
	DLK1	0	1.86381	0.703	0.285	0		SERPINA1	0	1.95767	0.667	0.25	0		HHEX	0	1.94482	0.454	0.012	0		SCGB2A1	2.44855e-153	1.35443	0.5	0.246	1.4874e-148		EGFEM1P	8.99296e-128	2.29684	0.213	0.021	5.46287e-123		CEL	0	3.68759	0.481	0.057	0		MECOM	0	2.50129	0.288	0.028	0
	SHISAL2B	0	1.68699	0.379	0.135	0		CLU	0	1.91362	0.96	0.659	0		KCTD8	0	1.93285	0.234	0.039	0		CPB1	6.70929e-169	1.18577	0.201	0.047	4.07563e-164		CACNB2	4.57409e-59	2.27039	0.467	0.17	2.77858e-54		CLPS	0	3.66914	0.623	0.108	0		CASC15	0	2.47776	0.191	0.008	0
	MEG3	0	1.57395	0.406	0.078	0		ALDH1A1	0	1.89514	0.916	0.555	0		RBP4	0	1.7227	0.528	0.29	0		GPC5-AS1	8.31912e-303	1.14988	0.347	0.085	5.05353e-298		ROBO1	5.17711e-31	2.23378	0.371	0.165	3.14489e-26		IGF2	2.069e-228	3.53892	0.558	0.135	1.25684e-223		CACNB2	6.69005e-55	2.38814	0.368	0.169	4.06394e-50
	ERO1B	0	1.56184	0.471	0.239	0		CHGB	0	1.51129	0.909	0.684	0		LEPR	0	1.71201	0.315	0.027	0		PPY2	0	1.13412	0.223	0.001	0		NPAS3	1.22999e-88	2.21371	0.437	0.112	7.47167e-84		HBA2	0	3.14447	0.265	0.011	0		HES6	1.59961e-155	2.22951	0.444	0.127	9.71701e-151
	NEFM	1.13499e-288	1.52452	0.298	0.187	6.89464e-284		TMEM176B	0	1.43016	0.814	0.38	0		ANKS1B	3.20152e-79	1.61733	0.285	0.184	1.94479e-74		ID1	2.81662e-60	1.089	0.314	0.167	1.71099e-55		SPINK1	1.0957e-19	2.20792	0.488	0.333	6.65595e-15		HBA1	0	2.91694	0.237	0.009	0		MDK	1.20833e-100	2.20653	0.719	0.573	7.3401e-96
	PLAGL1	0	1.46554	0.372	0.167	0		VGF	0	1.36496	0.478	0.27	0		NPAS3	6.5e-125	1.61708	0.223	0.107	3.94849e-120		ETV1	1.1128e-125	1.07709	0.469	0.253	6.75984e-121		DSCAML1	3.16963e-93	2.19993	0.326	0.063	1.92542e-88		HBG2	0	2.88733	0.211	0.011	0		MAML3	8.49793e-28	2.10805	0.326	0.193	5.16215e-23
	NPTX2	0	1.40003	0.46	0.081	0		FXYD3	0	1.36093	0.476	0.119	0		CTC-340A15.2	9.86107e-125	1.6014	0.154	0.059	5.99021e-120		MT2A	3.51487e-79	1.03682	0.254	0.107	2.13514e-74		PHGR1	6.34655e-292	2.15625	0.389	0.033	3.85528e-287		RNA28S5	0	2.83191	0.444	0.043	0		CACNA1A	7.62291e-48	2.0955	0.519	0.319	4.63061e-43
	CALB2	0	1.38675	0.288	0.125	0		F10	0	1.35281	0.687	0.268	0		SAMD5	2.31814e-172	1.6001	0.321	0.166	1.40818e-167		SCG2	3.46168e-163	1.02128	0.868	0.653	2.10283e-158		FGF14	1.11799e-91	2.14512	0.629	0.233	6.79134e-87		SPARC	0	2.61008	0.324	0.023	0		CBFA2T2	3.35855e-55	2.06553	0.465	0.261	2.04019e-50
	GSN	0	1.37844	0.389	0.097	0		PDK4	0	1.33657	0.406	0.137	0		ERBB4	0	1.55006	0.154	0.014	0		MT1E	2.30605e-110	0.977381	0.23	0.077	1.40083e-105		VSTM2L	4.84329e-178	2.11815	0.656	0.156	2.9421e-173		LINC00486	2.93188e-299	2.42024	0.467	0.068	1.781e-294		C9orf16	0.000105729	2.0459	0.46	0.59	1
	SPP1	5.27773e-304	1.37385	0.155	0.063	3.20601e-299		B2M	0	1.19267	0.91	0.681	0		GPC6	3.2173e-53	1.54109	0.335	0.262	1.95438e-48		TM4SF4	4.72437e-193	0.942007	0.731	0.396	2.86986e-188		ARX	5.01466e-63	2.00695	0.572	0.249	3.04621e-58		ALB	3.68563e-78	2.34612	0.143	0.024	2.23887e-73		POU2F2	8.99228e-290	2.02138	0.376	0.052	5.46245e-285
	PCSK1	0	1.36631	0.665	0.235	0		GPX3	0	1.18769	0.65	0.402	0		KIAA1244	8.22887e-95	1.54079	0.363	0.247	4.99871e-90		PTP4A3	4.18712e-113	0.939328	0.362	0.161	2.54351e-108		CDHR3	1.80938e-134	1.93309	0.329	0.047	1.09913e-129		CLCN4	2.18366e-08	2.23795	0.05	0.137	0.00132649		H19	6.82888e-64	1.9688	0.153	0.032	4.14827e-59
	ACVR1C	0	1.3516	0.424	0.301	0		FXYD5	0	1.18236	0.288	0.048	0		LSAMP	2.2305e-13	1.49405	0.265	0.251	1.35494e-08		BTG2	1.69464e-109	0.92996	0.683	0.451	1.02943e-104		SGCZ	8.00707e-194	1.88902	0.144	0.006	4.86398e-189		DCN	0	2.19361	0.211	0.007	0		KRT19	7.45072e-62	1.94194	0.457	0.235	4.52601e-57
	ROBO2	0	1.26134	0.364	0.1	0		C5orf38	0	1.14993	0.576	0.118	0		KCNMB2	6.86605e-53	1.44015	0.338	0.26	4.17085e-48		HSPB1	3.52174e-75	0.920626	0.586	0.407	2.13931e-70		PDE8B	1.00805e-105	1.88291	0.35	0.064	6.12351e-101		PRKG1	0	2.1747	0.221	0.012	0		TTTY14	3.13113e-52	1.93252	0.233	0.079	1.90203e-47
	CCSER1	0	1.2326	0.196	0.056	0		FAP	0	1.13763	0.255	0.016	0		RORA	3.40792e-50	1.42408	0.225	0.151	2.07017e-45		THSD7A	3.70601e-228	0.916157	0.262	0.06	2.25125e-223		ACOT7	2.72468e-142	1.87206	0.482	0.098	1.65513e-137		COL6A2	3.62666e-209	2.15919	0.264	0.032	2.20305e-204		RGS16	4.50194e-42	1.91298	0.238	0.091	2.73475e-37
	ADCYAP1	0	1.12815	0.287	0.172	0		SPINK1	0	1.12034	0.454	0.254	0		CACNB2	9.51069e-82	1.41619	0.268	0.165	5.77737e-77		MALAT1	2.57386e-48	0.896389	0.807	0.756	1.56352e-43		SAMD5	4.79891e-76	1.85763	0.512	0.174	2.91515e-71		ZFP36L1	1.38226e-103	2.12774	0.251	0.053	8.39665e-99		CDKAL1	1.35707e-96	1.91065	0.383	0.126	8.24365e-92
	PRSS23	0	1.09477	0.367	0.096	0		HLA-A	0	1.10886	0.673	0.532	0		RIMS2	3.31387e-34	1.27508	0.348	0.3	2.01304e-29		RASD1	2.5967e-55	0.856589	0.535	0.378	1.57739e-50		REV3L	1.03032e-51	1.75871	0.587	0.286	6.2588e-47		NFIB	1.78755e-297	2.12535	0.251	0.021	1.08586e-292		ARC	7.00069e-189	1.90535	0.193	0.021	4.25264e-184
	G6PC2	0	1.06725	0.373	0.13	0		GLS	0	1.10434	0.621	0.22	0		CACNA1C	4.59461e-35	1.2664	0.265	0.207	2.79104e-30		IER2	1.41532e-48	0.818385	0.455	0.317	8.59752e-44		SOX4	2.89191e-31	1.71669	0.536	0.318	1.75672e-26		TSHZ2	7.4313e-35	2.02107	0.308	0.156	4.51422e-30		FMNL2	1.43464e-68	1.87554	0.344	0.131	8.71487e-64
	PDX1	0	1.06375	0.491	0.111	0		RNASEK-C17orf49	2.51839e-133	1.10325	0.223	0.168	1.52982e-128		LRFN5	0	1.23616	0.147	0.009	0		SERTM1	0	0.796721	0.235	0.031	0		DPP10	3.73903e-37	1.7077	0.389	0.163	2.27131e-32		GPC6	1.91416e-33	1.99494	0.409	0.265	1.16277e-28		REV3L	3.39625e-62	1.86456	0.516	0.285	2.06309e-57
	SAMD11	0	1.05055	0.333	0.059	0		DPP4	0	1.09121	0.407	0.066	0		RGS2	1.45248e-221	1.21717	0.349	0.166	8.82324e-217		ARX	4.80518e-129	0.780768	0.498	0.245	2.91896e-124		ENPP1	1.50175e-77	1.70571	0.368	0.091	9.12256e-73		SDK1	1.17168e-40	1.98293	0.349	0.176	7.11749e-36		APOE	0.000276537	1.83476	0.262	0.232	1
	PCP4	0	1.03816	0.539	0.308	0		AGT	0	1.07708	0.308	0.095	0		CDK14	8.19541e-153	1.19986	0.195	0.076	4.97839e-148		CHGB	3.98988e-100	0.762222	0.896	0.77	2.42369e-95		RAPGEF4	7.56194e-75	1.68752	0.344	0.082	4.59357e-70		ERO1LB	3.05392e-56	1.9811	0.524	0.327	1.85514e-51		MYO10	6.06158e-45	1.82109	0.405	0.221	3.68217e-40
	GAD2	0	1.01736	0.701	0.558	0		VIM	0	1.07024	0.55	0.171	0		TENM2	7.17029e-91	1.19645	0.202	0.104	4.35567e-86		CMTM8	1.19294e-72	0.761195	0.582	0.424	7.24664e-68		CNNM1	2.82664e-81	1.68434	0.332	0.072	1.71707e-76		MEIS2	6.54597e-56	1.94758	0.517	0.316	3.97641e-51		NEUROG3	0	1.81894	0.236	0.016	0
	MAFA	0	0.994676	0.248	0.014	0		LOXL4	0	1.06427	0.304	0.075	0		LINC00486	3.55637e-210	1.17885	0.2	0.063	2.16035e-205		DIRAS3	1.85458e-131	0.746645	0.275	0.094	1.12658e-126		SLC8A1	8.06824e-44	1.66198	0.299	0.091	4.90113e-39		HBG1	6.75253e-284	1.9435	0.122	0.005	4.10189e-279		DACH1	1.82785e-38	1.8122	0.421	0.25	1.11035e-33
	MEIS2	1.10814e-246	0.986977	0.393	0.278	6.7315e-242		MUC13	0	1.04958	0.13	0.022	0		RALYL	5.87032e-61	1.17611	0.2	0.119	3.56598e-56		NBL1	4.74425e-45	0.725052	0.263	0.146	2.88194e-40		NPSR1-AS1	1.5986e-76	1.65173	0.219	0.035	9.71085e-72		CCSER1	1.02465e-86	1.91413	0.342	0.103	6.22437e-82		MEX3A	3.59254e-168	1.79881	0.346	0.069	2.18232e-163
	IGF2	0	0.959887	0.241	0.084	0		TMEM176A	0	1.04672	0.717	0.317	0		SDK1	5.81911e-49	1.16796	0.25	0.173	3.53488e-44		C16orf45	8.09432e-76	0.71356	0.312	0.152	4.91698e-71		CADM2	6.94143e-67	1.64721	0.263	0.053	4.21664e-62		PDE4D	2.357e-55	1.90754	0.393	0.181	1.43178e-50		KCNB2	1.66009e-55	1.76435	0.367	0.16	1.00844e-50
	PLCXD3	0	0.92476	0.421	0.205	0		ARX	0	1.04055	0.517	0.075	0		PARD3	6.34957e-107	1.16461	0.17	0.074	3.85711e-102		S100A10	5.75968e-63	0.696539	0.514	0.35	3.49877e-58		TRNP1	2.93421e-30	1.64651	0.446	0.249	1.78241e-25		NPAS3	1.1621e-59	1.89436	0.31	0.112	7.05931e-55		RBP1	9.27581e-62	1.76298	0.63	0.501	5.63468e-57
	ERO1LB	8.8831e-113	0.871159	0.364	0.31	5.39613e-108		SERPINI1	0	1.01167	0.5	0.196	0		GABRB3	7.51964e-83	1.12312	0.434	0.329	4.56788e-78		JUNB	2.59638e-54	0.695741	0.684	0.55	1.5772e-49		LINGO2	1.92108e-45	1.63748	0.254	0.066	1.16698e-40		SPINK1	6.52278e-29	1.89288	0.444	0.333	3.96233e-24		RP11-143K11.5	1.42821e-136	1.75466	0.188	0.026	8.67581e-132
	PCDH7	0	0.862912	0.283	0.092	0		IRX2	0	1.00835	0.547	0.145	0		DSCAM	1.33861e-81	1.1096	0.14	0.063	8.13153e-77		PEG10	5.72192e-42	0.693781	0.565	0.429	3.47584e-37		NKX2-2	8.35209e-38	1.61121	0.659	0.445	5.07356e-33		AUTS2	3.84187e-29	1.88989	0.278	0.141	2.33378e-24		DPP10	2.54149e-29	1.74153	0.301	0.163	1.54385e-24
	SLC30A8	0	0.860466	0.765	0.587	0		SMIM24	0	1.00144	0.338	0.098	0		ROBO1	3.22043e-07	1.10669	0.182	0.166	0.0195628		FGFR1	4.60875e-80	0.69288	0.435	0.247	2.79963e-75		SEMA6D	2.13996e-29	1.59443	0.192	0.056	1.29994e-24		MEG3	2.18229e-61	1.82188	0.421	0.191	1.32565e-56		CADPS	1.58767e-47	1.73813	0.666	0.493	9.64445e-43
	SURF4	0	0.851087	0.653	0.498	0		FKBP2	0	0.991179	0.773	0.52	0		SIPA1L3	2.32082e-08	1.10545	0.244	0.23	0.00140981		PAX6	4.50892e-56	0.684306	0.73	0.616	2.73899e-51		PTPRT	4.15936e-32	1.58304	0.314	0.12	2.52664e-27		SLC4A4	1.34486e-79	1.81789	0.143	0.023	8.16946e-75		LINC00486	1.34773e-88	1.72792	0.273	0.069	8.18692e-84
	UCHL1	0	0.836523	0.761	0.544	0		SPTSSB	0	0.991059	0.497	0.138	0		HDAC9	3.44432e-105	1.10128	0.14	0.056	2.09229e-100		FABP5	6.86148e-19	0.682753	0.417	0.333	4.16807e-14		DEPP1	4.0073e-79	1.57845	0.222	0.034	2.43427e-74		COL4A2	7.20795e-88	1.79856	0.216	0.046	4.37854e-83		CHD7	2.76256e-74	1.72675	0.54	0.286	1.67815e-69
	FXYD2	0	0.819899	0.465	0.245	0		PLIN3	0	0.955566	0.591	0.204	0		PTPRN2	1.83925e-20	1.09413	0.507	0.511	1.11727e-15		PAM	2.19258e-102	0.665465	0.723	0.5	1.33191e-97		KCTD12	5.33942e-40	1.56716	0.59	0.334	3.24348e-35		FTX	4.16268e-79	1.79431	0.304	0.089	2.52866e-74		EGR1	3.25474e-07	1.71488	0.432	0.432	0.0197712
	NEFL	3.06552e-275	0.787815	0.126	0.047	1.86218e-270		CYSTM1	0	0.911273	0.842	0.601	0		ARL15	2.64808e-15	1.06046	0.152	0.118	1.6086e-10		GABARAP	1.31443e-59	0.659714	0.681	0.539	7.98461e-55		CACNA1C	3.06649e-16	1.56508	0.356	0.21	1.86277e-11		IGF2R	0.000618851	1.79068	0.237	0.219	1		SMARCC1	1.76953e-54	1.70827	0.461	0.248	1.07492e-49
	ABCC8	0	0.781361	0.683	0.506	0		RGS4	0	0.909523	0.566	0.214	0		DSCAML1	1.97039e-109	1.05684	0.148	0.059	1.19693e-104		JUN	1.23607e-57	0.652185	0.645	0.474	7.50861e-53		PTPRK	3.74405e-49	1.56267	0.284	0.078	2.27436e-44		WWOX	5.56742e-26	1.7763	0.32	0.189	3.38199e-21		TFPI2	4.07927e-60	1.69998	0.108	0.018	2.478e-55
	EIF4A2	0	0.759611	0.817	0.762	0		PCSK2	0	0.905531	0.753	0.509	0		NOL4	1.00374e-23	1.05416	0.351	0.315	6.09732e-19		S100A6	1.2117e-46	0.652135	0.75	0.641	7.3606e-42		ANK3	1.66387e-50	1.55735	0.347	0.108	1.01074e-45		TRPM3	6.94831e-116	1.77102	0.322	0.073	4.22082e-111		DCDC1	4.45851e-30	1.69159	0.201	0.083	2.70837e-25
	NR3C1	4.93343e-272	0.747545	0.459	0.356	2.99686e-267		NAA20	0	0.905087	0.741	0.462	0		MAGI2	4.41441e-27	1.05355	0.229	0.176	2.68158e-22		RBP1	7.06369e-76	0.65149	0.679	0.498	4.29091e-71		PROX1	3.0829e-52	1.55657	0.605	0.323	1.87274e-47		DLC1	2.35204e-55	1.76903	0.189	0.05	1.42877e-50		NNAT	6.36688e-122	1.68425	0.421	0.128	3.86762e-117
	ASB9	0	0.744076	0.231	0.044	0		HLA-B	0	0.898596	0.352	0.229	0		DACH1	1.20358e-10	1.04402	0.268	0.25	7.31129e-06		FXYD2	1.86123e-37	0.644031	0.462	0.318	1.13062e-32		KRT19	1.54165e-29	1.5542	0.446	0.236	9.36489e-25		COL6A3	1.77352e-283	1.76553	0.154	0.008	1.07734e-278		DBN1	6.68558e-72	1.67627	0.449	0.211	4.06122e-67
	EDARADD	0	0.743574	0.34	0.104	0		FABP5	0	0.893355	0.502	0.225	0		TSHZ2	7.5455e-102	1.03172	0.269	0.15	4.58359e-97		TIMP1	2.16617e-82	0.635943	0.809	0.652	1.31586e-77		PRKCE	8.69538e-40	1.54037	0.29	0.092	5.2821e-35		TTTY14	1.35122e-44	1.74973	0.23	0.079	8.20812e-40		KCNK17	2.86689e-43	1.67589	0.437	0.264	1.74152e-38
	ID3	0	0.739023	0.169	0.064	0		SPINT2	0	0.891749	0.93	0.746	0		ACSL1	5.03909e-141	1.01668	0.224	0.099	3.06104e-136		TMOD1	2.03989e-46	0.635654	0.494	0.358	1.23915e-41		GUCY1A2	1.22155e-17	1.52282	0.219	0.094	7.42042e-13		ROBO2	2.78891e-33	1.74037	0.349	0.191	1.69415e-28		PAX4	3.01781e-80	1.67368	0.338	0.114	1.8332e-75
	SGCD	0	0.723839	0.234	0.122	0		CRH	0	0.878793	0.219	0.045	0		TENM3	1.27934e-33	0.996261	0.244	0.184	7.77151e-29		NR0B1	1.03775e-62	0.63305	0.22	0.097	6.30389e-58		WNK3	1.28199e-54	1.5161	0.386	0.127	7.78755e-50		COL5A1	1.36074e-294	1.72483	0.173	0.01	8.26597e-290		MARCKSL1	1.4748e-70	1.66905	0.608	0.429	8.95883e-66
	CADM1	0	0.717306	0.543	0.3	0		SERPINE2	0	0.871926	0.51	0.119	0		FGF14	7.56609e-37	0.995015	0.297	0.231	4.5961e-32		PON3	8.8943e-122	0.621511	0.183	0.049	5.40293e-117		MAML3	2.0285e-23	1.47801	0.377	0.193	1.23223e-18		PTPRD	6.33052e-60	1.71513	0.303	0.107	3.84554e-55		PTPRG	5.00702e-70	1.66739	0.246	0.071	3.04156e-65
	ID1	0	0.707422	0.251	0.127	0		HSPB1	0	0.83057	0.537	0.328	0		EYS	8.71192e-61	0.988743	0.118	0.055	5.29214e-56		CALB1	1.93296e-242	0.619099	0.167	0.025	1.17419e-237		CACNA2D1	3.67562e-33	1.47368	0.59	0.355	2.23279e-28		CPA1	3.41006e-26	1.7118	0.184	0.075	2.07147e-21		TOX	3.64128e-41	1.65573	0.359	0.181	2.21193e-36
	ENO1	0	0.707352	0.747	0.641	0		C15orf48	0	0.829733	0.59	0.268	0		LARGE	9.78922e-80	0.979411	0.101	0.038	5.94656e-75		TUBB2A	4.71478e-109	0.618642	0.399	0.189	2.86404e-104		SIPA1L3	2.2112e-10	1.47106	0.338	0.23	1.34321e-05		SLIT2	4.62872e-238	1.70392	0.165	0.011	2.81176e-233		NKX2-2	3.19382e-36	1.64438	0.556	0.445	1.94012e-31
	RPL4	0	0.700973	0.831	0.801	0		C10orf10	0	0.826421	0.354	0.197	0		AUTS2	3.21137e-12	0.970649	0.169	0.14	1.95078e-07		NEAT1	2.54563e-25	0.616853	0.307	0.205	1.54637e-20		NLGN1	2.88021e-33	1.46895	0.18	0.045	1.74961e-28		TTC28	3.65266e-24	1.69554	0.218	0.103	2.21884e-19		NREP	2.12673e-62	1.62299	0.511	0.289	1.2919e-57
	FTH1	6.92308e-270	0.693079	0.858	0.858	4.20549e-265		MALAT1	0	0.804781	0.845	0.699	0		ERO1LB	5.69142e-42	0.966238	0.398	0.324	3.45731e-37		PRSS23	1.2277e-74	0.610372	0.366	0.186	7.45777e-70		SORBS2	2.63517e-38	1.45	0.593	0.342	1.60076e-33		POSTN	7.53622e-202	1.68492	0.131	0.008	4.57795e-197		STMN1	1.04534e-72	1.62097	0.69	0.618	6.35e-68
	PEBP1	0	0.68005	0.813	0.783	0		NENF	0	0.799842	0.771	0.544	0		CNKSR3	1.86225e-33	0.959876	0.224	0.163	1.13124e-28		MGST1	1.17512e-30	0.60876	0.161	0.083	7.13837e-26		DLG2	1.48622e-21	1.44855	0.162	0.05	9.02816e-17		TCF4	7.79042e-27	1.68476	0.264	0.134	4.73237e-22		RFX3	1.59689e-59	1.61293	0.402	0.185	9.70049e-55
	PERP	0	0.67734	0.648	0.533	0		PEMT	0	0.792363	0.677	0.407	0		KCNB2	4.8617e-17	0.959582	0.197	0.16	2.95329e-12		CRIP2	8.7138e-69	0.599212	0.638	0.466	5.29329e-64		TTTY14	2.58784e-17	1.4405	0.198	0.08	1.57201e-12		LINC00657	6.57653e-07	1.68154	0.267	0.227	0.0399498		H3F3B	8.01948e-122	1.60661	0.854	0.843	4.87151e-117
	DHRS7	0	0.67128	0.497	0.342	0		MPC2	0	0.786592	0.753	0.495	0		MACROD2	1.32197e-42	0.959565	0.145	0.084	8.03041e-38		PCSK1N	7.90124e-98	0.599074	0.964	0.913	4.79969e-93		CMTM8	2.34755e-36	1.43762	0.629	0.427	1.42604e-31		C7	9.60244e-115	1.68108	0.165	0.022	5.8331e-110		TCF12	1.21622e-33	1.6014	0.268	0.124	7.38804e-29
	GAS5	5.33486e-242	0.667534	0.482	0.408	3.24072e-237		LRPAP1	0	0.772847	0.775	0.494	0		EGR1	2.54851e-58	0.949562	0.509	0.427	1.54812e-53		FOS	8.6713e-39	0.595919	0.709	0.562	5.26747e-34		MDK	2.88446e-21	1.43502	0.677	0.574	1.75219e-16		CACNB2	6.17604e-39	1.67663	0.342	0.17	3.7517e-34		IGFBP5	3.36257e-28	1.57718	0.526	0.423	2.04263e-23
	OTULINL	0	0.665819	0.395	0.155	0		C14orf2	0	0.762262	0.26	0.064	0		FOXO1	1.3691e-13	0.947792	0.266	0.24	8.31671e-09		ZFP36	3.82556e-20	0.579779	0.298	0.215	2.32388e-15		RP11-143K11.5	2.34996e-45	1.42073	0.153	0.027	1.42751e-40		NRXN1	6.15225e-18	1.66398	0.421	0.358	3.73725e-13		KDM5B	3.98419e-54	1.55317	0.497	0.3	2.42024e-49
	TSPAN1	0	0.663134	0.299	0.134	0		CD63	0	0.762125	0.921	0.759	0		WWOX	6.18641e-07	0.934373	0.206	0.189	0.03758		SEC11C	4.86313e-78	0.57573	0.858	0.73	2.95416e-73		DOCK8	9.91217e-65	1.41936	0.243	0.048	6.02125e-60		RORA	4.60773e-24	1.65842	0.278	0.155	2.79901e-19		INSM1	7.04409e-61	1.52138	0.641	0.472	4.279e-56
	BTG3	0	0.662895	0.432	0.242	0		APOH	0	0.757171	0.253	0.035	0		SLC4A4	0	0.932602	0.122	0.018	0		CDKN1A	5.34567e-26	0.569698	0.203	0.118	3.24728e-21		RIMBP2	8.08716e-28	1.41237	0.491	0.278	4.91263e-23		NFIA	5.4114e-90	1.65564	0.219	0.046	3.28721e-85		CXXC4	8.57078e-40	1.52072	0.461	0.289	5.2064e-35
	AP3B1	0	0.657883	0.302	0.153	0		IGFBP7	0	0.749573	0.505	0.253	0		AGBL4	5.9758e-53	0.92928	0.123	0.062	3.63006e-48		QPCT	1.41912e-34	0.566663	0.665	0.574	8.62056e-30		SETBP1	3.28041e-40	1.40679	0.398	0.156	1.99272e-35		MAGI1	4.8107e-14	1.65134	0.258	0.172	2.92231e-09		PARD3	6.03195e-48	1.51791	0.228	0.078	3.66417e-43
	RPL17	2.1078e-237	0.65393	0.603	0.524	1.28041e-232		SLC7A2	0	0.747581	0.734	0.421	0		MS4A8	0	0.924105	0.193	0.027	0		KCNG1	0	0.566508	0.17	0.004	0		COG5	3.84762e-34	1.40332	0.269	0.09	2.33727e-29		KCNMB2	1.10518e-14	1.63304	0.343	0.264	6.71354e-10		RERE	2.15546e-12	1.51725	0.423	0.36	1.30936e-07
	SCG3	2.3458e-302	0.650508	0.767	0.722	1.42498e-297		PLCE1	0	0.746464	0.181	0.054	0		KCNT2	4.90334e-55	0.920896	0.134	0.069	2.97858e-50		MEIS2	4.8805e-243	0.551903	0.688	0.309	2.96471e-238		INPP4B	1.14719e-26	1.40107	0.165	0.046	6.96873e-22		LRBA	4.19963e-08	1.62859	0.288	0.244	0.00255111		PTPRK	4.75664e-37	1.51158	0.206	0.077	2.88947e-32
	PDE4D	2.38822e-05	0.649411	0.187	0.18	1		BTG2	0	0.745844	0.623	0.348	0		CADM1	9.05963e-65	0.920301	0.473	0.379	5.50336e-60		SELENOM	9.8636e-42	0.550974	0.493	0.376	5.99174e-37		HEPACAM2	7.39992e-34	1.38976	0.608	0.416	4.49516e-29		PDZD2	2.56396e-30	1.62686	0.285	0.143	1.5575e-25		TFDP2	5.06082e-71	1.51085	0.387	0.155	3.07425e-66
	RGS16	0	0.647105	0.204	0.032	0		HLA-C	7.32429e-230	0.734861	0.424	0.329	4.44921e-225		SEC11C	1.72429e-207	0.918469	0.744	0.732	1.04744e-202		IGFBP7	4.0115e-40	0.544832	0.489	0.35	2.43683e-35		LINC00486	9.04098e-35	1.38802	0.246	0.071	5.49203e-30		STAG1	3.04921e-13	1.62391	0.212	0.13	1.85228e-08		HNRNPA1	3.36174e-59	1.51056	0.699	0.694	2.04212e-54
	TRPM3	0	0.64491	0.132	0.045	0		IGFBP2	0	0.730069	0.397	0.176	0		PTPRT	3.5198e-06	0.896165	0.138	0.12	0.213814		ID4	1.03987e-23	0.541263	0.342	0.253	6.3168e-19		RBP1	1.39483e-35	1.38576	0.662	0.502	8.47301e-31		PARD3	4.18707e-62	1.62328	0.257	0.078	2.54348e-57		L1TD1	0	1.50563	0.108	0.003	0
	C1orf127	0	0.641542	0.244	0.043	0		SCG5	0	0.718357	0.944	0.786	0		RNA28S5	7.20161e-111	0.895062	0.122	0.042	4.37469e-106		LY6H	6.6448e-59	0.526079	0.265	0.129	4.03645e-54		VTN	3.94891e-24	1.38044	0.416	0.217	2.39881e-19		MAGI2	1.28671e-36	1.62206	0.345	0.178	7.81622e-32		RAP1GAP2	8.64965e-09	1.47876	0.407	0.374	0.000525432
	GLIS3	2.23875e-295	0.637496	0.233	0.12	1.35995e-290		ITGB1	0	0.705607	0.719	0.519	0		TPD52	4.03359e-80	0.892826	0.69	0.669	2.45025e-75		NPW	2.50452e-66	0.523588	0.329	0.168	1.52139e-61		EGR1	1.83521e-17	1.37675	0.572	0.431	1.11482e-12		LINGO2	4.56977e-56	1.62181	0.227	0.066	2.77595e-51		THEM6	5.9566e-106	1.45894	0.302	0.077	3.61839e-101
	HSPA5	4.47303e-35	0.637218	0.645	0.619	2.71718e-30		SCG2	0	0.699824	0.816	0.554	0		NRXN1	0.00114912	0.879601	0.338	0.36	1		APOBEC2	1.83861e-86	0.51683	0.137	0.037	1.11688e-81		KCTD8	9.18937e-41	1.37436	0.207	0.05	5.58218e-36		PLAGL1	6.4612e-19	1.61829	0.342	0.238	3.92492e-14		TSPAN5	1.35186e-61	1.44898	0.328	0.122	8.21198e-57
	MT1X	7.00343e-266	0.628897	0.273	0.159	4.2543e-261		PYY	5.51825e-168	0.69818	0.175	0.101	3.35212e-163		SASH1	2.93573e-50	0.875052	0.104	0.05	1.78334e-45		SLC6A4	2.68299e-92	0.516118	0.216	0.077	1.62981e-87		SOX6	3.51395e-14	1.36312	0.308	0.177	2.13459e-09		MACROD2	4.7852e-65	1.6107	0.278	0.086	2.90682e-60		MAGI1	1.69363e-10	1.44877	0.244	0.172	1.02881e-05
	PFKFB2	0	0.628594	0.251	0.075	0		ATP5G2	0	0.691313	0.492	0.257	0		STXBP5L	1.73473e-25	0.856311	0.179	0.129	1.05378e-20		ENTPD2	3.02903e-241	0.516101	0.17	0.026	1.84001e-236		IL20RA	7.58714e-24	1.35689	0.165	0.049	4.60888e-19		FRMD4A	1.1628e-65	1.61032	0.136	0.025	7.06353e-61		SETBP1	9.57211e-31	1.44299	0.302	0.156	5.81468e-26
	RASD1	3.67806e-82	0.628352	0.412	0.366	2.23428e-77		CXCL1	0	0.69062	0.145	0.032	0		CTNNA2	4.40953e-19	0.854444	0.148	0.108	2.67861e-14		EGR4	2.1174e-08	0.511488	0.17	0.126	0.00128624		NIPSNAP1	3.14095e-30	1.34329	0.59	0.39	1.908e-25		LSAMP	2.19926e-07	1.60568	0.29	0.251	0.0133597		GMDS	9.22528e-09	1.40209	0.183	0.123	0.000560399
	ST6GALNAC5	3.32331e-215	0.623499	0.33	0.233	2.01878e-210		PRDX4	0	0.680282	0.693	0.447	0		LY6H	9.26827e-289	0.847424	0.325	0.12	5.63011e-284		GCNT3	3.85671e-182	0.509786	0.139	0.022	2.34279e-177		PBX1	1.21035e-32	1.34211	0.59	0.363	7.35239e-28		ZBTB20	1.78616e-14	1.60375	0.333	0.253	1.08502e-09		MAP2	1.10489e-14	1.39895	0.397	0.314	6.71176e-10
	UNC5D	2.18998e-188	0.620769	0.138	0.067	1.33032e-183		GADD45G	0	0.677534	0.459	0.222	0		PBX3	3.40409e-21	0.844437	0.239	0.193	2.06785e-16		UCN3	5.49855e-36	0.497012	0.148	0.067	3.34015e-31		FOXA2	2.49338e-29	1.33353	0.602	0.381	1.51463e-24		VCAN	9.6943e-46	1.59428	0.2	0.063	5.8889e-41		AKT3	0.00340381	1.38983	0.243	0.224	1
	RPS6	0	0.619196	0.915	0.897	0		DPP7	0	0.677249	0.672	0.402	0		RGS7	0.000648651	0.839342	0.152	0.143	1		ID3	1.71095e-24	0.494447	0.176	0.099	1.03934e-19		KRT8	1.26839e-17	1.32979	0.614	0.563	7.70499e-13		NID1	0	1.59228	0.143	0.003	0		CMIP	1.43631e-10	1.3853	0.461	0.427	8.72502e-06
	DNAJB9	0	0.61716	0.455	0.276	0		CRYBA2	0	0.673909	0.87	0.563	0		ANK3	1.57977e-43	0.838754	0.172	0.105	9.59647e-39		PXK	2.81996e-28	0.493391	0.186	0.105	1.71301e-23		ZKSCAN1	4.10988e-38	1.32684	0.751	0.541	2.49659e-33		HIF3A	1.13285e-61	1.59005	0.184	0.044	6.88162e-57		RGS4	9.22409e-13	1.38065	0.404	0.354	5.60327e-08
	EEF1G	2.68471e-225	0.607303	0.384	0.271	1.63086e-220		H2AFJ	0	0.672977	0.66	0.402	0		MEIS2	4.69362e-90	0.838524	0.441	0.31	2.85119e-85		LOC728392	2.215e-37	0.487395	0.243	0.133	1.34552e-32		KIF13A	9.59869e-22	1.32292	0.308	0.143	5.83082e-17		SIPA1L3	9.51889e-17	1.57227	0.324	0.23	5.78234e-12		MARCKS	1.77254e-49	1.36864	0.672	0.519	1.07675e-44
	CDKN1C	1.61235e-201	0.606873	0.479	0.36	9.7944e-197		KCTD12	0	0.671737	0.52	0.213	0		MCC	7.91096e-18	0.833168	0.145	0.107	4.80559e-13		ITM2C	2.09534e-44	0.478803	0.676	0.571	1.27283e-39		LRBA	1.63619e-21	1.31832	0.422	0.243	9.93917e-17		CNTNAP2	1.44087e-74	1.57015	0.303	0.091	8.75271e-70		GCA	2.89729e-23	1.36537	0.342	0.226	1.75999e-18
	SNORA33	3.76061e-114	0.594538	0.221	0.163	2.28442e-109		JUNB	0	0.670502	0.712	0.448	0		JMJD1C	0.000126091	0.829561	0.359	0.376	1		ZNF503	5.05111e-50	0.478542	0.232	0.112	3.06835e-45		RFX3	5.62892e-22	1.31719	0.359	0.186	3.41934e-17		COL4A1	3.36305e-79	1.56998	0.142	0.023	2.04292e-74		DCC	9.80509e-19	1.36505	0.248	0.141	5.9562e-14
	SCD5	0	0.591028	0.211	0.032	0		SSR4	0	0.667863	0.92	0.757	0		RFX2	1.22807e-23	0.809684	0.131	0.087	7.46001e-19		ARFGEF3	3.44889e-06	0.467234	0.289	0.264	0.209506		GPR160	6.14385e-67	1.30549	0.374	0.105	3.73214e-62		SUZ12P1	1.37728e-80	1.5505	0.195	0.039	8.36644e-76		PROX1	1.7481e-11	1.36423	0.383	0.324	1.0619e-06
	PKIB	0	0.59015	0.517	0.343	0		BCAM	0	0.667636	0.588	0.365	0		LRBA	5.28705e-08	0.809194	0.258	0.243	0.00321167		NPDC1	1.07093e-53	0.466622	0.735	0.622	6.50545e-49		SERPINA1	9.42311e-06	1.29863	0.467	0.416	0.572416		PRR4	1.6034e-15	1.54721	0.189	0.102	9.74004e-11		VWA5B2	3.42004e-26	1.35506	0.444	0.319	2.07754e-21
	IER3	0	0.590094	0.227	0.096	0		ZFP36	0	0.662143	0.32	0.15	0		AQP3	1.06148e-111	0.809003	0.268	0.144	6.44809e-107		CPE	1.88971e-69	0.457821	0.966	0.906	1.14792e-64		CTNND2	3.42629e-07	1.29542	0.284	0.201	0.0208133		RERE	6.07143e-07	1.54642	0.363	0.361	0.0368815		CDKN1C	0.00716136	1.35242	0.381	0.402	1
	VEGFA	1.87681e-179	0.589498	0.486	0.398	1.14009e-174		UQCR11.1	0	0.637411	0.287	0.115	0		SLC35F3	1.21794e-16	0.808484	0.166	0.128	7.3985e-12		TXNIP	7.20758e-23	0.454999	0.31	0.219	4.37831e-18		FUT8	8.2413e-33	1.28602	0.272	0.093	5.00626e-28		TCF12	1.05192e-31	1.54475	0.267	0.124	6.38998e-27		FOXA2	6.14517e-34	1.34108	0.518	0.38	3.73294e-29
	RPL31	0	0.588505	0.865	0.836	0		VTN	0	0.636957	0.307	0.159	0		EXOC6	2.17434e-43	0.800643	0.193	0.124	1.32083e-38		FTH1	7.44615e-36	0.45097	0.941	0.856	4.52324e-31		FRMD4B	3.23406e-25	1.28563	0.368	0.18	1.96456e-20		HSPG2	7.73615e-91	1.54449	0.142	0.02	4.6994e-86		TMSB10	3.32617e-66	1.33303	0.764	0.74	2.02052e-61
	STX1A	0	0.586902	0.513	0.379	0		SUMO2.1	0	0.636713	0.275	0.09	0		MBD5	9.24056e-12	0.799381	0.164	0.135	5.61327e-07		VMP1	4.4001e-12	0.446576	0.329	0.269	2.67289e-07		RAP1GAP2	9.15377e-16	1.28045	0.509	0.373	5.56055e-11		LRRTM4	1.4671e-18	1.54186	0.209	0.109	8.91205e-14		KALRN	3.55967e-25	1.33097	0.232	0.113	2.16236e-20
	FFAR4	0	0.586377	0.164	0.04	0		SPATS2L	0	0.63307	0.476	0.167	0		CACNA1A	5.07933e-05	0.79613	0.318	0.321	1		HPGD	3.96622e-189	0.445986	0.151	0.025	2.40932e-184		GAREM	1.6684e-21	1.28013	0.159	0.05	1.01349e-16		DMD	3.92163e-13	1.53608	0.129	0.06	2.38224e-08		ZKSCAN1	2.22854e-32	1.32851	0.645	0.541	1.35375e-27
	DHRS2	0	0.585938	0.415	0.276	0		ARRDC4	0	0.63229	0.309	0.108	0		TMEM132D	1.72115e-33	0.793099	0.119	0.07	1.04553e-28		SUCNR1	0	0.442386	0.1	0.006	0		ARL15	1.01124e-16	1.26742	0.254	0.12	6.14288e-12		SIK3	2.10058e-05	1.53271	0.227	0.19	1		KDM6B	1.39117e-21	1.31808	0.299	0.18	8.45081e-17
	SYNE2	0	0.584579	0.243	0.117	0		IRX1	0	0.619324	0.343	0.079	0		CADPS	1.46464e-09	0.78105	0.483	0.496	8.89712e-05		MIR7-3HG	0.000325176	0.437345	0.259	0.241	1		RP11-307P5.1	3.07604e-61	1.26597	0.132	0.016	1.86857e-56		NRP1	1.38768e-08	1.52001	0.163	0.104	0.000842962		ATP2B4	2.45356e-23	1.31673	0.328	0.201	1.49044e-18
	RPL23	0	0.580455	0.839	0.808	0		PALLD	0	0.612874	0.5	0.265	0		SETBP1	1.0311e-14	0.774201	0.192	0.155	6.26355e-10		SCG5	4.51921e-49	0.43372	0.931	0.847	2.74524e-44		KCNJ3	1.55191e-09	1.2552	0.341	0.241	9.42721e-05		ROBO1	6.17708e-15	1.51924	0.258	0.166	3.75233e-10		DSCAML1	3.51412e-08	1.31614	0.113	0.064	0.00213469
	SCGN	0	0.575556	0.841	0.795	0		CHID1	0	0.60795	0.63	0.368	0		KIAA1377	0.000909579	0.766827	0.152	0.143	1		EGR1	2.36448e-34	0.430472	0.566	0.428	1.43632e-29		VWA5B2	3.68722e-26	1.25424	0.518	0.319	2.23984e-21		SOX6	2.22494e-10	1.51817	0.244	0.177	1.35156e-05		NPAS3	2.8477e-16	1.30579	0.206	0.113	1.72986e-11
	PDZD2	6.75386e-37	0.575185	0.165	0.132	4.1027e-32		SDC2	0	0.605511	0.563	0.265	0		TPPP3	2.87214e-73	0.763032	0.316	0.209	1.74471e-68		PLXNB2	2.50423e-15	0.427062	0.331	0.261	1.52122e-10		FSTL5	2.02239e-15	1.2508	0.266	0.135	1.22852e-10		IGFBP4	2.71963e-137	1.5008	0.129	0.012	1.65207e-132		IGF2BP2	1.64069e-22	1.30571	0.362	0.233	9.96655e-18
	MAFB	7.68794e-268	0.573517	0.744	0.662	4.67012e-263		IFI27L2	0	0.603358	0.66	0.399	0		HS6ST3	3.28025e-06	0.762178	0.149	0.196	0.199262		CHN2	2.23834e-56	0.424808	0.117	0.038	1.3597e-51		KCNT2	1.30225e-19	1.24234	0.195	0.072	7.91063e-15		CACNA1C	1.36846e-09	1.49176	0.273	0.21	8.31286e-05		IMMP2L	3.68717e-14	1.30569	0.198	0.112	2.23981e-09
	XBP1	0	0.572237	0.633	0.506	0		EGFL7	0	0.59362	0.459	0.2	0		NEGR1	2.93504e-12	0.736019	0.162	0.13	1.78292e-07		WLS	1.12076e-44	0.423856	0.315	0.184	6.80816e-40		DMD	1.70258e-30	1.21541	0.207	0.06	1.03425e-25		EXOC6B	1.25454e-24	1.48781	0.177	0.073	7.6208e-20		HMGB3	2.83879e-17	1.30545	0.359	0.256	1.72445e-12
	PAX6	0	0.571066	0.706	0.572	0		NPW	0	0.593439	0.257	0.115	0		KCNMA1	6.60653e-06	0.714119	0.328	0.414	0.40132		B2M	1.1106e-42	0.422357	0.872	0.769	6.74646e-38		MBD5	5.60628e-20	1.21035	0.293	0.136	3.40559e-15		LUM	1.58449e-127	1.47445	0.108	0.009	9.62517e-123		SSTR2	2.52594e-15	1.29046	0.445	0.398	1.53441e-10
	LMO2	8.85991e-99	0.570267	0.261	0.207	5.38204e-94		S100A10	0	0.591866	0.533	0.235	0		FTX	5.74265e-31	0.713223	0.141	0.088	3.48843e-26		LGALS3BP	4.26598e-38	0.408392	0.554	0.421	2.59142e-33		HES4	4.05923e-57	1.20506	0.284	0.071	2.46582e-52		TENM3	6.61457e-10	1.46139	0.253	0.187	4.01809e-05		RGS5	3.34831e-103	1.28648	0.15	0.022	2.03397e-98
	NKX6-1	0	0.569601	0.323	0.144	0		CD99	0	0.590569	0.759	0.615	0		CD9	0	0.70882	0.266	0.064	0		AGPAT2	2.0091e-22	0.405838	0.342	0.254	1.22045e-17		CRH	0.00950099	1.19188	0.153	0.114	1		CDK14	8.75625e-47	1.4593	0.239	0.082	5.31907e-42		MID1IP1	1.08355e-13	1.27915	0.26	0.175	6.58211e-09
	ASCL2	0	0.567599	0.401	0.204	0		NBL1	0	0.564845	0.233	0.094	0		SYNE2	6.10782e-67	0.704351	0.256	0.155	3.71026e-62		GSTO1	2.83997e-18	0.402674	0.451	0.382	1.72517e-13		CDKN1C	0.000914892	1.1885	0.422	0.402	1		DENND2A	3.00768e-09	1.45114	0.158	0.096	0.000182704		PCBP4	3.5834e-36	1.2731	0.402	0.241	2.17677e-31
	PARVB	0	0.565974	0.519	0.297	0		HLA-E	0	0.557882	0.334	0.183	0		RABGAP1L	2.03755e-05	0.699769	0.242	0.232	1		DDR1	6.023e-11	0.400506	0.429	0.371	3.65873e-06		SEMA3A	3.74907e-18	1.18053	0.287	0.139	2.27741e-13		NAALADL2	5.09384e-151	1.44998	0.15	0.014	3.0943e-146		MBD5	1.44024e-15	1.26994	0.232	0.136	8.74888e-11
	RPL7	2.27152e-242	0.563469	0.686	0.71	1.37986e-237		HIST1H1C	0	0.554838	0.385	0.183	0		CUX1	0.00444949	0.692934	0.242	0.243	1		CEP126	7.70819e-17	0.397312	0.185	0.119	4.68242e-12		PPP3CA	2.19647e-13	1.17738	0.344	0.214	1.33426e-08		CNTN4	1.95793e-23	1.44989	0.269	0.145	1.18937e-18		FUT8	1.55613e-19	1.26891	0.188	0.093	9.45288e-15
	ALDOA	3.56806e-100	0.555	0.518	0.508	2.16745e-95		HIGD1A	0	0.539224	0.604	0.391	0		MAP7	0.000292406	0.692638	0.219	0.211	1		H3F3B	3.0694e-32	0.396809	0.916	0.841	1.86454e-27		SASH1	9.52141e-25	1.17516	0.174	0.052	5.78388e-20		MED13L	6.20628e-12	1.44915	0.234	0.156	3.77007e-07		CUX1	7.55454e-09	1.26242	0.305	0.243	0.000458908
	HOPX	0	0.552806	0.456	0.273	0		PLK2	0	0.534903	0.459	0.194	0		CRH	2.13702e-59	0.691474	0.195	0.109	1.29815e-54		ABCB1	2.56891e-57	0.393304	0.135	0.048	1.56051e-52		KAZN	1.00641e-23	1.17267	0.156	0.045	6.11354e-19		GPC3	1.55156e-29	1.44812	0.163	0.058	9.4251e-25		FEV	1.53364e-08	1.25813	0.412	0.398	0.000931625
	CNTN4	1.17843e-124	0.551305	0.191	0.122	7.15852e-120		CTSZ	4.32777e-301	0.526658	0.344	0.222	2.62895e-296		ISL1	9.07343e-70	0.678773	0.612	0.541	5.51174e-65		EHF	1.09414e-53	0.392978	0.109	0.034	6.64645e-49		TOX	5.54194e-17	1.17196	0.335	0.182	3.36651e-12		ZEB2	0	1.44777	0.145	0.006	0		TUBB	4.80463e-24	1.25135	0.564	0.592	2.91862e-19
	CASR	0	0.547977	0.245	0.118	0		FCGRT	0	0.525925	0.593	0.342	0		BAIAP3	1.95264e-109	0.678302	0.239	0.12	1.18615e-104		C15orf48	9.44191e-16	0.385268	0.465	0.395	5.73558e-11		WSB1	1.85955e-31	1.17137	0.686	0.493	1.1296e-26		NR2F2	1.763e-15	1.44035	0.191	0.105	1.07095e-10		CTXN1	1.94706e-14	1.2382	0.272	0.175	1.18276e-09
	FOXP2	1.2541e-36	0.543831	0.152	0.12	7.61817e-32		DPM3	0	0.522638	0.634	0.404	0		S100A6	1.0438e-38	0.672457	0.636	0.644	6.34069e-34		PDK3	2.56968e-28	0.383949	0.271	0.174	1.56098e-23		C12orf75	6.42635e-08	1.1708	0.605	0.667	0.00390375		PTPRM	1.07534e-17	1.44028	0.191	0.098	6.53224e-13		YPEL1	3.5553e-100	1.23754	0.206	0.04	2.1597e-95
	PHACTR2	0	0.542997	0.261	0.13	0		KIF12	0	0.515773	0.521	0.254	0		STAU2	0.00504349	0.671766	0.188	0.183	1		NFKBIA	1.00473e-07	0.382523	0.234	0.189	0.00610332		NR3C2	1.01597e-18	1.16941	0.12	0.034	6.1716e-14		AGBL4	1.11481e-51	1.42986	0.216	0.064	6.77202e-47		SLC39A11	0.000371068	1.22825	0.113	0.08	1
	ABRACL	0	0.542705	0.311	0.1	0		BEX3	0	0.514674	0.879	0.724	0		INADL	9.88419e-11	0.67066	0.142	0.113	6.00425e-06		SEMA3E	4.39442e-131	0.380261	0.122	0.023	2.66944e-126		FAM155A	1.44331e-06	1.14888	0.147	0.08	0.0876755		FLRT2	4.90106e-79	1.42892	0.149	0.025	2.9772e-74		CSNK1E	1.24797e-13	1.22642	0.338	0.249	7.58092e-09
	EIF3E	0	0.542058	0.617	0.531	0		NR4A1	0	0.512763	0.331	0.125	0		TCF12	2.49135e-07	0.669625	0.146	0.125	0.015134		TSPO	1.4268e-45	0.379122	0.187	0.086	8.66722e-41		ELL2	4.41354e-16	1.14128	0.587	0.477	2.68105e-11		ARL15	1.89162e-12	1.42643	0.2	0.12	1.14908e-07		PRDX1	6.8332e-07	1.22502	0.455	0.474	0.0415089
	PABPC1	0	0.538989	0.799	0.711	0		CIA02B	0	0.503812	0.564	0.316	0		UNC5B	1.4236e-302	0.668324	0.153	0.031	8.64781e-298		MT1X	4.31214e-20	0.376922	0.282	0.197	2.61945e-15		MYT1L	1.98857e-24	1.13709	0.204	0.068	1.20798e-19		RIMS2	4.51414e-05	1.426	0.313	0.303	1		PBX1	6.34342e-23	1.22096	0.481	0.363	3.85337e-18
	HPCA	0	0.533623	0.264	0.117	0		FAM84A	0	0.502877	0.269	0.051	0		SOX6	4.39024e-06	0.668053	0.137	0.18	0.26669		MS4A8	8.33263e-105	0.374635	0.142	0.035	5.06174e-100		PRICKLE2	5.78129e-29	1.13376	0.249	0.086	3.5119e-24		MAML3	3.80683e-09	1.42268	0.258	0.193	0.00023125		KCNH7	9.36593e-41	1.20402	0.15	0.042	5.68943e-36
	TMEM196	0	0.528019	0.283	0.134	0		COX8A	0	0.494992	0.91	0.759	0		PRKCE	5.15878e-13	0.667296	0.122	0.092	3.13375e-08		PLK2	4.34795e-20	0.372493	0.385	0.297	2.64121e-15		FMNL2	9.82436e-22	1.12727	0.29	0.132	5.9679e-17		DACH1	1.39202e-10	1.42145	0.313	0.251	8.45598e-06		JMJD1C	6.14878e-08	1.20144	0.416	0.375	0.00373514
	TMOD1	0	0.523094	0.455	0.31	0		EGR4	0	0.49334	0.214	0.07	0		CASR	9.85899e-41	0.65936	0.232	0.158	5.98894e-36		SMOC1	2.74775e-23	0.371822	0.248	0.159	1.66915e-18		GCNT2	3.18955e-55	1.12123	0.266	0.063	1.93752e-50		ATRX	0.00886738	1.41872	0.304	0.472	1		INSR	0.000960633	1.19917	0.233	0.206	1
	WLS	0	0.522501	0.294	0.131	0		GRIA3	0	0.492679	0.4	0.16	0		ZFAND3	0.00535855	0.658495	0.292	0.302	1		KCNJ8	1.41224e-29	0.364988	0.161	0.085	8.57879e-25		PARD3	7.20319e-23	1.11985	0.219	0.078	4.37565e-18		EBF1	2.03685e-22	1.41612	0.14	0.053	1.2373e-17		HECTD4	0.000783982	1.19436	0.285	0.266	1
	CHODL	0	0.51262	0.148	0.03	0		FKBP11	0	0.485778	0.349	0.188	0		PSIP1	3.17103e-68	0.656847	0.3	0.199	1.92627e-63		CEBPD	8.77019e-22	0.362538	0.135	0.072	5.32754e-17		CDKAL1	4.38682e-13	1.11787	0.246	0.128	2.66482e-08		FBXL7	1.6899e-138	1.41601	0.14	0.013	1.02655e-133		DLGAP4	1.53094e-13	1.19326	0.347	0.26	9.29987e-09
	RPS20	0	0.508322	0.803	0.768	0		BSG	0	0.476111	0.772	0.61	0		NCOA2	0.00162317	0.652274	0.115	0.104	1		EEF1G	1.3755e-19	0.356851	0.419	0.308	8.35564e-15		TMEM51	4.95401e-57	1.11748	0.317	0.084	3.00937e-52		SNHG14	8.31749e-09	1.41542	0.248	0.185	0.000505254		SORBS2	4.72447e-05	1.18556	0.365	0.343	1
	RNF130	0	0.507416	0.374	0.224	0		SSX2IP	0	0.475079	0.378	0.169	0		DMD	1.05989e-30	0.649308	0.103	0.058	6.43838e-26		SRSF5	3.15825e-10	0.355853	0.589	0.555	1.91851e-05		GMDS	8.16033e-21	1.11556	0.272	0.122	4.95707e-16		RP3-368A4.5	2.6643e-123	1.41397	0.154	0.018	1.61846e-118		SHF	1.77715e-37	1.18407	0.145	0.043	1.07955e-32
	RPS4X	0	0.506564	0.903	0.88	0		PHPT1	0	0.473926	0.784	0.622	0		ST3GAL1	2.75121e-59	0.647712	0.106	0.047	1.67125e-54		LOC440335	5.96316e-37	0.355351	0.201	0.103	3.62238e-32		ANKS1B	2.39128e-09	1.11179	0.299	0.19	0.000145261		PTRF	5.90218e-296	1.39968	0.12	0.005	3.58534e-291		FNBP1L	7.7306e-21	1.18221	0.489	0.386	4.69603e-16
	SARAF	1.04851e-200	0.501325	0.438	0.33	6.36926e-196		ERP29	0	0.471306	0.833	0.635	0		FRMD4B	0.00032567	0.643827	0.146	0.183	1		MDK	1.24267e-11	0.353664	0.62	0.574	7.54875e-07		APOE	6.1898e-10	1.10759	0.344	0.232	3.76006e-05		PTPRG	9.78648e-25	1.39893	0.175	0.071	5.9449e-20		SSBP3	5.01986e-14	1.18166	0.405	0.319	3.04936e-09
	SORL1	0	0.501276	0.253	0.097	0		ITM2B	0	0.467929	0.886	0.712	0		AKT3	0.000261058	0.643697	0.231	0.223	1		CARD11	4.09529e-191	0.351716	0.119	0.016	2.48772e-186		DST	1.37949e-21	1.10673	0.575	0.411	8.37984e-17		MAML2	4.30713e-27	1.39766	0.198	0.083	2.61641e-22		DEPP1	1.00143e-77	1.18151	0.17	0.034	6.08328e-73
	PPP1R1A	1.00546e-82	0.495485	0.593	0.581	6.10777e-78		KIAA1324	0	0.464255	0.678	0.442	0		TANC2	7.19024e-11	0.643222	0.126	0.098	4.36778e-06		KRT10	1.63198e-22	0.349679	0.658	0.588	9.91365e-18		KLF12	4.43736e-10	1.10462	0.18	0.089	2.69552e-05		MEG8	4.84413e-147	1.38509	0.158	0.016	2.94262e-142		NDUFA4	2.01842e-05	1.17725	0.42	0.467	1
	CADPS	8.56509e-44	0.49489	0.493	0.496	5.20295e-39		C2CD4B	0	0.457033	0.199	0.086	0		PRICKLE2	1.10106e-06	0.637912	0.105	0.086	0.0668847		SHISAL2B	7.33747e-18	0.347667	0.306	0.218	4.45722e-13		CXXC4	5.71567e-20	1.1028	0.467	0.289	3.47204e-15		BMPR2	1.02298e-10	1.38276	0.251	0.181	6.21419e-06		ENAH	2.18975e-24	1.16968	0.323	0.188	1.33018e-19
	MFAP4	2.75325e-25	0.493844	0.144	0.12	1.67249e-20		ELL2	0	0.456437	0.616	0.386	0		ATP2A3	0.0056252	0.627215	0.313	0.371	1		SQSTM1	1.80136e-14	0.345567	0.64	0.58	1.09426e-09		KIAA1377	2.47556e-05	1.09034	0.207	0.144	1		UNC5D	2.52177e-17	1.3822	0.182	0.091	1.53187e-12		TMEM97	7.3844e-50	1.16669	0.267	0.1	4.48572e-45
	GNG4	0	0.491493	0.518	0.381	0		NUCB1	0	0.455949	0.636	0.389	0		FTO	5.99558e-09	0.626184	0.12	0.096	0.000364208		TMEM45B	7.50649e-28	0.344229	0.172	0.093	4.55989e-23		RGS17	1.23275e-15	1.08995	0.425	0.279	7.48844e-11		RABGAP1L	0.000284399	1.37552	0.253	0.233	1		EIF4A1	1.03458e-45	1.16658	0.455	0.258	6.28464e-41
	RPS25	0	0.483729	0.779	0.782	0		DMKN	0	0.454081	0.497	0.285	0		CPB1	1.01245e-84	0.623792	0.118	0.047	6.15024e-80		NAGS	5.03217e-164	0.339454	0.142	0.025	3.05684e-159		CAMK2B	7.18421e-22	1.08902	0.5	0.314	4.36412e-17		KCNB2	3.26682e-13	1.37552	0.248	0.161	1.98447e-08		EIF5B	4.74693e-14	1.1663	0.51	0.49	2.88357e-09
	TMEM37	0	0.481608	0.396	0.219	0		GRN	0	0.447049	0.719	0.5	0		TBC1D5	0.000420298	0.611368	0.144	0.131	1		TMEM176B	6.3755e-27	0.33777	0.647	0.551	3.87286e-22		TPST1	5.63611e-09	1.08392	0.287	0.19	0.000342371		IMMP2L	6.34121e-13	1.37466	0.193	0.112	3.85203e-08		NEUROD1	7.33578e-22	1.16087	0.65	0.673	4.45619e-17
	IGF1R	0	0.47593	0.323	0.187	0		BTG1	0	0.440353	0.731	0.552	0		CLPS	2.05155e-33	0.607917	0.169	0.109	1.24623e-28		GLT8D2	2.92706e-19	0.335136	0.114	0.06	1.77807e-14		GPRIN3	1.32395e-22	1.08158	0.317	0.146	8.04248e-18		NLGN1	1.91523e-37	1.37435	0.154	0.045	1.16343e-32		SINHCAF	2.70301e-20	1.16084	0.346	0.233	1.64197e-15
	RPL26	0	0.473988	0.8	0.801	0		C4orf48	0	0.439493	0.755	0.603	0		PDE8B	9.96868e-25	0.601833	0.104	0.063	6.05558e-20		TMEM59L	6.49072e-19	0.334743	0.344	0.264	3.94286e-14		SERPINB6	9.31843e-14	1.0777	0.452	0.33	5.66058e-09		HECTD4	1.17172e-05	1.37375	0.29	0.266	0.711772		BRD3	3.52093e-14	1.15979	0.391	0.302	2.13883e-09
	TSPAN13	0	0.472922	0.57	0.435	0		TP53I13	0	0.438205	0.472	0.237	0		PLXNA2	0.000435827	0.600625	0.24	0.23	1		SNHG19	1.72829e-18	0.333714	0.108	0.057	1.04987e-13		TMEM132C	2.52078e-277	1.07415	0.147	0.005	1.53127e-272		PCDH9	1.54324e-09	1.36808	0.142	0.081	9.37459e-05		LINGO2	2.10231e-18	1.15966	0.151	0.067	1.27707e-13
	EEF2	0	0.472731	0.777	0.753	0		CST3	0	0.438014	0.909	0.768	0		ZKSCAN1	1.47931e-08	0.598869	0.522	0.543	0.000898619		SLITRK6	3.81157e-251	0.332132	0.116	0.012	2.31537e-246		CHN2	1.29045e-34	1.07082	0.168	0.039	7.83898e-30		CADPS	7.46145e-12	1.36783	0.474	0.495	4.53253e-07		HDAC2	2.14472e-15	1.15588	0.474	0.421	1.30283e-10
	PLXNA2	3.52944e-277	0.47221	0.305	0.19	2.14399e-272		TMSB4X	0	0.43471	0.87	0.701	0		SCTR	3.96737e-108	0.598509	0.117	0.04	2.41002e-103		PNMT	2.98667e-14	0.332047	0.165	0.111	1.81428e-09		RLF	6.25618e-18	1.07043	0.198	0.077	3.80038e-13		APBB2	1.003e-12	1.36641	0.175	0.099	6.09281e-08		RCN2	1.70253e-15	1.15335	0.342	0.259	1.03422e-10
	C17orf76-AS1	8.84856e-109	0.470885	0.263	0.192	5.37514e-104		HMGB3	1.91736e-294	0.434359	0.333	0.207	1.16472e-289		PAK3	5.17773e-14	0.59691	0.398	0.375	3.14527e-09		ITGB1	2.03183e-05	0.330438	0.591	0.599	1		MVB12B	3.02225e-45	1.0696	0.257	0.068	1.8359e-40		XIST	1.16107e-41	1.36563	0.191	0.06	7.05303e-37		KMT2C	3.50297e-09	1.15275	0.336	0.272	0.000212791
	TMCC3	0	0.469904	0.259	0.137	0		GNG5	0	0.43373	0.658	0.482	0		GPHN	1.71267e-06	0.594068	0.127	0.108	0.104038		SLC43A2	1.76194e-13	0.329847	0.224	0.164	1.07031e-08		TMEM65	8.72936e-28	1.06636	0.347	0.152	5.30274e-23		PLXDC2	1.41698e-08	1.36233	0.177	0.117	0.000860761		LDB1	7.23269e-20	1.14857	0.141	0.059	4.39357e-15
	ASAP1	2.11578e-227	0.468959	0.359	0.254	1.28525e-222		CD59	0	0.429117	0.763	0.556	0		MEIS1	1.71891e-14	0.585972	0.18	0.144	1.04417e-09		CALY	1.04557e-18	0.329467	0.415	0.318	6.35144e-14		PTPRN2	2.23778e-13	1.06398	0.599	0.51	1.35936e-08		SYNE2	2.5188e-18	1.35877	0.271	0.16	1.53007e-13		SAMD5	9.96663e-07	1.14622	0.23	0.175	0.0605433
	PAPSS2	4.3824e-196	0.467537	0.412	0.302	2.66213e-191		KLHL41	0	0.419159	0.106	0.024	0		PCDH9	6.61369e-19	0.584452	0.117	0.079	4.01755e-14		PLEKHB1	2.57344e-29	0.327583	0.277	0.176	1.56326e-24		MAGI1	2.94203e-11	1.0575	0.29	0.172	1.78716e-06		LARGE	1.15132e-48	1.35424	0.161	0.041	6.99381e-44		ZMIZ1	1.33123e-07	1.14523	0.225	0.169	0.00808671
	NPY	1.19754e-246	0.467518	0.139	0.058	7.27459e-242		TUSC3	0	0.417956	0.799	0.618	0		HIVEP3	2.76301e-05	0.576084	0.105	0.089	1		GSTP1	9.78905e-24	0.327069	0.619	0.529	5.94646e-19		AKT3	8.97285e-07	1.05591	0.308	0.223	0.0545065		CACNA1A	4.5353e-09	1.35372	0.358	0.32	0.000275501		RPS3	1.33573e-51	1.12936	0.876	0.928	8.11406e-47
	CANX	5.53019e-166	0.463602	0.654	0.593	3.35937e-161		NDUFB8.1	0	0.415298	0.274	0.101	0		GMDS	0.00545341	0.573291	0.131	0.123	1		ATP6V0C	3.91916e-05	0.325924	0.108	0.08	1		LY6H	2.62828e-27	1.05221	0.314	0.132	1.59658e-22		PDZRN3	5.80931e-10	1.35247	0.165	0.099	3.52892e-05		SMARCA4	2.00338e-20	1.1248	0.391	0.27	1.21697e-15
	SVIP	5.74339e-177	0.45926	0.535	0.451	3.48888e-172		NEAT1	1.83993e-95	0.415272	0.247	0.182	1.11768e-90		DIRAS3	2.14124e-134	0.57242	0.212	0.092	1.30072e-129		TENT5A	5.12737e-10	0.32544	0.426	0.38	3.11467e-05		TMED8	1.08621e-21	1.05095	0.443	0.26	6.59832e-17		HS6ST3	2.02457e-08	1.34919	0.253	0.193	0.00122985		ARID1B	6.14889e-15	1.12189	0.394	0.288	3.73521e-10
	LRFN2	0	0.45846	0.156	0.031	0		TIMP1	0	0.414619	0.773	0.578	0		FRZB	0	0.570581	0.123	0.004	0		C1QTNF4	5.48968e-42	0.322754	0.276	0.157	3.33476e-37		CHL1	5.38024e-68	1.05083	0.225	0.039	3.26828e-63		TBC1D5	1.16228e-11	1.33846	0.209	0.131	7.0604e-07		SUSD2	0	1.12174	0.125	0.003	0
	HERPUD1	1.76737e-154	0.458354	0.504	0.418	1.07361e-149		HMGN3	0	0.414202	0.72	0.555	0		AGAP1	0.00311675	0.564822	0.118	0.108	1		ADAMTSL2	9.62103e-48	0.320843	0.137	0.053	5.84439e-43		SPTSSB	3.66954e-15	1.04485	0.425	0.28	2.2291e-10		MCC	2.92611e-06	1.33488	0.158	0.109	0.177749		KHDRBS1	3.0769e-12	1.12038	0.497	0.467	1.86909e-07
	MPP6	3.17496e-258	0.457741	0.294	0.179	1.92866e-253		NDUFC1	0	0.4115	0.707	0.526	0		ZBTB20	7.76875e-09	0.562883	0.278	0.252	0.000471921		SNHG7	8.82767e-14	0.317146	0.389	0.315	5.36246e-09		BRAF	3.39814e-08	1.04022	0.243	0.149	0.00206424		FAM155A	9.89304e-14	1.32941	0.158	0.08	6.00963e-09		RFX6	9.40885e-12	1.12025	0.416	0.348	5.7155e-07
	CDKN1A	2.23233e-246	0.455264	0.18	0.088	1.35605e-241		C19orf10	0	0.410977	0.412	0.213	0		PITPNC1	5.27288e-08	0.562572	0.157	0.133	0.00320306		CARHSP1	1.81963e-18	0.31559	0.466	0.39	1.10535e-13		LINC00261	1.52498e-09	1.03872	0.198	0.108	9.26365e-05		RBMS3	2.27507e-236	1.32922	0.172	0.012	1.38202e-231		NR6A1	1.14583e-37	1.11339	0.145	0.042	6.96043e-33
	CHST9	4.43576e-101	0.450121	0.4	0.331	2.69455e-96		PCSK1N	0	0.4095	0.946	0.893	0		AMIGO2	4.0586e-53	0.553846	0.16	0.089	2.46544e-48		GNG12	1.34278e-25	0.315226	0.259	0.168	8.15686e-21		KIAA1244	0.000161517	1.03643	0.302	0.254	1		RBFOX2	0.0016452	1.32584	0.29	0.297	1		MIB1	1.98419e-07	1.11314	0.309	0.252	0.0120532
	SNHG7	9.51147e-71	0.449671	0.342	0.304	5.77783e-66		NPC2	0	0.405997	0.804	0.587	0		LOC728392	3.46001e-42	0.552204	0.202	0.131	2.10182e-37		SPON2	3.63056e-35	0.313489	0.109	0.043	2.20542e-30		FOXP1	8.01905e-15	1.03357	0.638	0.543	4.87125e-10		PTPRS	1.66659e-06	1.32429	0.159	0.11	0.101239		BCL7A	4.42673e-23	1.11099	0.238	0.122	2.68906e-18
	EIF3H	1.50266e-273	0.449104	0.654	0.582	9.12803e-269		NMB	0	0.404765	0.32	0.116	0		PTK2	9.76357e-08	0.551176	0.199	0.259	0.00593098		MT1F	3.96237e-32	0.309463	0.27	0.162	2.40698e-27		TAC3	1.30016e-85	1.03309	0.141	0.014	7.89795e-81		KIAA1244	0.00136403	1.32275	0.264	0.254	1		SLC4A4	4.30965e-57	1.10889	0.121	0.023	2.61794e-52
	OLFM2	0	0.447765	0.363	0.18	0		PTPRT	0	0.404466	0.185	0.079	0		JUN	3.62074e-16	0.55048	0.499	0.477	2.19946e-11		BAG1	1.44727e-13	0.305997	0.545	0.494	8.79156e-09		AC011043.1	6.64839e-18	1.03097	0.287	0.141	4.03863e-13		NEGR1	0.00953495	1.31592	0.152	0.132	1		ILF3	5.56558e-12	1.10876	0.442	0.376	3.38087e-07
	PIPOX	0	0.440878	0.271	0.129	0		SPOCK3	0	0.404457	0.371	0.149	0		MSI2	0.00112727	0.548813	0.251	0.307	1		C10orf10	1.42731e-15	0.305702	0.35	0.257	8.67032e-11		GTF2IRD1	8.79666e-14	1.02849	0.147	0.056	5.34362e-09		FBN1	4.02101e-32	1.31137	0.129	0.038	2.4426e-27		FOXP1	4.45134e-05	1.09696	0.497	0.544	1
	MT2A	1.95475e-259	0.440215	0.171	0.078	1.18743e-254		CYBA	0	0.40247	0.336	0.142	0		PCP4	4.27227e-80	0.545693	0.498	0.381	2.59523e-75		SPOCK1	4.02188e-55	0.304684	0.136	0.047	2.44313e-50		ATP8B1	6.00486e-50	1.02839	0.156	0.026	3.64771e-45		FSTL1	5.43107e-48	1.3036	0.129	0.028	3.29916e-43		NKX6-1	4.12784e-16	1.0955	0.317	0.205	2.5075e-11
	PSD3	6.17937e-148	0.439816	0.277	0.196	3.75372e-143		CXCL6	0	0.402417	0.151	0.02	0		SERPINA1	1.23462e-69	0.542582	0.517	0.41	7.49985e-65		RAP1GAP	2.14874e-13	0.304181	0.307	0.244	1.30528e-08		RMST	5.07064e-38	1.02748	0.114	0.019	3.08021e-33		COL6A1	0.00358427	1.30242	0.166	0.144	1		TOP1	3.15721e-12	1.09362	0.439	0.378	1.91788e-07
	PPA1	2.80083e-253	0.439674	0.611	0.547	1.70139e-248		NHP2L1	0	0.400486	0.454	0.245	0		RGS17	0.000169465	0.537877	0.283	0.279	1		ASCL1	3.58475e-06	0.303296	0.153	0.118	0.217759		HIVEP3	2.00776e-14	1.01979	0.201	0.089	1.21964e-09		NCOA2	4.42407e-08	1.29494	0.163	0.104	0.00268745		RAPGEF5	9.62154e-58	1.09197	0.211	0.061	5.8447e-53
	CCNI	0	0.438743	0.775	0.727	0		TMEM45B	0	0.399506	0.194	0.029	0		BAMBI	1.90337e-56	0.52803	0.166	0.091	1.15622e-51		COMTD1	1.63178e-13	0.301867	0.372	0.311	9.9124e-09		UNC79	3.02282e-05	1.01499	0.186	0.123	1		FAF1	0.000136152	1.294	0.156	0.118	1		LIN7A	7.94017e-54	1.09044	0.246	0.085	4.82333e-49
	MLXIPL	1.71684e-275	0.437548	0.406	0.274	1.04291e-270		PDK3	0	0.399388	0.301	0.094	0		PCSK2	2.1464e-24	0.524549	0.634	0.604	1.30385e-19		KRT18	4.5558e-20	0.297318	0.498	0.42	2.76747e-15		ASGR1	1.62855e-59	1.01349	0.263	0.06	9.89277e-55		TRIO	7.041e-13	1.29228	0.234	0.148	4.27712e-08		MACF1	2.29674e-05	1.08786	0.389	0.361	1
	RPS17L	2.12445e-26	0.437052	0.281	0.377	1.29052e-21		LDHA	0	0.395916	0.354	0.174	0		RHOBTB3	4.90385e-09	0.524284	0.423	0.417	0.00029789		KLF6	5.54587e-09	0.291724	0.299	0.244	0.000336889		KIAA1598	0.000591682	1.01116	0.15	0.102	1		ANK3	3.56231e-12	1.2919	0.186	0.108	2.16396e-07		BTBD17	1.09034e-13	1.08697	0.315	0.214	6.62337e-09
	ENTPD3	0	0.432087	0.199	0.035	0		PTGER3	0	0.395872	0.244	0.048	0		TMEM130	6.80752e-26	0.522494	0.121	0.076	4.1353e-21		PDK4	6.94066e-12	0.29083	0.31	0.243	4.21617e-07		EPHA4	1.42055e-45	1.01083	0.228	0.055	8.6293e-41		IGF1R	7.49858e-05	1.29134	0.26	0.234	1		GPR160	1.72129e-38	1.08683	0.249	0.105	1.04561e-33
	LOC728392	0	0.43145	0.208	0.096	0		METRN	0	0.393998	0.485	0.351	0		IGF2BP2	9.59339e-11	0.520851	0.173	0.238	5.8276e-06		PDLIM2	7.40948e-18	0.290486	0.209	0.137	4.50096e-13		CMIP	1.56398e-15	1.00498	0.575	0.426	9.50053e-11		LTBP4	2.9567e-21	1.29088	0.149	0.061	1.79608e-16		KCNT2	4.80779e-08	1.07998	0.124	0.072	0.00292054
	TIMP2	0	0.428957	0.325	0.182	0		UQCC2	0	0.391892	0.624	0.424	0		FOXP2	4.28963e-06	0.520826	0.149	0.13	0.260578		LDLRAP1	2.2042e-07	0.289805	0.238	0.196	0.0133896		GPHN	0.000336188	0.998731	0.162	0.109	1		PARD3B	8.96962e-46	1.28662	0.175	0.049	5.44869e-41		TTC28	1.848e-18	1.07822	0.203	0.103	1.12258e-13
	VLDLR	3.96901e-182	0.426559	0.314	0.224	2.41102e-177		EZR	0	0.390763	0.482	0.234	0		NFAT5	0.000712431	0.515284	0.15	0.184	1		TMEM176A	8.00265e-11	0.287674	0.53	0.475	4.86129e-06		MYH14	9.85638e-10	0.996575	0.269	0.164	5.98736e-05		KMT2C	0.00012378	1.28532	0.285	0.272	1		TIA1	0.00341883	1.07098	0.251	0.229	1
	PRDX1	1.30735e-266	0.426514	0.546	0.435	7.94164e-262		TMED3	0	0.390404	0.691	0.502	0		TNFRSF12A	1.42074e-39	0.512716	0.209	0.137	8.63045e-35		CALM2	6.69092e-26	0.286803	0.894	0.837	4.06446e-21		CLPS	8.21317e-17	0.995898	0.251	0.112	4.98917e-12		GUCY1A2	3.56351e-12	1.28341	0.168	0.094	2.16469e-07		PTBP2	6.02538e-14	1.0695	0.198	0.114	3.66017e-09
	ATP2A3	1.26611e-204	0.425974	0.441	0.328	7.69109e-200		NDUFA13	0	0.388468	0.811	0.662	0		RXRG	4.18912e-96	0.50763	0.11	0.039	2.54472e-91		CACNA2D3	9.42048e-67	0.286138	0.117	0.034	5.72256e-62		SHROOM3	3.38025e-27	0.983622	0.305	0.126	2.05336e-22		DSCAML1	1.94819e-17	1.28211	0.145	0.063	1.18345e-12		SLC7A5	1.02051e-22	1.0659	0.222	0.107	6.19921e-18
	RPL5	0	0.425725	0.893	0.868	0		ARFGEF3	2.43899e-10	0.381436	0.261	0.267	1.48159e-05		TNRC6B	1.11283e-06	0.506932	0.351	0.439	0.0676002		ISCU	8.1009e-18	0.284712	0.564	0.493	4.92097e-13		SORCS1	1.31101e-14	0.981961	0.12	0.039	7.96384e-10		MBD5	1.91208e-11	1.27784	0.214	0.136	1.16151e-06		SRM	9.13162e-09	1.06447	0.331	0.279	0.00055471
	CCDC109B	3.16632e-155	0.423294	0.218	0.143	1.92341e-150		ARPC1B	0	0.375439	0.507	0.325	0		HLCS	3.54331e-06	0.503215	0.1	0.081	0.215242		SMIM6	1.23416e-08	0.283573	0.369	0.322	0.000749701		INADL	1.27893e-05	0.981368	0.18	0.115	0.776899		LAMB1	0.00156088	1.27219	0.173	0.147	1		XRCC5	2.2746e-09	1.05293	0.511	0.519	0.000138173
	TOMM20	1.25624e-238	0.42063	0.583	0.497	7.63117e-234		NDUFA1	0	0.373585	0.783	0.622	0		MEST	1.82694e-29	0.501768	0.273	0.213	1.1098e-24		CIRBP	4.87018e-22	0.28352	0.846	0.78	2.95844e-17		CITED2	4.40998e-08	0.980035	0.335	0.242	0.00267889		ZFAND3	0.00155673	1.26887	0.296	0.301	1		PUM1	0.00409102	1.05199	0.352	0.351	1
	GCK	4.94738e-88	0.420061	0.234	0.173	3.00534e-83		FOS	0	0.373023	0.695	0.48	0		ARID1B	5.38204e-06	0.500445	0.233	0.293	0.326937		CHRM3	5.06722e-78	0.282808	0.113	0.029	3.07813e-73		VPS13A	6.6179e-12	0.975735	0.35	0.226	4.02011e-07		UTRN	0.000126936	1.26025	0.191	0.157	1		SIM1	0.001328	1.04542	0.219	0.19	1
	NACA	0	0.418485	0.732	0.714	0		SMOC1	6.77473e-263	0.372853	0.223	0.12	4.11538e-258		FOS	4.90586e-25	0.497983	0.602	0.563	2.98012e-20		TBCC	2.77687e-15	0.281963	0.382	0.314	1.68684e-10		FOXN3	2.21043e-10	0.974949	0.326	0.213	1.34275e-05		GPHN	2.38377e-14	1.2598	0.195	0.108	1.44805e-09		H1FX	0.0022104	1.04193	0.506	0.527	1
	TMEM123	8.68119e-236	0.417579	0.323	0.213	5.27347e-231		RNASE4	0	0.372128	0.145	0.048	0		PACRG	1.77575e-12	0.495853	0.113	0.083	1.0787e-07		AKAP12	2.42086e-09	0.281751	0.238	0.186	0.000147058		SPATS2L	2.54424e-17	0.96267	0.449	0.289	1.54553e-12		ZNF704	2.05395e-58	1.25964	0.156	0.034	1.2477e-53		KDM4B	9.52017e-15	1.03956	0.22	0.129	5.78312e-10
	CIRBP	0	0.416659	0.8	0.772	0		WDR83OS	0	0.370663	0.659	0.435	0		NAV1	0.00912519	0.493474	0.326	0.388	1		EVA1A	2.36286e-16	0.278764	0.114	0.063	1.43534e-11		PTPRF	1.32173e-13	0.961686	0.476	0.346	8.02897e-09		GLIS3	4.12785e-07	1.24909	0.212	0.159	0.0250751		ATRX	5.18956e-09	1.03443	0.505	0.47	0.000315245
	CXCL12	0	0.416383	0.154	0.049	0		SPCS1	0	0.368112	0.77	0.602	0		MBNL2	0.000715573	0.492541	0.193	0.181	1		SMIM5	2.14338e-07	0.278281	0.211	0.17	0.0130202		SRRM4	3.36824e-48	0.961634	0.254	0.064	2.04607e-43		PDE3A	9.14423e-40	1.2484	0.147	0.04	5.55475e-35		CRISPLD1	1.99212e-86	1.03289	0.186	0.037	1.21014e-81
	GNAS	0	0.411416	0.985	0.947	0		IDI1	0	0.364862	0.562	0.394	0		MOB1B	1.77331e-30	0.490247	0.258	0.392	1.07722e-25		FURIN	5.3491e-09	0.278186	0.271	0.224	0.000324936		INVS	1.28185e-11	0.95833	0.135	0.054	7.78672e-07		SETBP1	2.84889e-06	1.24756	0.205	0.157	0.173059		CEP44	1.91693e-08	1.02729	0.114	0.064	0.00116446
	LAPTM4A	5.48023e-226	0.410171	0.662	0.601	3.32902e-221		P4HA2	0	0.362334	0.317	0.145	0		PDLIM4	2.90401e-40	0.489669	0.311	0.235	1.76407e-35		PDCD6	5.13943e-08	0.277459	0.403	0.362	0.003122		EIF4G3	7.01511e-06	0.953149	0.314	0.236	0.42614		EXOC4	9.51586e-07	1.24477	0.223	0.174	0.057805		LUC7L	3.92832e-06	1.02667	0.252	0.203	0.23863
	RPL36A	2.36541e-206	0.409452	0.592	0.535	1.43689e-201		SLC7A8	0	0.359457	0.61	0.424	0		MAPK10	0.00369227	0.489581	0.15	0.179	1		TAGLN3	4.0936e-09	0.276212	0.341	0.29	0.00024867		GPC6	8.25296e-06	0.94999	0.338	0.266	0.501334		FTO	5.6445e-09	1.2429	0.158	0.097	0.000342881		BAALC	7.42118e-55	1.02371	0.349	0.143	4.50807e-50
	CAMLG	4.81959e-261	0.409097	0.518	0.406	2.92771e-256		CFC1	1.82791e-98	0.357006	0.375	0.305	1.11038e-93		SLC38A1	3.6695e-53	0.487877	0.159	0.087	2.22907e-48		ELF3	0.000147428	0.276074	0.276	0.249	1		CSRNP3	4.41486e-07	0.948815	0.332	0.246	0.0268185		MEIS1	1.99024e-08	1.2394	0.207	0.145	0.00120899		TUBA1A	1.96604e-37	1.01929	0.735	0.784	1.19429e-32
	LMO1	0	0.407142	0.312	0.132	0		RRBP1	0	0.354109	0.413	0.238	0		MYO10	0.00547022	0.48369	0.191	0.225	1		EID1	4.68454e-22	0.274105	0.792	0.74	2.84567e-17		NREP	1.39394e-11	0.947441	0.404	0.291	8.46764e-07		ZNF609	4.30321e-07	1.239	0.184	0.13	0.0261403		DCAF7	3.33535e-11	1.01734	0.402	0.327	2.02609e-06
	ANKRD6	0	0.40627	0.151	0.032	0		ATRAID	0	0.352004	0.719	0.536	0		TOM1L2	2.89158e-06	0.483136	0.157	0.137	0.175652		PMAIP1	2.45042e-24	0.273853	0.145	0.078	1.48853e-19		CBFA2T2	2.30538e-10	0.944276	0.374	0.263	1.40042e-05		COL21A1	0	1.23891	0.124	0.004	0		FHIT	1.40762e-13	1.01499	0.158	0.082	8.55075e-09
	NTM	0	0.402011	0.186	0.074	0		RAMP2	0	0.351799	0.324	0.111	0		UNC80	1.67607e-07	0.479115	0.172	0.226	0.0101814		YWHAH	8.18306e-17	0.272255	0.547	0.473	4.97088e-12		BTBD17	1.1297e-06	0.943687	0.302	0.214	0.0686246		PTN	3.00821e-98	1.22701	0.117	0.013	1.82737e-93		XKR6	9.79164e-05	1.0148	0.106	0.071	1
	ARL6IP5	4.41183e-174	0.399981	0.587	0.499	2.68001e-169		PIGT	0	0.351202	0.544	0.35	0		PLCXD2	4.64873e-20	0.478792	0.135	0.212	2.82392e-15		MCL1	3.7391e-07	0.271295	0.352	0.309	0.0227135		MBOAT2	2.9522e-10	0.943558	0.296	0.185	1.79335e-05		PTPRK	2.95202e-09	1.21879	0.138	0.078	0.000179324		AMBP	2.83611e-10	1.01237	0.19	0.12	1.72283e-05
	RPLP0	0	0.399556	0.876	0.862	0		MICOS10	0	0.350608	0.712	0.551	0		USP34	0.0011369	0.477422	0.253	0.308	1		SMPD1	6.21368e-07	0.270457	0.398	0.368	0.0377456		PTPRG	1.59392e-15	0.943478	0.18	0.072	9.68243e-11		DLK1	2.90707e-36	1.21774	0.577	0.43	1.76593e-31		ZNF326	9.39901e-09	1.01087	0.31	0.246	0.000570952
	RPL7A	0	0.399378	0.883	0.862	0		SLC38A4	0	0.349021	0.183	0.064	0		RBFOX2	8.74896e-09	0.475001	0.232	0.301	0.000531464		GABARAPL2	4.10889e-17	0.270273	0.735	0.679	2.49599e-12		CALD1	8.35296e-12	0.942083	0.311	0.19	5.07409e-07		AHNAK	8.4525e-53	1.21769	0.119	0.023	5.13456e-48		BPTF	1.4611e-08	1.01032	0.484	0.43	0.000887559
	BAALC	1.1421e-114	0.397173	0.185	0.123	6.93779e-110		PTP4A3	2.51587e-246	0.348907	0.227	0.126	1.52829e-241		AVL9	0.000338667	0.471005	0.112	0.141	1		JSRP1	2.71087e-51	0.270246	0.122	0.042	1.64674e-46		KRT18	0.000147798	0.9405	0.437	0.422	1		TMTC2	5.38472e-19	1.21675	0.136	0.055	3.271e-14		PCCA	0.000110668	1.00974	0.124	0.087	1
	NDUFV2	9.34103e-261	0.396979	0.514	0.391	5.6743e-256		SLC40A1	0	0.348517	0.227	0.087	0		ASH1L	7.78759e-07	0.465164	0.281	0.359	0.0473065		INPP5F	1.0318e-15	0.269757	0.275	0.2	6.26774e-11		RERE	1.84179e-11	0.940361	0.476	0.36	1.11881e-06		SLC8A1	4.68859e-06	1.21126	0.138	0.092	0.284813		PBRM1	2.43043e-07	1.00943	0.328	0.275	0.0147639
	CYYR1	0	0.396559	0.126	0.016	0		COX17	0	0.348175	0.783	0.614	0		CERS6	0.00165329	0.464434	0.254	0.302	1		NEURL1	3.95364e-13	0.269308	0.444	0.378	2.40168e-08		PTP4A1	0.000418273	0.933264	0.296	0.252	1		KLF12	4.4573e-23	1.19739	0.196	0.089	2.70763e-18		ZBTB20	0.00733001	1.00837	0.273	0.253	1
	RPS17	9.936e-95	0.396281	0.336	0.266	6.03572e-90		BTBD11	0	0.347833	0.168	0.043	0		PCSK1	1.62949e-13	0.463188	0.43	0.383	9.8985e-09		IDS	9.06549e-17	0.26894	0.596	0.53	5.50692e-12		ITGB8	1.31998e-30	0.931764	0.26	0.09	8.01835e-26		RNF10	4.96322e-08	1.19183	0.138	0.275	0.00301496		RASGRP1	1.18479e-37	1.0064	0.186	0.064	7.19715e-33
	PSMA1	0	0.395524	0.474	0.285	0		SERF2	0	0.347093	0.907	0.766	0		TTTY14	8.74147e-10	0.460704	0.104	0.079	5.31009e-05		NDUFA11	1.84391e-24	0.268339	0.727	0.655	1.1201e-19		LARGE	4.00647e-10	0.930022	0.108	0.041	2.43377e-05		LPHN2	8.73381e-10	1.19039	0.104	0.051	5.30544e-05		TEAD1	2.69983e-05	1.00499	0.278	0.236	1
	RPL6	0	0.395293	0.817	0.813	0		VSTM2L	0	0.345667	0.282	0.077	0		CSRNP3	8.14967e-15	0.45862	0.175	0.251	4.9506e-10		ARHGEF3	2.02773e-15	0.267702	0.155	0.098	1.23177e-10		SCN3A	2.00843e-33	0.929992	0.32	0.118	1.22004e-28		EXT1	1.4892e-19	1.18952	0.161	0.07	9.04629e-15		EXOC6B	3.17075e-07	1.00414	0.122	0.073	0.019261
	DDIT3	1.10557e-43	0.39401	0.284	0.239	6.71589e-39		POPDC3	0	0.344475	0.113	0.015	0		AC011043.1	2.21854e-06	0.457773	0.109	0.144	0.134768		MGST3	4.81001e-19	0.266704	0.657	0.595	2.92189e-14		PARD3B	3.5481e-15	0.929941	0.141	0.05	2.15533e-10		BGN	2.41976e-95	1.186	0.119	0.014	1.4699e-90		PARD3B	1.65893e-14	0.999097	0.114	0.05	1.00773e-09
	HACD3	2.33915e-174	0.392223	0.337	0.233	1.42094e-169		SNHG29	0	0.343965	0.373	0.192	0		MARK1	0.00086446	0.45645	0.101	0.088	1		CTSA	1.64628e-08	0.266629	0.432	0.398	0.00100005		LPP	6.25611e-11	0.929503	0.389	0.265	3.80034e-06		ATXN1	3.37464e-10	1.1856	0.129	0.069	2.04996e-05		TSPAN14	3.43614e-13	0.995626	0.214	0.131	2.08732e-08
	C1QL1	1.71701e-64	0.387948	0.486	0.408	1.04302e-59		TMEM238	0	0.343496	0.321	0.12	0		DENND4A	0.000245128	0.453446	0.13	0.162	1		BEX5	2.82759e-05	0.265838	0.385	0.359	1		FTX	1.77224e-08	0.929362	0.174	0.09	0.00107656		PLEKHA5	0.00143379	1.18249	0.227	0.207	1		CCDC88C	1.18522e-17	0.989206	0.164	0.077	7.19972e-13
	DACH2	4.06231e-176	0.387428	0.122	0.057	2.46769e-171		TNFSF10	0	0.343437	0.166	0.049	0		PRKACB	2.16202e-10	0.452324	0.23	0.2	1.31334e-05		CCDC12	1.22312e-07	0.264954	0.398	0.363	0.00742995		CNKSR3	1.27355e-17	0.928299	0.32	0.166	7.73633e-13		INADL	3.12125e-07	1.18176	0.17	0.115	0.0189603		EIF4G3	0.0030607	0.988732	0.257	0.236	1
	DYNLT3	5.84546e-153	0.386489	0.428	0.335	3.55088e-148		HES1	1.31259e-302	0.342028	0.243	0.125	7.97349e-298		CAMK2D	1.5463e-08	0.452255	0.176	0.232	0.000939317		PART1	3.07146e-90	0.263996	0.108	0.024	1.86579e-85		DSP	2.25139e-26	0.927162	0.772	0.639	1.36763e-21		COL18A1	2.26569e-19	1.17293	0.115	0.042	1.37632e-14		CCAR1	0.00043717	0.988011	0.301	0.275	1
	RACK1	0	0.38648	0.874	0.85	0		CD164	0	0.341569	0.696	0.51	0		FGFR1	0.000375082	0.447779	0.26	0.251	1		IQGAP2	6.82353e-22	0.263701	0.167	0.098	4.14502e-17		TRAPPC9	0.00225369	0.925377	0.21	0.162	1		PHACTR2	1.24526e-09	1.1718	0.244	0.175	7.56445e-05		SERBP1	5.17676e-08	0.987666	0.514	0.552	0.00314467
	RAP1B	1.15921e-63	0.385966	0.411	0.371	7.04175e-59		HSD17B14	0	0.339668	0.519	0.315	0		AKAP12	5.66177e-06	0.441696	0.202	0.186	0.34393		TLE5	1.25662e-10	0.263511	0.666	0.65	7.63345e-06		APOH	0.00262067	0.92535	0.165	0.122	1		FOXP2	6.87303e-15	1.1693	0.223	0.13	4.17509e-10		STRBP	3.63067e-20	0.986141	0.297	0.177	2.20548e-15
	CNBP	1.92439e-136	0.385946	0.557	0.49	1.16899e-131		LINC00116	0	0.338118	0.381	0.185	0		DAPK1	0.00113934	0.439629	0.125	0.153	1		CLU	4.56743e-47	0.261092	0.923	0.775	2.77453e-42		IL1RAP	3.91812e-70	0.915233	0.192	0.029	2.3801e-65		SBF2	2.32718e-06	1.16731	0.202	0.152	0.141367		MSI1	6.27667e-11	0.984617	0.195	0.118	3.81283e-06
	SSR3	2.17007e-155	0.384478	0.512	0.429	1.31823e-150		PTP4A1	0	0.335072	0.343	0.192	0		NF1	8.27971e-13	0.439155	0.163	0.23	5.02959e-08		TRAPPC5	1.62839e-14	0.260366	0.298	0.221	9.89184e-10		S100A6	5.14959e-09	0.91318	0.638	0.643	0.000312817		VPS13B	4.00243e-12	1.16656	0.15	0.08	2.43132e-07		BAZ2B	9.18113e-08	0.97323	0.424	0.374	0.00557717
	AKT1	2.31934e-42	0.384277	0.298	0.26	1.40891e-37		RPS6KA3	0	0.333904	0.454	0.242	0		KANSL1	1.05616e-06	0.436957	0.182	0.232	0.0641573		ALDH2	2.25532e-08	0.260221	0.302	0.255	0.00137001		JMJD1C	3.66241e-05	0.913164	0.422	0.375	1		TENM2	5.10762e-06	1.16551	0.158	0.109	0.310267		RUNX1T1	2.02338e-18	0.97197	0.404	0.29	1.22912e-13
	SLC6A6	3.61689e-289	0.377893	0.201	0.097	2.19712e-284		SLC22A17	0	0.331872	0.633	0.422	0		LRRTM4	0.0011075	0.436117	0.09	0.111	1		CAPZB	4.11357e-16	0.259324	0.677	0.63	2.49883e-11		UBTF	0.000275185	0.912124	0.269	0.206	1		FBLN1	2.9657e-76	1.16501	0.108	0.014	1.80155e-71		TCF3	6.90268e-15	0.971397	0.18	0.096	4.19311e-10
	PFN2	6.94664e-243	0.376935	0.644	0.568	4.21981e-238		SSTR2	0	0.330117	0.528	0.312	0		FFAR4	1.32014e-115	0.43499	0.184	0.077	8.01935e-111		HGD	8.24665e-72	0.258883	0.13	0.039	5.00951e-67		FGD6	3.07969e-33	0.910334	0.174	0.043	1.87079e-28		BAI3	1.98945e-38	1.16385	0.108	0.024	1.20851e-33		TRIO	1.46021e-11	0.970129	0.23	0.148	8.8702e-07
	ANXA5	5.80641e-151	0.376004	0.595	0.524	3.52716e-146		MOB1B	0	0.329344	0.505	0.304	0		BCHE	0	0.431616	0.124	0.013	0		HSD17B11	1.75533e-09	0.257645	0.211	0.163	0.000106629		KCNB2	1.63728e-06	0.910292	0.243	0.161	0.0994581		WWTR1	1.19307e-128	1.15818	0.104	0.008	7.24745e-124		FBLIM1	1.04262e-17	0.96933	0.222	0.123	6.33349e-13
	EDN3	4.34233e-34	0.375443	0.155	0.124	2.63779e-29		COL27A1	0	0.328774	0.24	0.077	0		PLD3	2.48709e-15	0.429409	0.736	0.744	1.51081e-10		IFT57	8.80139e-07	0.257435	0.343	0.308	0.0534649		PTPRJ	1.43398e-13	0.909238	0.192	0.086	8.71085e-09		IGF2BP2	0.00484057	1.15813	0.241	0.235	1		NAP1L1	1.73283e-08	0.965733	0.601	0.707	0.00105263
	GABARAP	4.01396e-191	0.375038	0.612	0.505	2.43832e-186		SMCO4	0	0.328673	0.438	0.234	0		KCNJ8	1.83884e-56	0.428729	0.154	0.082	1.11702e-51		SNORA33	9.95775e-21	0.255693	0.281	0.181	6.04893e-16		RIMS2	4.39357e-05	0.907787	0.368	0.303	1		DSCAM	5.70315e-07	1.15366	0.115	0.067	0.0346443		CCDC88A	0.00291986	0.965075	0.28	0.261	1
	RPS23	0	0.375036	0.87	0.858	0		VAMP8	0	0.328357	0.448	0.245	0		TBC1D4	9.98907e-05	0.427687	0.121	0.154	1		GLRX	6.46149e-14	0.255112	0.272	0.206	3.92509e-09		APC	1.47771e-17	0.906639	0.383	0.228	8.97648e-13		RGS7	6.84764e-08	1.15021	0.204	0.143	0.00415967		PRRC2B	0.00141522	0.960993	0.338	0.316	1
	ASPH	2.21019e-87	0.374996	0.481	0.417	1.3426e-82		PRSS3	0	0.32667	0.16	0.045	0		EFNA5	5.38178e-07	0.427614	0.117	0.095	0.0326922		ANXA5	1.76861e-12	0.254157	0.595	0.548	1.07436e-07		KCNH6	3.85464e-14	0.905445	0.365	0.227	2.34154e-09		PARK2	2.59802e-67	1.14859	0.14	0.025	1.5782e-62		NASP	0.000462161	0.959151	0.272	0.242	1
	TSC22D1	5.53266e-72	0.373046	0.582	0.537	3.36087e-67		EMC10	0	0.324411	0.82	0.645	0		KCNH2	0.00581822	0.426731	0.221	0.215	1		LIMCH1	2.19636e-09	0.254157	0.187	0.138	0.00013342		ICA1L	2.77497e-09	0.904184	0.272	0.171	0.000168569		NR6A1	2.26752e-20	1.14853	0.119	0.043	1.37743e-15		MEIS1	6.59779e-13	0.953036	0.232	0.145	4.00789e-08
	EIF2A	1.60946e-277	0.37194	0.342	0.218	9.77682e-273		C12orf75	0	0.323257	0.789	0.585	0		GPATCH8	0.000159117	0.426613	0.167	0.206	1		EMC10	1.04584e-13	0.253745	0.77	0.713	6.35308e-09		SH3PXD2A	2.55738e-05	0.903572	0.213	0.145	1		NAV3	4.33493e-05	1.14545	0.126	0.086	1		ZNF609	8.0544e-11	0.952967	0.206	0.129	4.89272e-06
	NFIC	1.00739e-198	0.371175	0.345	0.232	6.11951e-194		CAPZB	0	0.323138	0.751	0.552	0		ANKRD17	6.12951e-07	0.425521	0.224	0.285	0.0372343		CD59	8.79528e-08	0.250545	0.672	0.637	0.00534278		NNMT	7.82895e-21	0.902653	0.153	0.047	4.75578e-16		ERC1	0.000496549	1.14444	0.255	0.236	1		CELSR2	2.685e-09	0.951455	0.145	0.085	0.000163103
	EIF3M	6.7552e-255	0.369505	0.419	0.299	4.10351e-250		ELF3	1.41235e-244	0.32206	0.321	0.201	8.57947e-240		HSPA1B	4.19908e-05	0.425266	0.156	0.195	1		GPD1	5.26731e-22	-0.250259	0.036	0.116	3.19968e-17		SSH2	2.56752e-05	0.90247	0.251	0.184	1		KDM2A	2.54203e-05	1.14229	0.2	0.158	1		ARID4B	5.53479e-06	0.950832	0.405	0.379	0.336216
	EEF1B2	7.99221e-194	0.369467	0.687	0.666	4.85495e-189		QPCT	0	0.321676	0.69	0.5	0		CA8	2.51074e-36	0.425106	0.138	0.081	1.52518e-31		PTPRS	5.85572e-06	-0.2503	0.074	0.111	0.355711		ADK	2.77525e-06	0.897348	0.269	0.188	0.168586		BCAS3	4.05407e-20	1.14161	0.142	0.056	2.46268e-15		SHROOM3	2.51815e-16	0.950686	0.22	0.126	1.52968e-11
	NPM1	3.2945e-184	0.368408	0.712	0.713	2.00128e-179		TMA7	0	0.320955	0.778	0.641	0		SGCD	0.000163084	0.424517	0.13	0.163	1		SLC6A6	1.12319e-15	-0.250497	0.063	0.135	6.8229e-11		ARID1B	2.86431e-10	0.895574	0.407	0.288	1.73996e-05		CDK6	1.76394e-08	1.14024	0.182	0.12	0.00107153		TAC3	9.86624e-172	0.944322	0.146	0.013	5.99335e-167
	LMAN1	8.53204e-52	0.368043	0.454	0.419	5.18287e-47		GPX1	0	0.320791	0.507	0.302	0		RFX3	9.59209e-05	0.42248	0.151	0.189	1		HIPK2	1.21257e-08	-0.250578	0.372	0.458	0.000736588		PLEKHB1	2.40139e-17	0.894811	0.332	0.177	1.45875e-12		DLG2	1.04217e-22	1.13675	0.138	0.05	6.33074e-18		MSI2	4.54876e-07	0.943833	0.357	0.303	0.0276319
	PPDPF	2.73927e-207	0.368037	0.729	0.708	1.664e-202		NDUFB2	0	0.320702	0.808	0.654	0		PUM2	3.31493e-06	0.420843	0.158	0.202	0.201369		TMEM54	3.05626e-25	-0.250923	0.164	0.294	1.85656e-20		JARID2	9.5525e-12	0.889335	0.317	0.191	5.80276e-07		KCNH7	1.49495e-35	1.13653	0.147	0.042	9.08125e-31		RBPJ	7.83283e-10	0.943027	0.33	0.262	4.75813e-05
	TUBB2B	0	0.366912	0.422	0.267	0		LMCD1	0	0.320683	0.208	0.078	0		AGO3	6.21328e-05	0.420291	0.168	0.209	1		SYP	2.24091e-05	-0.251288	0.352	0.41	1		GLIS3	3.9806e-07	0.888705	0.249	0.159	0.0241806		RGL1	3.20491e-05	1.13272	0.104	0.066	1		FUS	1.17905e-12	0.940626	0.487	0.448	7.16225e-08
	RPL27A	0	0.365026	0.871	0.865	0		SLC3A2	0	0.319641	0.673	0.503	0		PROX1	0.00707852	0.420121	0.274	0.327	1		EDIL3	7.85057e-13	-0.251456	0.112	0.185	4.76891e-08		FRZB	3.07676e-59	0.887324	0.105	0.011	1.86901e-54		ADD3	0.00615846	1.12874	0.181	0.16	1		LIMD2	7.07001e-33	0.940174	0.312	0.165	4.29475e-28
	SNHG5	1.31171e-88	0.362893	0.419	0.371	7.96814e-84		CEP126	5.63605e-117	0.317319	0.155	0.097	3.42367e-112		TMEM178B	2.93262e-11	0.41961	0.106	0.153	1.78145e-06		UBE3C	2.69446e-12	-0.251905	0.124	0.198	1.63677e-07		PHC2	0.000171749	0.885684	0.371	0.317	1		ELN	0	1.12786	0.101	0.002	0		CLPS	1.7284e-14	0.940044	0.201	0.111	1.04993e-09
	TPD52	7.058e-305	0.361707	0.717	0.646	4.28745e-300		CD36	0	0.316453	0.233	0.063	0		SETD2	0.00012066	0.418235	0.185	0.23	1		TMCC3	8.79606e-17	-0.251926	0.098	0.182	5.34326e-12		OLFML3	6.01414e-99	0.88544	0.243	0.033	3.65335e-94		AKAP13	0.000126192	1.11502	0.186	0.149	1		GATA6	4.84362e-50	0.936564	0.175	0.048	2.9423e-45
	ELMO1	0	0.360944	0.239	0.113	0		PLD3	0	0.315539	0.816	0.696	0		C11orf49	0.00326137	0.417439	0.227	0.269	1		PLEKHA1	2.75084e-14	-0.252268	0.213	0.313	1.67103e-09		CALY	2.4085e-06	0.884734	0.395	0.32	0.146307		KCNT2	4.46928e-19	1.11161	0.163	0.072	2.71491e-14		HEPACAM2	2.75885e-06	0.932735	0.429	0.417	0.167589
	RRAGD	2.14527e-177	0.360825	0.272	0.178	1.30317e-172		TENT5A	0	0.312146	0.492	0.308	0		KDM2A	0.00114965	0.41715	0.131	0.16	1		LDHA	2.46824e-18	-0.252785	0.149	0.248	1.49936e-13		CUX1	3.0088e-05	0.884169	0.317	0.243	1		HDAC9	3.21123e-15	1.10682	0.135	0.06	1.95069e-10		IGF2BP3	4.7522e-07	0.932721	0.17	0.115	0.0288677
	ACLY	2.5997e-91	0.360442	0.512	0.454	1.57921e-86		PPIB	0	0.311761	0.792	0.657	0		SLC35F5	1.79273e-11	0.416779	0.147	0.205	1.08901e-06		PRR4	3.2775e-06	-0.252862	0.066	0.104	0.199095		DOK6	1.0524e-22	0.880319	0.201	0.07	6.39293e-18		LPHN1	3.82584e-08	1.10014	0.143	0.087	0.00232405		TERF1	6.17366e-08	0.930837	0.314	0.264	0.00375025
	TSHZ1	5.65284e-159	0.359685	0.263	0.176	3.43388e-154		STXBP6	0	0.310736	0.193	0.07	0		FBXO11	1.00138e-06	0.415955	0.152	0.197	0.0608301		CCDC91	9.47232e-14	-0.253457	0.164	0.252	5.75405e-09		LPHN1	0.00022042	0.879806	0.138	0.087	1		PLCB1	0.00289939	1.09863	0.113	0.086	1		AFDN	3.18838e-11	0.929602	0.341	0.265	1.93681e-06
	RPL24	0	0.359097	0.824	0.819	0		FTL	1.93138e-299	0.310719	0.968	0.891	1.17324e-294		AKAP13	0.00267648	0.415405	0.16	0.149	1		SUSD4	7.41672e-27	-0.253564	0.079	0.189	4.50536e-22		TENM2	0.000382353	0.878394	0.162	0.11	1		LDB2	7.54404e-05	1.09494	0.115	0.078	1		STAG1	0.000123009	0.926225	0.17	0.131	1
	SF3B5	3.70196e-154	0.35746	0.607	0.549	2.24879e-149		HEXA	0	0.308304	0.52	0.313	0		SLC20A2	0.00570575	0.415159	0.105	0.096	1		BICD1	6.77016e-07	-0.253977	0.101	0.148	0.041126		CRTC3	1.21452e-09	0.877281	0.216	0.121	7.3777e-05		NFIX	2.92405e-123	1.08676	0.112	0.01	1.77624e-118		PHACTR4	4.83844e-08	0.92435	0.251	0.187	0.00293916
	PDIA4	9.23202e-98	0.356541	0.307	0.235	5.60808e-93		SMC2	1.57538e-300	0.30825	0.386	0.239	9.56981e-296		PPM1L	8.00366e-05	0.415093	0.123	0.156	1		GCK	2.20922e-09	-0.254816	0.131	0.196	0.000134201		DGKH	6.73823e-41	0.875802	0.249	0.068	4.09321e-36		MFAP4	0.00209956	1.07235	0.158	0.128	1		HNRNPH1	0.000100523	0.924249	0.371	0.354	1
	MAP2	1.44729e-127	0.355068	0.367	0.286	8.79173e-123		NPNT	0	0.307066	0.159	0.038	0		PDZRN3	0.00225901	0.414809	0.111	0.099	1		ROCK2	4.95714e-10	-0.255637	0.132	0.199	3.01126e-05		SLC4A4	6.59764e-24	0.872033	0.108	0.024	4.0078e-19		SPIDR	2.88546e-05	1.06074	0.122	0.081	1		NCL	0.00199993	0.922365	0.506	0.54	1
	TBC1D4	8.53917e-54	0.354825	0.18	0.136	5.18721e-49		ATP5PF	0	0.305768	0.755	0.618	0		BPTF	1.92083e-08	0.414099	0.341	0.436	0.00116683		GPHN	0.000708433	-0.255736	0.082	0.11	1		SLC39A11	0.000115872	0.870549	0.132	0.08	1		SPTBN1	0.00764641	1.05809	0.209	0.311	1		ST3GAL6	2.32584e-11	0.920979	0.117	0.058	1.41285e-06
	OSTC	1.09318e-155	0.354282	0.562	0.479	6.64065e-151		SEPP1	0	0.305566	0.386	0.187	0		NBEA	6.886e-08	0.413924	0.275	0.35	0.00418297		CLTC	1.4061e-07	-0.255834	0.396	0.472	0.00854152		DBN1	6.12914e-07	0.870438	0.296	0.213	0.0372321		RAD51B	1.8852e-59	1.05761	0.101	0.015	1.14518e-54		PDE5A	1.53908e-13	0.92084	0.191	0.107	9.34931e-09
	RPL35A	0	0.353024	0.857	0.846	0		IMPA2	0	0.303656	0.246	0.087	0		DLG1	0.0012243	0.41344	0.139	0.17	1		CDH2	1.85264e-13	-0.255945	0.112	0.188	1.1254e-08		PPM1L	4.44569e-06	0.868525	0.228	0.154	0.270058		FHIT	2.6698e-07	1.05604	0.135	0.082	0.016218		KDM1A	2.87875e-11	0.919209	0.293	0.209	1.74873e-06
	PLEKHM2	5.06111e-196	0.351874	0.243	0.148	3.07442e-191		HSBP1	0	0.302818	0.758	0.608	0		DPP10	4.71233e-08	0.412342	0.122	0.167	0.00286255		KCNK16	1.55706e-33	-0.256172	0.259	0.438	9.4585e-29		PTK2	1.01306e-07	0.86681	0.35	0.255	0.00615392		EYS	2.51092e-14	1.054	0.129	0.058	1.52528e-09		SMARCA5	1.77015e-05	0.918579	0.371	0.347	1
	DDIT4	0	0.351789	0.197	0.088	0		TMEM147	0	0.301878	0.674	0.503	0		SLC7A5	3.23019e-21	0.40957	0.152	0.106	1.96221e-16		PDZRN3	0.000518877	-0.256476	0.073	0.1	1		H3F3B	6.77892e-29	0.866022	0.838	0.843	4.11792e-24		TIMP3	1.11795e-09	1.05185	0.112	0.057	6.79111e-05		TP53I11	2.27861e-16	0.918068	0.227	0.129	1.38416e-11
	ISCU	1.40254e-130	0.351672	0.54	0.471	8.51987e-126		COTL1	2.34824e-199	0.298567	0.374	0.254	1.42646e-194		DHRS2	1.88377e-15	0.407931	0.356	0.323	1.14431e-10		ZFHX3	4.7167e-07	-0.25677	0.183	0.241	0.028652		DEFB1	5.00819e-56	0.864714	0.102	0.011	3.04228e-51		SFRP1	0.000127508	1.04851	0.104	0.069	1		TGIF2	2.47582e-49	0.916504	0.154	0.04	1.50396e-44
	KCNB2	6.96765e-48	0.350987	0.19	0.147	4.23257e-43		CIB1	0	0.298406	0.477	0.309	0		CALB1	1.19616e-280	0.40763	0.123	0.022	7.26617e-276		RPL37	2.14445e-07	-0.257358	0.81	0.794	0.0130267		TBC1D5	7.90292e-05	0.863709	0.192	0.131	1		DOCK4	1.7417e-16	1.03991	0.104	0.039	1.05801e-11		TRIM28	0.0045603	0.915622	0.314	0.302	1
	TMED6	0	0.350766	0.217	0.091	0		MIF	3.9504e-230	0.297636	0.826	0.657	2.39971e-225		PSD	3.70655e-06	0.405412	0.229	0.289	0.225158		FBXO11	0.000102241	-0.257598	0.152	0.195	1		GATA6	9.07719e-35	0.8637	0.192	0.049	5.51403e-30		CDON	1.34142e-13	1.03481	0.112	0.048	8.14861e-09		TAL2	4.91806e-300	0.914294	0.161	0.009	2.98753e-295
	SERINC2	2.81789e-50	0.350241	0.287	0.25	1.71176e-45		SNHG6	0	0.296415	0.602	0.378	0		MACF1	3.28993e-06	0.402664	0.29	0.365	0.19985		ANKRD11	0.000161552	-0.258244	0.343	0.403	1		MIB1	2.49266e-06	0.862433	0.335	0.253	0.151419		PDE5A	0.000180161	1.02571	0.145	0.108	1		FZD3	1.27079e-10	0.914049	0.289	0.207	7.71954e-06
	LINC00907	4.56257e-47	0.350084	0.074	0.115	2.77158e-42		HPS1	4.4451e-264	0.296225	0.257	0.145	2.70022e-259		PTPRK	6.71676e-20	0.402572	0.116	0.076	4.08016e-15		TRAK1	2.35549e-14	-0.25834	0.166	0.259	1.43086e-09		AK5	3.15331e-35	0.86195	0.156	0.034	1.91551e-30		MYT1L	6.30938e-10	1.02393	0.129	0.068	3.83269e-05		CACUL1	6.13426e-07	0.91355	0.331	0.286	0.0372632
	RPL37A	8.24251e-278	0.349642	0.893	0.888	5.00699e-273		PSMA1.1	0	0.29513	0.245	0.073	0		HOOK3	7.56412e-07	0.401376	0.203	0.258	0.045949		FARP2	6.18696e-15	-0.258374	0.055	0.121	3.75833e-10		ADRBK2	8.57737e-05	0.860767	0.156	0.1	1		SH3D19	3.71747e-12	1.02201	0.112	0.051	2.25821e-07		MTF2	2.68892e-10	0.912382	0.278	0.202	1.63341e-05
	FAM162A	4.75615e-160	0.349211	0.396	0.303	2.88917e-155		POU6F2	0	0.293789	0.141	0.027	0		DST	6.35458e-07	0.400597	0.33	0.417	0.0386015		MTPN	6.13774e-12	-0.258442	0.15	0.227	3.72843e-07		ARHGEF26	6.33623e-27	0.860505	0.144	0.036	3.84901e-22		GPR98	5.10425e-07	1.01956	0.138	0.087	0.0310063		SBK1	4.80223e-31	0.910574	0.193	0.075	2.91716e-26
	KIF5C	3.02747e-44	0.348763	0.458	0.451	1.83907e-39		HSPE1	2.67411e-266	0.292354	0.698	0.582	1.62442e-261		IDS	1.5148e-08	0.40044	0.513	0.533	0.000920182		MARCH8	00:00:00	-0.258553	0.132	0.22	1.61625e-10		NEUROD1	1.15407e-10	0.85773	0.689	0.673	7.01052e-06		PDGFRB	0	1.01396	0.108	0.002	0		TRAF4	1.19305e-10	0.910389	0.305	0.237	7.24729e-06
	EEF1D	3.21864e-163	0.348672	0.577	0.527	1.9552e-158		UBL5	0	0.292098	0.806	0.669	0		GATAD2B	4.12644e-07	0.398743	0.122	0.162	0.0250665		ZFAND3	8.54039e-07	-0.258898	0.238	0.303	0.0518795		ATP2B1	6.82764e-05	0.857593	0.527	0.506	1		CTNNA2	1.84302e-05	1.01164	0.156	0.11	1		FLNA	3.25075e-50	0.909059	0.236	0.079	1.9747e-45
	APCDD1L-AS1	0	0.348465	0.11	0.01	0		KRTCAP2	1.34567e-250	0.291942	0.588	0.433	8.1744e-246		SOX5	9.86334e-11	0.39817	0.099	0.144	5.99159e-06		SSTR2	2.58592e-10	-0.259698	0.313	0.4	1.57084e-05		NOVA1	2.10269e-10	0.855404	0.464	0.367	1.2773e-05		ATG7	3.21706e-06	1.0077	0.103	0.06	0.195423		TMEM51	7.89381e-09	0.905802	0.143	0.084	0.000479517
	YWHAQ	2.07596e-211	0.348189	0.674	0.624	1.26107e-206		TMEM236	0	0.288758	0.118	0.009	0		CLASP2	0.00199812	0.397759	0.146	0.174	1		IGF2BP3	4.22093e-05	-0.260421	0.082	0.116	1		ASAH1	3.09708e-07	0.853137	0.503	0.472	0.0188135		TSPAN5	0.0013213	1.00723	0.156	0.124	1		JPT1	5.43364e-14	0.904683	0.426	0.356	3.30072e-09
	C6orf48	6.54008e-30	0.347459	0.399	0.399	3.97284e-25		ANXA2	4.00728e-87	0.28771	0.289	0.224	2.43426e-82		BIRC6	2.12711e-19	0.396586	0.205	0.297	1.29214e-14		SSR1	1.03126e-09	-0.261375	0.387	0.472	6.26449e-05		PCBP4	3.52202e-18	0.850021	0.404	0.242	2.13949e-13		CASC15	2.27505e-154	1.00706	0.12	0.009	1.382e-149		C7	1.01835e-101	0.902315	0.151	0.022	6.18604e-97
	SUSD4	0	0.346715	0.271	0.141	0		MZT2B	0	0.286485	0.761	0.608	0		PPP6R2	3.7135e-09	0.396473	0.193	0.253	0.00022558		UBE2QL1	3.72641e-19	-0.262181	0.098	0.19	2.26364e-14		ABCA5	8.52201e-06	0.849597	0.35	0.284	0.517678		SEMA6D	3.43153e-12	1.00646	0.12	0.056	2.08452e-07		NCK2	9.29306e-19	0.901106	0.198	0.1	5.64516e-14
	HSP90AB1	1.20778e-76	0.346425	0.901	0.882	7.33681e-72		CALM3	0	0.285839	0.71	0.534	0		FAM102A	7.89166e-24	0.39639	0.213	0.158	4.79387e-19		ARPP19	3.89159e-11	-0.26249	0.446	0.533	2.36398e-06		NF1	5.75689e-05	0.847044	0.293	0.226	1		KCTD7	2.9523e-09	1.00389	0.119	0.063	0.00017934		ROCK1	4.10692e-05	0.899785	0.334	0.299	1
	SURF2	1.02574e-179	0.344748	0.385	0.287	6.23094e-175		MTRNR2L12	0	0.285431	0.348	0.163	0		TRAK1	4.59264e-18	0.395935	0.178	0.261	2.78985e-13		MSI2	9.28831e-05	-0.263018	0.254	0.305	1		FLNB	1.55787e-12	0.845974	0.347	0.211	9.46342e-08		TANC2	0.00204142	0.999005	0.129	0.1	1		SFRP1	2.39253e-12	0.89659	0.135	0.069	1.45337e-07
	SYT7	1.04217e-140	0.343742	0.449	0.357	6.33077e-136		KCNK16	2.79456e-271	0.284643	0.508	0.384	1.69758e-266		SYT4	0.00297607	0.395266	0.256	0.301	1		RPL29	4.86728e-05	-0.263286	0.714	0.698	1		CBR4	3.48212e-05	0.843498	0.281	0.216	1		SVIL	3.18115e-09	0.997023	0.115	0.06	0.000193242		PABPC1	3.98087e-13	0.891782	0.667	0.743	2.41822e-08
	HEXB	1.8774e-123	0.343661	0.356	0.273	1.14045e-118		LAMTOR5	0	0.282708	0.705	0.538	0		UBE4B	9.35181e-05	0.393747	0.099	0.126	1		SESN3	6.91621e-20	-0.263704	0.181	0.29	4.20132e-15		WWOX	5.10529e-06	0.838394	0.266	0.19	0.310126		WAC	0.00454452	0.984906	0.246	0.381	1		NONO	0.000583286	0.891284	0.463	0.497	1
	DSTN	9.4891e-228	0.343483	0.768	0.753	5.76425e-223		RPS27L	4.6562e-290	0.282322	0.65	0.492	2.82846e-285		GPC5-AS1	6.02689e-52	0.393186	0.157	0.087	3.6611e-47		NRCAM	1.88554e-06	-0.265787	0.217	0.276	0.114539		TEAD1	3.36086e-10	0.837521	0.353	0.236	2.04159e-05		CERS6	0.0051307	0.982961	0.198	0.3	1		AC011043.1	1.70996e-46	0.891049	0.32	0.14	1.03873e-41
	ISL1	9.9841e-46	0.342053	0.557	0.538	6.06494e-41		NR4A2	0	0.281986	0.201	0.075	0		SIK2	0.00904469	0.393082	0.133	0.158	1		MKLN1	9.60132e-09	-0.266521	0.14	0.204	0.000583242		ATP2B4	3.59684e-07	0.835312	0.29	0.202	0.0218494		SLC39A11	0.000155496	0.980181	0.117	0.08	1		TECPR1	0.000297526	0.890378	0.172	0.134	1
	HECTD4	3.25549e-29	0.341856	0.288	0.255	1.97758e-24		RNASEK	1.62044e-19	0.280913	0.274	0.234	9.84354e-15		RUNX1T1	7.82714e-05	0.39282	0.242	0.294	1		FMNL2	3.04007e-13	-0.26737	0.069	0.135	1.84672e-08		RFX6	8.87846e-08	0.833867	0.425	0.349	0.00539331		PUM1	0.000857428	0.97647	0.221	0.353	1		BRAF	0.00279057	0.885474	0.178	0.149	1
	RPS19	1.45099e-86	0.341176	0.844	0.849	8.8142e-82		ANG	0	0.28084	0.193	0.087	0		PI4KA	2.63178e-08	0.392275	0.15	0.198	0.0015987		HSPD1	2.92045e-13	-0.268181	0.524	0.608	1.77405e-08		ST18	4.83204e-08	0.830895	0.326	0.226	0.00293527		NXN	9.52893e-05	0.975513	0.115	0.078	1		EZH2	1.52362e-52	0.884177	0.132	0.029	9.25539e-48
	SRD5A1	0	0.340957	0.269	0.122	0		NME4	0	0.280267	0.564	0.374	0		BAZ2B	3.46867e-07	0.390852	0.303	0.379	0.0210708		EEF1B2	2.37181e-11	-0.268283	0.655	0.674	1.44078e-06		KIF1B	3.83625e-07	0.825696	0.308	0.22	0.0233037		SOBP	0.00278992	0.974021	0.158	0.131	1		ARHGAP32	3.71711e-06	0.883428	0.164	0.112	0.2258
	DSP	6.34553e-48	0.340081	0.66	0.629	3.85465e-43		CSTB	0	0.279567	0.778	0.642	0		RGL3	0.00194462	0.388252	0.149	0.179	1		KMT2C	8.56249e-07	-0.268394	0.21	0.274	0.0520137		MARCKSL1	2.53108e-14	0.823818	0.584	0.43	1.53753e-09		SMG6	0.000906832	0.972269	0.112	0.08	1		APEX1	6.86405e-07	0.879086	0.383	0.361	0.0416964
	TAGLN3	0	0.340036	0.386	0.24	0		VEGFC	0	0.279295	0.175	0.014	0		PPP1R9A	4.58349e-07	0.384016	0.195	0.25	0.0278428		FNIP2	1.67017e-07	-0.268769	0.253	0.319	0.0101456		AGAP1	1.07456e-09	0.822921	0.204	0.108	6.52751e-05		LRP1	0.00149194	0.971176	0.104	0.076	1		KANSL1	9.25376e-06	0.876295	0.278	0.229	0.562129
	FBXO7	2.74569e-153	0.339857	0.441	0.346	1.6679e-148		GSTP1	0	0.279273	0.655	0.45	0		SMEK1	0.000556977	0.383052	0.083	0.105	1		C2CD4A	1.77661e-14	-0.26954	0.065	0.133	1.07922e-09		FHIT	5.38791e-08	0.822047	0.159	0.083	0.00327294		CKAP4	0.00386082	0.967464	0.142	0.217	1		FAM126A	1.56623e-26	0.875338	0.228	0.106	9.51424e-22
	RPL13A	2.95224e-209	0.339329	0.862	0.864	1.79337e-204		IFIH1	0	0.279165	0.172	0.051	0		LCORL	2.81771e-05	0.382181	0.192	0.237	1		TAGLN2	1.06485e-07	-0.269918	0.503	0.571	0.00646852		TNFRSF21	7.09559e-12	0.821817	0.335	0.208	4.31029e-07		TRERF1	1.14699e-13	0.965703	0.106	0.044	6.96749e-09		EXT1	8.30909e-05	0.873251	0.108	0.071	1
	ERLEC1	1.94787e-140	0.336933	0.488	0.401	1.18325e-135		BAX	0	0.274162	0.54	0.373	0		R3HDM2	1.56218e-07	0.379441	0.124	0.165	0.00948962		NDRG1	1.46213e-20	-0.27025	0.063	0.151	8.88184e-16		BHMT	1.29984e-217	0.821697	0.141	0.005	7.89603e-213		SASH1	9.72517e-10	0.965035	0.106	0.052	5.90765e-05		HNRNPU	0.000192542	0.869416	0.524	0.543	1
	CSDE1	1.88829e-162	0.336902	0.712	0.654	1.14706e-157		SCGB2A1	3.09701e-117	0.273351	0.3	0.22	1.88131e-112		UBTF	6.01935e-10	0.37869	0.158	0.21	3.65652e-05		RNF8	2.40002e-19	-0.270479	0.179	0.288	1.45792e-14		GRIK2	2.08767e-05	0.820851	0.111	0.059	1		KDM4C	1.00405e-08	0.964094	0.117	0.063	0.000609918		CORO2B	1.05851e-41	0.868237	0.161	0.047	6.43005e-37
	MYDGF	1.19261e-170	0.336477	0.308	0.207	7.24466e-166		TPD52L1	0	0.272211	0.224	0.057	0		NCOA7	5.16669e-19	0.378664	0.175	0.131	3.13856e-14		STXBP5L	1.49157e-09	-0.27058	0.079	0.133	9.06068e-05		FAM110B	7.59704e-11	0.819877	0.231	0.125	4.6149e-06		ASIC2	4.22755e-16	0.962807	0.135	0.058	2.56807e-11		ARIH1	0.00394234	0.865108	0.225	0.201	1
	APLP2	3.23899e-122	0.336026	0.513	0.428	1.96756e-117		PDLIM4	0	0.271614	0.371	0.153	0		DPYSL3	3.73993e-143	0.37703	0.168	0.06	2.27186e-138		CBFA2T2	4.67647e-08	-0.271528	0.197	0.265	0.00284077		HIPK2	8.40106e-05	0.819792	0.503	0.456	1		HELZ	0.00685043	0.959895	0.147	0.222	1		DCX	4.94137e-14	0.864028	0.416	0.313	3.00168e-09
	ACAT1	2.43845e-145	0.335525	0.41	0.32	1.48126e-140		ECH1	6.69174e-295	0.271433	0.639	0.475	4.06496e-290		SMYD3	9.64074e-16	0.376943	0.134	0.199	5.85636e-11		RAB29	5.61146e-24	-0.271533	0.09	0.194	3.40874e-19		CXADR	4.32473e-23	0.818887	0.371	0.179	2.6271e-18		C20orf112	9.01961e-27	0.95746	0.101	0.027	5.47905e-22		XRN2	1.88521e-08	0.863457	0.323	0.264	0.00114519
	TMED2	4.00977e-178	0.33504	0.595	0.521	2.43577e-173		TMEM9	0	0.26968	0.584	0.393	0		RALGAPA1	1.35138e-13	0.37606	0.155	0.218	8.20912e-09		SNX9	1.72408e-15	-0.271633	0.129	0.219	1.04731e-10		KLHL32	2.97337e-37	0.818715	0.132	0.024	1.8062e-32		BTBD9	1.13333e-12	0.955619	0.124	0.058	6.88453e-08		HSPA12A	2.67544e-33	0.863219	0.101	0.025	1.62522e-28
	ALG2	3.91804e-258	0.332089	0.304	0.186	2.38005e-253		TMEM141	0	0.269126	0.585	0.395	0		TJP2	2.82141e-10	0.375569	0.122	0.095	1.71389e-05		PKIB	3.45816e-09	-0.271972	0.333	0.405	0.000210069		KDM6B	1.45698e-08	0.817939	0.278	0.181	0.000885057		ZMYM5	4.38686e-06	0.950507	0.062	0.136	0.266484		PHF14	8.524e-10	0.860585	0.395	0.339	5.17799e-05
	RPL36AL	2.1692e-166	0.331698	0.706	0.704	1.3177e-161		MYL12B	0	0.269003	0.736	0.574	0		MTUS1	6.10534e-42	0.373892	0.162	0.097	3.70875e-37		RGS9	8.26934e-19	-0.272073	0.149	0.251	5.02329e-14		CEP192	2.91314e-24	0.817055	0.15	0.041	1.76962e-19		FAM168A	8.14033e-07	0.945098	0.138	0.087	0.0494492		HNRNPA2B1	0.0019057	0.859743	0.605	0.727	1
	RPL27	6.05222e-286	0.328426	0.819	0.814	3.67648e-281		GLUL	9.07446e-251	0.267147	0.42	0.291	5.51237e-246		HEPACAM2	0.00605179	0.373464	0.407	0.417	1		IGF2BP2	4.36464e-11	-0.272283	0.16	0.236	2.65134e-06		SPTBN2	2.51842e-06	0.815522	0.129	0.067	0.152984		C7orf55-LUC7L2	6.04083e-08	0.944402	0.108	0.059	0.00366956		SET	9.64632e-13	0.858955	0.551	0.57	5.85976e-08
	TPT1	5.29464e-273	0.327782	0.892	0.886	3.21628e-268		CD82	4.40095e-192	0.267104	0.19	0.106	2.6734e-187		MARCH3	1.58019e-53	0.372937	0.107	0.05	9.59901e-49		CSDE1	1.657e-10	-0.272882	0.605	0.676	1.00656e-05		TSHZ2	1.51664e-06	0.814282	0.24	0.156	0.0921296		RAB11FIP3	1.54209e-05	0.942843	0.122	0.079	0.936758		FTX	4.33557e-05	0.858815	0.132	0.09	1
	PSAP	2.92238e-137	0.327525	0.776	0.748	1.77523e-132		LOC550643	3.52576e-68	0.265988	0.155	0.112	2.14176e-63		PUM1	1.26476e-07	0.371901	0.283	0.356	0.00768293		CLCN4	0.00082954	-0.273032	0.105	0.137	1		GLG1	8.91941e-13	0.813607	0.458	0.317	5.41818e-08		DIAPH2	0.00850343	0.941345	0.136	0.112	1		ODC1	0.00020075	0.857333	0.301	0.276	1
	SQSTM1	7.32514e-91	0.326006	0.612	0.566	4.44973e-86		LAPTM4B	0	0.265905	0.449	0.279	0		RREB1	0.00198252	0.37178	0.094	0.115	1		RYBP	5.19717e-11	-0.273376	0.266	0.351	3.15707e-06		TUT4	4.36828e-07	0.811817	0.368	0.281	0.0265355		NRCAM	0.0086201	0.940957	0.184	0.275	1		FLRT3	1.67351e-42	0.856214	0.246	0.097	1.01659e-37
	RPS4Y1	2.75147e-64	0.325696	0.554	0.553	1.67141e-59		PRSS2	9.32439e-28	0.265047	0.104	0.081	5.6642e-23		NBAS	2.15585e-05	0.371626	0.142	0.178	1		RIMBP2	5.54869e-15	-0.273536	0.184	0.281	3.37061e-10		FOXO1	6.894e-05	0.807211	0.305	0.241	1		APP	2.27307e-06	0.935307	0.375	0.678	0.13808		BAZ1A	6.62375e-24	0.855448	0.172	0.072	4.02367e-19
	TPM3	1.04328e-101	0.323881	0.606	0.543	6.33752e-97		PSME2	0	0.264477	0.508	0.345	0		UBR3	4.08361e-07	0.370472	0.134	0.176	0.0248063		GRSF1	2.71702e-18	-0.27365	0.345	0.466	1.65048e-13		STAG1	1.73489e-05	0.806205	0.198	0.131	1		KALRN	0.0030423	0.93355	0.142	0.114	1		CENPV	2.17019e-26	0.854025	0.278	0.147	1.31831e-21
	RAB1A	1.30384e-174	0.322117	0.602	0.521	7.9203e-170		PLA2G16	0	0.263309	0.353	0.189	0		CDKAL1	0.000105899	0.369598	0.102	0.13	1		MIB1	6.17672e-15	-0.275722	0.163	0.255	3.75211e-10		FBXL17	1.72691e-05	0.805903	0.231	0.16	1		FER	1.02542e-05	0.932022	0.127	0.083	0.622902		AUTS2	1.13629e-19	0.853032	0.257	0.141	6.9025e-15
	PRUNE2	0	0.321972	0.302	0.17	0		PAPPA2	1.08361e-190	0.262572	0.152	0.077	6.58252e-186		SBF2	7.44537e-09	0.36917	0.112	0.156	0.000452276		KIF21A	4.26388e-08	-0.276057	0.282	0.361	0.00259014		TTC28	0.000352822	0.804219	0.156	0.104	1		ARID1A	0.00159343	0.920993	0.214	0.336	1		FLRT2	2.703e-62	0.852742	0.13	0.025	1.64196e-57
	EIF3L	3.68286e-137	0.32193	0.579	0.535	2.23719e-132		LOC440335	3.86903e-117	0.261658	0.139	0.084	2.35028e-112		FBXO16	0.000223926	0.369115	0.137	0.122	1		NEK1	9.20695e-13	-0.276946	0.076	0.141	5.59285e-08		SNHG14	0.000285778	0.803801	0.243	0.185	1		PRKCA	1.15543e-08	0.917643	0.104	0.054	0.000701877		DNMT3A	0.00641557	0.852323	0.23	0.207	1
	RPS2	2.67312e-195	0.320771	0.875	0.868	1.62382e-190		DNPH1	0	0.261647	0.518	0.351	0		NUMB	0.000289663	0.36704	0.115	0.143	1		HIF1A	7.93185e-10	-0.277369	0.253	0.332	4.81828e-05		MS4A8	2.25238e-63	0.802557	0.21	0.036	1.36823e-58		SOX4	9.48127e-07	0.917381	0.352	0.319	0.0575949		RNF24	4.95274e-21	0.850956	0.162	0.07	3.00859e-16
	YBX1	3.00952e-152	0.32074	0.722	0.728	1.82816e-147		HINT1	2.68484e-291	0.261638	0.885	0.76	1.63093e-286		CDC42BPA	5.96631e-09	0.366948	0.239	0.308	0.000362429		MBD5	0.000294924	-0.277448	0.105	0.138	1		APOA1	5.64304e-23	0.799599	0.198	0.068	3.42792e-18		SST	5.70029e-09	0.916456	0.522	0.632	0.00034627		SPTBN2	5.18712e-12	0.847118	0.133	0.067	3.15097e-07
	RPS13	3.95314e-256	0.320706	0.841	0.837	2.40138e-251		NDUFA7	5.76936e-22	0.261088	0.333	0.323	3.50466e-17		GRAMD3	0.000154837	0.365574	0.12	0.104	1		CDC42EP3	2.08973e-15	-0.277573	0.313	0.418	1.26943e-10		H1FX	2.34833e-06	0.799598	0.578	0.526	0.142652		ANXA4	2.42814e-09	0.914862	0.119	0.255	0.0001475		AGAP3	6.53485e-08	0.846727	0.182	0.121	0.00396966
	RPL3	4.15779e-222	0.320327	0.907	0.894	2.52569e-217		HSD11B1L	0	0.260623	0.426	0.254	0		PAPPA2	5.31984e-23	0.364597	0.155	0.104	3.23159e-18		GABRB3	1.6775e-08	-0.277839	0.26	0.337	0.00101901		PRR4	0.000113373	0.799074	0.159	0.102	1		ORAI2	0.000277579	0.912735	0.161	0.266	1		PCDH9	1.00125e-31	0.845848	0.203	0.08	6.08222e-27
	MPP1	0	0.319532	0.248	0.11	0		TXNDC12	0	0.25997	0.382	0.21	0		BRE	0.000532001	0.364506	0.157	0.142	1		HPN	8.28291e-20	-0.277897	0.142	0.248	5.03154e-15		SLC2A13	1.38509e-06	0.798244	0.204	0.127	0.0841386		MAX	1.69762e-12	0.911098	0.069	0.2	1.03124e-07		FYN	5.95956e-10	0.843713	0.256	0.178	3.6202e-05
	SNX9	3.79515e-127	0.316715	0.268	0.189	2.3054e-122		SPINK4	0	0.259095	0.128	0.012	0		WDFY3	2.10726e-12	0.362649	0.118	0.172	1.28008e-07		TBC1D5	3.46522e-07	-0.278086	0.087	0.133	0.0210498		PAM	5.50537e-07	0.796051	0.56	0.506	0.0334429		RP11-349A22.5	9.54664e-56	0.906099	0.103	0.016	5.7992e-51		EXOC4	0.00228446	0.843357	0.203	0.174	1
	PDE5A	1.81965e-97	0.316427	0.143	0.089	1.10536e-92		UQCR10	0	0.258456	0.759	0.593	0		EDN3	8.29482e-34	0.362073	0.197	0.13	5.03877e-29		MPP1	2.0153e-21	-0.278329	0.071	0.161	1.22421e-16		MAN1A1	2.18901e-07	0.793929	0.503	0.427	0.0132974		DMTN	0.0015244	0.903365	0.126	0.202	1		SASH1	5.29679e-12	0.842415	0.111	0.052	3.21759e-07
	TRAM1	8.42725e-79	0.315022	0.418	0.356	5.11922e-74		ATP6V0B	4.88324e-285	0.255621	0.806	0.673	2.96637e-280		TNRC18	1.31868e-07	0.360897	0.092	0.126	0.00801043		EIF4A2	3.86777e-09	-0.279651	0.772	0.781	0.000234952		GRIK5	8.06469e-05	0.793539	0.108	0.06	1		NBAS	0.00402561	0.90248	0.113	0.177	1		TMEM196	4.00073e-06	0.841825	0.241	0.186	0.243029
	ISOC1	5.78314e-205	0.314615	0.243	0.147	3.51303e-200		GCLM	0	0.254821	0.411	0.243	0		CLASP1	0.000483825	0.360551	0.11	0.137	1		IRX2	3.84823e-15	-0.279707	0.21	0.308	2.33764e-10		RFX2	9.78649e-17	0.792921	0.213	0.089	5.9449e-12		SSBP2	0.00273807	0.901972	0.166	0.257	1		FAM214A	4.11865e-07	0.840503	0.243	0.185	0.0250192
	SPCS2	1.21911e-142	0.31396	0.593	0.538	7.40561e-138		SYCE1L	0	0.254574	0.307	0.13	0		SMEK2	2.27059e-05	0.35995	0.084	0.111	1		CDKAL1	1.03706e-15	-0.280194	0.06	0.13	6.29971e-11		PBRM1	4.07352e-08	0.792571	0.374	0.275	0.0024745		GRIK2	3.19694e-07	0.899026	0.106	0.059	0.0194201		FGD6	1.74572e-34	0.839844	0.14	0.042	1.06046e-29
	EIF4B	3.53044e-134	0.313115	0.588	0.513	2.1446e-129		IER2	4.41783e-274	0.254564	0.405	0.265	2.68365e-269		TSPAN5	5.93389e-05	0.359742	0.097	0.126	1		DACH1	3.89485e-07	-0.282299	0.193	0.253	0.0236597		GPRIN2	5.59658e-85	0.792437	0.138	0.013	3.3997e-80		AHCYL2	0.00923326	0.898895	0.104	0.081	1		ID4	2.60984e-05	0.838961	0.293	0.255	1
	NAP1L1	6.1538e-203	0.31276	0.735	0.69	3.73819e-198		FBXO2	0	0.252619	0.345	0.179	0		DENND5B	1.08522e-05	0.357344	0.104	0.136	0.659227		SNX29	4.31484e-15	-0.282984	0.055	0.123	2.62109e-10		C11orf87	2.63141e-45	0.791044	0.105	0.014	1.59848e-40		LHFPL6	0.00264182	0.898241	0.106	0.079	1		ANTXR2	8.25136e-80	0.837253	0.137	0.023	5.01237e-75
	SELENOF	2.20898e-114	0.3126	0.555	0.486	1.34186e-109		CNPY2	7.25024e-248	0.250909	0.707	0.548	4.40423e-243		CMIP	6.06533e-05	0.356324	0.359	0.431	1		SERINC2	1.32802e-09	-0.283132	0.197	0.265	8.06721e-05		MEIS2	1.51088e-12	0.790916	0.458	0.317	9.17802e-08		DACH2	0.000124106	0.897478	0.117	0.079	1		CD24	0.0064476	0.836614	0.421	0.506	1
	SLC30A9	2.1397e-107	0.311761	0.296	0.221	1.29978e-102		EEF1B2	1.87649e-21	-0.250012	0.718	0.644	1.13989e-16		ANKHD1	7.13264e-05	0.35494	0.113	0.097	1		HPCA	1.38413e-23	-0.283975	0.073	0.171	8.40805e-19		DNMT3A	1.75868e-07	0.790848	0.302	0.207	0.0106833		PEG3	9.54731e-18	0.895591	0.103	0.036	5.79961e-13		GSTP1	0.000424647	0.836265	0.473	0.532	1
	RRAGA	1.33807e-141	0.309759	0.431	0.342	8.12824e-137		TAF15	3.61345e-19	-0.250076	0.248	0.269	2.19503e-14		SSH2	6.06873e-22	0.354512	0.115	0.189	3.68651e-17		PAPPA2	2.48857e-14	-0.284266	0.047	0.108	1.51171e-09		ZFAND3	0.00615497	0.789925	0.332	0.301	1		BRD4	0.00290547	0.888825	0.189	0.293	1		ZC3H13	1.33957e-05	0.834712	0.314	0.263	0.813736
	MED27	4.06754e-195	0.308871	0.244	0.148	2.47087e-190		IMPAD1	0.00776537	-0.25041	0.255	0.248	1		TBL1X	1.50943e-05	0.353695	0.168	0.21	0.916917		EI24	5.35372e-16	-0.284489	0.431	0.537	3.25217e-11		SSTR2	8.35175e-07	0.787733	0.458	0.398	0.0507335		NAV1	1.12451e-10	0.887474	0.191	0.386	6.83094e-06		RTF1	8.9536e-09	0.834148	0.386	0.329	0.000543895
	FBXO17	1.12383e-94	0.308452	0.243	0.178	6.82679e-90		ZC2HC1A	2.21226e-11	-0.250493	0.163	0.175	1.34386e-06		PON3	1.51176e-158	0.353141	0.148	0.047	9.18336e-154		C2CD4B	2.15507e-09	-0.284765	0.079	0.132	0.000130912		STK33	6.63291e-06	0.787684	0.21	0.135	0.402923		RAPGEF2	0.000172182	0.885729	0.103	0.068	1		ARID1A	0.00584517	0.832463	0.344	0.335	1
	GPSM1	6.64099e-243	0.307326	0.168	0.08	4.03414e-238		TAOK3	9.12248e-34	-0.250517	0.127	0.16	5.54154e-29		ACYP2	3.07833e-05	0.353106	0.237	0.289	1		AKT1	8.92545e-13	-0.285153	0.187	0.275	5.42185e-08		TCF12	1.13508e-08	0.786954	0.219	0.125	0.000689518		DHX15	1.82528e-05	0.885652	0.108	0.197	1		PTHLH	1.53659e-124	0.830571	0.15	0.018	9.33415e-120
	PLPPR5	5.86043e-201	0.307175	0.174	0.091	3.55998e-196		RNF38	8.85306e-23	-0.250538	0.084	0.106	5.37788e-18		ITCH	0.00154431	0.353027	0.091	0.112	1		PPP1CB	1.23412e-13	-0.285309	0.397	0.499	7.4968e-09		MAP2	0.00144024	0.785565	0.359	0.314	1		PDE8B	0.000134833	0.882743	0.101	0.065	1		FARP1	1.52247e-11	0.829418	0.402	0.32	9.24838e-07
	CHRNA3	0	0.307094	0.125	0.022	0		RABEP1	1.22379e-08	-0.250718	0.233	0.241	0.000743404		TRIO	0.00119787	0.352848	0.124	0.151	1		FOXO1	7.39329e-05	-0.286743	0.193	0.243	1		FNDC3A	1.29261e-05	0.785445	0.44	0.373	0.785212		EFNA5	0.00237793	0.882353	0.126	0.096	1		NSD1	4.84182e-05	0.8271	0.309	0.273	1
	TBC1D22A	0	0.306818	0.199	0.091	0		NUDT9	3.62682e-15	-0.250769	0.229	0.246	2.20315e-10		UVRAG	0.000644871	0.352437	0.095	0.118	1		G6PC2	0.000115745	-0.287027	0.178	0.216	1		ATF7IP2	1.96796e-13	0.784868	0.192	0.087	1.19545e-08		MYCBP2	0.00487567	0.88124	0.177	0.267	1		PRRC2C	3.89767e-05	0.825886	0.466	0.464	1
	IQGAP1	3.24571e-38	0.305409	0.245	0.205	1.97164e-33		RBMS1	7.25147e-05	-0.250773	0.106	0.112	1		MKLN1	1.86218e-05	0.351658	0.163	0.205	1		MAN2A1	7.54504e-19	-0.287282	0.106	0.2	4.58331e-14		CELSR2	2.60125e-13	0.784776	0.189	0.085	1.58015e-08		PPP2R5E	0.000323401	0.880662	0.145	0.238	1		JARID2	0.000107934	0.825502	0.235	0.191	1
	EEF1A1	8.10248e-157	0.305207	0.741	0.765	4.92193e-152		SCOC	1.6935e-14	-0.250863	0.548	0.525	1.02873e-09		ARIH1	3.31437e-08	0.35022	0.154	0.204	0.00201334		LRRTM4	0.00184477	-0.28868	0.084	0.111	1		PDE3A	5.23157e-21	0.78466	0.141	0.04	3.17797e-16		FGFR1	3.07454e-05	0.879735	0.145	0.252	1		PSMA4	0.00741671	0.824493	0.389	0.415	1
	ELP4	2.71573e-67	0.304646	0.249	0.193	1.6497e-62		SMIM30	3.73978e-160	-0.251118	0.086	0.161	2.27177e-155		ADNP	1.19603e-15	0.34984	0.173	0.248	7.26542e-11		LARP1	1.624e-09	-0.289576	0.343	0.424	9.86515e-05		MACF1	1.73201e-07	0.78465	0.449	0.36	0.0105213		PSD	3.65803e-08	0.875362	0.145	0.286	0.00222211		PPP3CA	4.8869e-08	0.823839	0.277	0.214	0.0029686
	FTH1P3	9.5884e-179	0.304569	0.168	0.091	5.82457e-174		CLIP3	4.61353e-44	-0.251332	0.156	0.196	2.80254e-39		GSK3B	5.94667e-13	0.349091	0.172	0.238	3.61236e-08		PRKAR2A	4.34146e-12	-0.290115	0.209	0.296	2.63726e-07		STK39	9.50074e-09	0.783577	0.192	0.104	0.000577132		ARFIP1	2.15493e-09	0.870641	0.055	0.153	0.000130904		HNRNPUL1	1.95044e-07	0.821649	0.37	0.314	0.0118482
	SBDS	2.71041e-111	0.304238	0.491	0.414	1.64647e-106		TGFBR1	1.12094e-70	-0.251415	0.093	0.136	6.80928e-66		IER2	2.59685e-10	0.348322	0.344	0.319	1.57748e-05		C14orf132	7.2812e-13	-0.290324	0.261	0.359	4.42304e-08		PRDX1	1.69803e-05	0.782486	0.485	0.474	1		TNRC6A	0.000947534	0.868429	0.191	0.299	1		FBXL20	4.92602e-10	0.820894	0.138	0.076	2.99236e-05
	MTDH	1.57857e-127	0.303714	0.49	0.408	9.5892e-123		PRR4	1.32801e-119	-0.251444	0.141	0.077	8.06715e-115		MDK	9.80353e-07	0.34782	0.549	0.576	0.0595525		ATP1B1	7.99976e-12	-0.290948	0.442	0.546	4.85954e-07		HES6	7.16851e-13	0.779854	0.246	0.13	4.35459e-08		TIA1	0.000697392	0.866178	0.143	0.23	1		SEMA6D	5.82183e-09	0.818732	0.108	0.056	0.000353653
	TMED10	9.36851e-128	0.302151	0.637	0.593	5.69099e-123		CLIP1	0.000513145	-0.251446	0.168	0.174	1		ATRX	1.39112e-06	0.347338	0.387	0.476	0.084505		CD99	6.82566e-05	-0.291366	0.698	0.672	1		RABGEF1	3.5007e-06	0.779402	0.114	0.058	0.212654		FLNA	0.00271465	0.865515	0.108	0.081	1		RPS19	7.27862e-07	0.817217	0.65	0.849	0.0442147
	RPS16	2.22015e-273	0.30183	0.838	0.842	1.34865e-268		CCNG2	8.70989e-114	-0.251509	0.078	0.135	5.29091e-109		ANKH	8.96836e-05	0.346367	0.224	0.272	1		TRIO	2.28512e-10	-0.291897	0.09	0.151	1.38812e-05		SBF2	9.25703e-07	0.778632	0.237	0.152	0.0562327		DOCK10	6.68118e-13	0.863793	0.127	0.06	4.05855e-08		MBTD1	4.12146e-08	0.816352	0.124	0.071	0.00250362
	AGPAT2	8.53523e-57	0.301445	0.289	0.239	5.18481e-52		ARL4D	8.16375e-177	-0.251564	0.062	0.133	4.95915e-172		HSPB1	8.48896e-19	0.345994	0.45	0.409	5.1567e-14		EIF4EBP1	5.04577e-12	-0.29214	0.248	0.333	3.06511e-07		UBE2H	2.38691e-08	0.776706	0.383	0.282	0.00144995		PPP2R2B	0.00307857	0.861805	0.069	0.116	1		SOGA1	5.39036e-08	0.816171	0.154	0.097	0.00327443
	ARG2	3.78649e-201	0.301283	0.279	0.176	2.30014e-196		DCTN4	1.98169e-05	-0.251623	0.211	0.214	1		NIPBL	1.77397e-10	0.345452	0.222	0.293	1.07762e-05		PALLD	1.61785e-14	-0.292958	0.259	0.361	9.82781e-10		ZFHX3	4.51157e-10	0.77451	0.359	0.239	2.7406e-05		FOXP1	1.22371e-07	0.860841	0.296	0.546	0.00743353		KLHL24	0.000247493	0.81596	0.175	0.138	1
	RPL23A	1.43681e-108	0.298393	0.77	0.782	8.72805e-104		TIMM17A	1.4087e-92	-0.251642	0.203	0.264	8.5573e-88		TFDP2	2.645e-07	0.344611	0.12	0.159	0.0160673		TMEM196	2.85685e-10	-0.293161	0.125	0.188	1.73542e-05		HNRNPUL1	3.02349e-07	0.772558	0.407	0.314	0.0183665		CEP350	0.0021965	0.860006	0.161	0.249	1		DMWD	2.07123e-08	0.815954	0.215	0.149	0.00125819
	NAPA	5.61576e-86	0.298303	0.447	0.382	3.41135e-81		ISOC1	3.13169e-61	-0.252009	0.153	0.199	1.90238e-56		PHACTR4	2.6761e-05	0.343935	0.152	0.189	1		TUBA1B	1.32047e-10	-0.293415	0.475	0.562	8.0213e-06		FLRT3	3.01392e-15	0.771623	0.216	0.098	1.83083e-10		PAN3	0.000100494	0.856736	0.119	0.081	1		CERS4	0.00235192	0.814667	0.156	0.23	1
	RHOBTB3	6.07945e-58	0.297641	0.449	0.401	3.69302e-53		RBM4	2.53305e-11	-0.25204	0.215	0.227	1.53873e-06		MXD4	1.00906e-22	0.343588	0.202	0.3	6.12964e-18		BMPR2	2.84302e-07	-0.294781	0.129	0.183	0.0172702		DENND5B	0.000197387	0.770589	0.192	0.134	1		CTNND2	0.00136893	0.853169	0.127	0.203	1		MAPK8	1.49907e-06	0.81424	0.17	0.119	0.0910626
	UBE2D3	2.77008e-131	0.297602	0.663	0.624	1.68271e-126		RAB10	1.10058e-06	-0.252358	0.454	0.439	0.0668557		GNG12	0.000189749	0.34281	0.183	0.17	1		LPP	6.17267e-13	-0.294925	0.182	0.268	3.74965e-08		BTBD9	3.64973e-08	0.77033	0.126	0.058	0.00221707		KHSRP	1.14329e-06	0.853131	0.129	0.245	0.0694506		KCTD12	2.91349e-05	0.813573	0.37	0.335	1
	CNP	1.54969e-107	0.297371	0.298	0.222	9.41376e-103		PPP1R9A	7.68802e-14	-0.252843	0.272	0.23	4.67016e-09		ARID2	0.00752947	0.341546	0.101	0.121	1		CELF4	9.93795e-11	-0.2967	0.302	0.388	6.03691e-06		CCSER1	6.43756e-10	0.770242	0.204	0.104	3.91056e-05		SRPK2	7.85081e-07	0.852188	0.158	0.29	0.0476905		IDH2	9.73864e-12	0.809404	0.349	0.275	5.91584e-07
	KCNMA1	6.96383e-52	0.297346	0.437	0.394	4.23025e-47		MYT1	7.30354e-176	-0.253306	0.055	0.122	4.43661e-171		ZNF608	2.67413e-07	0.339842	0.127	0.168	0.0162443		BRAF	3.48178e-10	-0.296712	0.091	0.151	2.11504e-05		AGBL4	1.58905e-09	0.769408	0.144	0.065	9.65284e-05		PCCA	4.25608e-05	0.850677	0.127	0.087	1		MED25	4.42411e-07	0.808538	0.238	0.181	0.0268747
	ZBTB20	7.63186e-87	0.296975	0.3	0.228	4.63605e-82		TUG1	1.32347e-45	-0.253388	0.242	0.177	8.03958e-41		FGF12	6.26853e-10	0.339313	0.15	0.202	3.80788e-05		SIK3	2.93938e-08	-0.297913	0.133	0.192	0.00178555		TP53INP1	4.88377e-13	0.76636	0.32	0.188	2.96669e-08		MBD3	1.01334e-08	0.850156	0.074	0.18	0.000615564		FSCN1	8.62036e-104	0.808527	0.228	0.045	5.23652e-99
	CYP2U1	0	0.296311	0.125	0.038	0		FKBP1A	9.47995e-06	-0.253447	0.629	0.568	0.575869		MRAP2	1.0327e-35	0.338043	0.125	0.071	6.27325e-31		CCNY	8.87652e-17	-0.298429	0.205	0.307	5.39213e-12		SETD2	6.41948e-05	0.765117	0.293	0.227	1		COL5A2	1.41916e-11	0.841944	0.168	0.091	8.62081e-07		USP3	1.11831e-06	0.808028	0.198	0.144	0.0679331
	RGS9	7.3226e-124	0.295819	0.302	0.22	4.44818e-119		GRB10	1.07174e-92	-0.253454	0.066	0.113	6.51039e-88		AGPAT6	7.72608e-16	0.336851	0.143	0.106	4.69328e-11		TEAD1	2.82668e-09	-0.298608	0.17	0.238	0.00017171		IRF2BP2	3.65338e-10	0.764959	0.53	0.431	2.21928e-05		MKL2	1.57279e-06	0.841215	0.117	0.07	0.0955409		PCNT	0.00368527	0.804337	0.185	0.157	1
	RPL14	2.03158e-190	0.294257	0.8	0.801	1.2341e-185		ARHGAP5	5.36117e-05	-0.253753	0.355	0.316	1		GULP1	0.00417683	0.336589	0.119	0.109	1		SIM1	1.33306e-26	-0.298981	0.082	0.193	8.09778e-22		BAIAP3	5.9782e-09	0.764876	0.225	0.127	0.000363152		RP11-143K11.5	2.1911e-34	0.829611	0.112	0.027	1.33101e-29		RB1CC1	1.28587e-06	0.802644	0.283	0.224	0.0781113
	TMPRSS6	1.65976e-100	0.293933	0.175	0.115	1.00824e-95		GPX2	1.71613e-248	-0.253807	0.04	0.119	1.04248e-243		TMEM181	0.000840952	0.335066	0.184	0.221	1		PRXL2A	1.8919e-20	-0.29941	0.465	0.586	1.14925e-15		IGFBPL1	1.44593e-13	0.764535	0.246	0.125	8.78344e-09		PBX3	0.000346973	0.826919	0.117	0.197	1		IGFBPL1	6.40814e-38	0.801095	0.277	0.124	3.89269e-33
	RPS18	9.88794e-61	0.293106	0.68	0.72	6.00653e-56		NIPSNAP1	2.45826e-05	-0.253861	0.422	0.37	1		DNAH14	1.19444e-05	0.334328	0.094	0.123	0.725573		UBL3	5.56158e-12	-0.299934	0.304	0.395	3.37844e-07		ARIH1	9.7982e-06	0.764002	0.275	0.2	0.595202		NSD1	5.86792e-05	0.824989	0.161	0.275	1		DSEL	2.9465e-34	0.799924	0.124	0.035	1.78988e-29
	RPL12	1.11026e-98	0.292741	0.769	0.772	6.74437e-94		RHEB	2.525e-08	-0.253897	0.549	0.513	0.00153384		EYA3	6.80205e-05	0.333835	0.082	0.107	1		SLC29A4	2.25033e-16	-0.300971	0.307	0.421	1.36698e-11		SFRP1	2.55255e-22	0.762935	0.198	0.069	1.55057e-17		FNDC3A	1.79264e-06	0.822114	0.212	0.375	0.108896		SLC25A13	1.77282e-10	0.799095	0.268	0.193	1.07692e-05
	TGFBR3	0	0.29227	0.124	0.034	0		EIF2S3	1.25233e-45	-0.253901	0.201	0.242	7.60741e-41		DCAF10	1.48974e-06	0.33353	0.19	0.242	0.0904955		VSTM2A	8.91587e-24	-0.301126	0.058	0.151	5.41603e-19		FTO	0.000376612	0.761226	0.147	0.097	1		GNB1	1.09286e-06	0.819073	0.31	0.547	0.0663867		IGF2BP1	2.17115e-20	0.792029	0.233	0.123	1.31889e-15
	SMAD9	0	0.292239	0.149	0.041	0		RAB3IP	6.98566e-13	-0.254765	0.289	0.3	4.24351e-08		CREBBP	7.76429e-08	0.33313	0.124	0.167	0.0047165		HSPA1B	5.90348e-05	-0.302188	0.152	0.194	1		CLASP2	1.63147e-06	0.760718	0.254	0.172	0.0991055		KCNJ6	1.94724e-09	0.818986	0.184	0.361	0.000118287		ZBED5	0.00183589	0.79033	0.206	0.174	1
	CLGN	6.51204e-64	0.292176	0.209	0.159	3.9558e-59		KMT5B	1.3319e-94	-0.254877	0.102	0.162	8.09076e-90		IGF2R	5.0961e-09	0.333078	0.168	0.223	0.000309568		AP3B1	2.62596e-13	-0.30267	0.129	0.207	1.59517e-08		XIST	6.63291e-06	0.760527	0.117	0.061	0.402923		KIF1B	0.00293667	0.818218	0.145	0.222	1		RGS12	1.28888e-18	0.789063	0.204	0.104	7.82941e-14
	RPL15	7.00101e-252	0.291838	0.889	0.881	4.25284e-247		TTYH3	2.27363e-133	-0.254929	0.06	0.117	1.38114e-128		SAMD4B	4.22023e-08	0.332511	0.139	0.185	0.00256362		ERC1	1.4008e-12	-0.303048	0.155	0.238	8.50931e-08		TTLL7	1.76258e-10	0.758837	0.338	0.215	1.0707e-05		ZNF518A	5.04401e-06	0.81335	0.133	0.243	0.306404		MIDN	3.94136e-13	0.786814	0.338	0.244	2.39422e-08
	SSR1	2.88966e-57	0.290959	0.491	0.458	1.75535e-52		SMYD3	0.000217959	-0.255193	0.209	0.186	1		PLCB4	6.72375e-06	0.332266	0.165	0.208	0.408441		CELF2	3.05052e-30	-0.303614	0.047	0.155	1.85307e-25		GABRB3	1.1053e-10	0.758439	0.455	0.335	6.71426e-06		MAP4K3	0.00728245	0.813187	0.133	0.108	1		HMGB2	1.73043e-13	0.785409	0.19	0.105	1.05117e-08
	RPS14	2.85574e-290	0.290693	0.88	0.875	1.73475e-285		DIXDC1	9.5081e-106	-0.255713	0.06	0.11	5.77579e-101		TMED6	5.69886e-29	0.332149	0.191	0.132	3.46183e-24		NT5DC2	3.65574e-16	-0.303754	0.131	0.222	2.22071e-11		CPM	4.4862e-14	0.758428	0.117	0.039	2.72518e-09		HUWE1	1.5014e-07	0.812766	0.163	0.306	0.00912038		RBM3	0.000718327	0.783035	0.392	0.396	1
	OLA1	2.96671e-174	0.289941	0.451	0.351	1.80216e-169		ARMCX3	2.37786e-09	-0.256659	0.389	0.382	0.000144446		PDS5B	6.55889e-08	0.332107	0.17	0.221	0.00398426		GNG2	6.18308e-16	-0.305886	0.244	0.352	3.75597e-11		COL9A2	8.89409e-42	0.756799	0.18	0.038	5.4028e-37		PRKACB	0.000552357	0.810995	0.124	0.202	1		NIPSNAP1	1.99903e-06	0.782841	0.428	0.39	0.121433
	PRDX3	2.3847e-78	0.289509	0.574	0.533	1.44861e-73		SNX4	6.35399e-20	-0.256667	0.231	0.252	3.8598e-15		MSH3	0.00030006	0.329963	0.091	0.115	1		RUFY3	3.21275e-07	-0.306895	0.361	0.43	0.0195162		KCNH7	7.66062e-16	0.754204	0.132	0.043	4.65352e-11		RBM47	9.09427e-06	0.808948	0.142	0.252	0.552441		DUSP18	5.14344e-09	0.782348	0.166	0.102	0.000312443
	NDUFB8	1.51775e-208	0.289254	0.595	0.461	9.21975e-204		RABL6	3.16149e-05	-0.256786	0.335	0.328	1		BTRC	0.00101938	0.329846	0.093	0.115	1		PDLIM1	4.36412e-19	-0.307034	0.157	0.259	2.65103e-14		AKAP13	1.49074e-11	0.7522	0.263	0.149	9.05567e-07		PCLO	0.000339516	0.804448	0.188	0.3	1		RPL7L1	0.00953612	0.781084	0.386	0.402	1
	DIP2C	3.32491e-128	0.289182	0.249	0.169	2.01975e-123		RSL24D1	1.78935e-20	-0.2572	0.399	0.398	1.08696e-15		DYRK1A	0.000508045	0.329472	0.115	0.143	1		RFX6	3.78883e-20	-0.307694	0.225	0.352	2.30156e-15		SERINC5	6.43255e-08	0.750873	0.165	0.087	0.00390752		GNA11	0.000876281	0.804298	0.156	0.246	1		NBEAL2	8.67218e-10	0.78101	0.183	0.115	5.26801e-05
	FAM13C	0	0.288695	0.123	0.018	0		FNDC3A	0.00234259	-0.257558	0.4	0.356	1		ANKRD13C	1.82105e-06	0.327312	0.087	0.117	0.110622		VLDLR	4.4363e-19	-0.308666	0.155	0.258	2.69487e-14		H2AFY2	7.72339e-06	0.74963	0.338	0.267	0.469165		PLXNB2	5.4952e-11	0.804131	0.115	0.264	3.33811e-06		HNRNPAB	2.86808e-07	0.78054	0.331	0.281	0.0174224
	BACE2	2.03375e-201	0.288373	0.109	0.044	1.23542e-196		SAFB2	2.05149e-07	-0.257566	0.229	0.238	0.012462		BMPR1A	6.52384e-06	0.326914	0.107	0.14	0.396297		ARHGAP18	3.11696e-14	-0.309046	0.057	0.121	1.89343e-09		SDCCAG8	0.00311399	0.749563	0.323	0.285	1		INVS	2.38841e-09	0.802825	0.108	0.054	0.000145086		SLC38A1	1.23923e-32	0.776977	0.222	0.09	7.52783e-28
	MORF4L2	1.63487e-165	0.2877	0.618	0.547	9.93116e-161		MSN	1.65954e-176	-0.257613	0.056	0.123	1.00811e-171		SIM1	2.6816e-07	0.326412	0.148	0.193	0.0162896		ST6GAL1	1.69429e-21	-0.30997	0.048	0.131	1.02921e-16		NOVA2	8.80288e-05	0.749423	0.168	0.108	1		LEPREL4	0.000980078	0.801805	0.058	0.108	1		YWHAZ	1.88846e-05	0.774976	0.437	0.434	1
	IGSF1	2.39524e-161	0.287293	0.117	0.056	1.45501e-156		GATAD2B	0.00277225	-0.257619	0.158	0.161	1		UNC13B	1.34378e-07	0.325312	0.134	0.177	0.00816293		PPP2R2B	4.78871e-17	-0.310568	0.048	0.118	2.90895e-12		EIF4A1	2.05429e-11	0.749254	0.398	0.259	1.2479e-06		PTPRA	0.000672891	0.800043	0.181	0.288	1		PAN3	3.89567e-06	0.774947	0.125	0.081	0.236646
	G3BP1	1.45941e-128	0.286947	0.354	0.266	8.8653e-124		ADH5	0.000597377	-0.257684	0.321	0.312	1		EPC2	0.0077144	0.324381	0.09	0.108	1		AOPEP	7.20118e-10	-0.310792	0.226	0.301	4.37443e-05		DOPEY2	4.85974e-06	0.748521	0.138	0.077	0.29521		WNK1	4.43977e-05	0.79944	0.181	0.306	1		PRPF40A	0.00197547	0.774141	0.36	0.351	1
	AACS	2.78157e-125	0.286761	0.305	0.224	1.68969e-120		IQGAP1	1.57762e-05	-0.257919	0.215	0.222	0.958339		MBNL1	8.13294e-08	0.323834	0.169	0.221	0.00494044		SLC38A4	1.63886e-28	-0.31092	0.022	0.114	9.95545e-24		SMG6	1.71694e-05	0.748279	0.141	0.08	1		CD81	0.00104235	0.796354	0.363	0.59	1		TEAD2	6.56639e-287	0.773985	0.137	0.007	3.98882e-282
	TTC39C	0	0.286347	0.211	0.087	0		SSRP1	2.5791e-27	-0.258107	0.23	0.26	1.5667e-22		LEPROT	0.000326058	0.323799	0.314	0.313	1		PCBD1	2.1782e-18	-0.311187	0.528	0.615	1.32317e-13		SPECC1	9.92678e-19	0.748226	0.141	0.044	6.03012e-14		HOOK3	0.00265984	0.795122	0.166	0.255	1		KLHL35	3.65843e-72	0.773529	0.183	0.042	2.22235e-67
	NUDT9	2.1967e-101	0.286192	0.286	0.214	1.33441e-96		SDCBP	2.2851e-34	-0.258328	0.342	0.366	1.38811e-29		TRA2A	4.04831e-06	0.321453	0.163	0.205	0.245919		GNAO1	1.53546e-15	-0.311198	0.206	0.306	9.32732e-11		DSEL	3.11704e-29	0.745742	0.147	0.035	1.89348e-24		ATN1	0.00649402	0.793866	0.152	0.23	1		MYCL	9.25911e-197	0.77344	0.125	0.008	5.62454e-192
	TMEM132A	6.94224e-59	0.286155	0.306	0.261	4.21714e-54		H2AFY	2.98259e-07	-0.258358	0.6	0.556	0.018118		GPR160	9.72525e-06	0.320081	0.123	0.105	0.59077		SNHG14	8.08262e-09	-0.311205	0.127	0.187	0.000490987		KCNH8	9.66808e-32	0.745648	0.117	0.022	5.87297e-27		VGLL4	0.00705262	0.792593	0.088	0.138	1		UBTD2	0.00167401	0.768915	0.162	0.129	1
	SERP1	4.32391e-97	0.28576	0.566	0.519	2.6266e-92		UBR4	0.000323706	-0.258564	0.234	0.233	1		KMT2A	1.39733e-06	0.319749	0.262	0.327	0.0848824		RPL9	2.66159e-06	-0.311413	0.723	0.718	0.161681		NSG2	2.82292e-60	0.745372	0.144	0.019	1.71481e-55		MIB1	0.000629752	0.7922	0.158	0.254	1		RALGAPA2	1.84596e-07	0.768246	0.177	0.119	0.0112135
	ZC3H3	0	0.285702	0.153	0.051	0		RUNDC3A	2.7878e-10	-0.258696	0.35	0.344	1.69347e-05		WNK1	2.70621e-11	0.319349	0.234	0.309	1.64391e-06		HS6ST3	9.65744e-11	-0.311461	0.127	0.195	5.86651e-06		MAP4K4	6.12249e-06	0.744417	0.41	0.336	0.371916		CAMK2D	0.00337889	0.791999	0.15	0.229	1		SERPING1	4.88796e-78	0.76754	0.15	0.027	2.96924e-73
	ARL6IP4	6.87767e-66	0.285346	0.535	0.521	4.17791e-61		NDFIP1	4.06602e-09	-0.258879	0.63	0.582	0.000246995		LPP	1.47272e-22	0.318912	0.179	0.271	8.94618e-18		GLIS3	1.88808e-07	-0.311512	0.111	0.161	0.0114693		GFOD2	4.33251e-08	0.74277	0.311	0.211	0.00263183		RPL23AP2	2.90652e-66	0.79112	0.104	0.015	1.76559e-61		TUBB2B	3.33868e-13	0.766319	0.404	0.321	2.02811e-08
	MXRA7	1.64367e-09	0.283711	0.357	0.355	9.98463e-05		ZNF711	2.36996e-36	-0.258975	0.102	0.131	1.43966e-31		RAP1GAP2	1.03626e-25	0.318355	0.264	0.381	6.29486e-21		TPPP3	1.2294e-09	-0.311647	0.154	0.217	7.46814e-05		FNBP1	1.53945e-06	0.742419	0.231	0.15	0.0935153		MYH10	3.05384e-06	0.789943	0.221	0.384	0.185509		COBLL1	5.95218e-06	0.765901	0.204	0.152	0.361571
	TSPAN5	3.89479e-226	0.283682	0.184	0.092	2.36593e-221		TMEM33	1.03737e-33	-0.259012	0.263	0.289	6.30162e-29		PPP1R21	0.00441625	0.316733	0.127	0.151	1		EEF1A2	1.0945e-10	-0.31168	0.228	0.31	6.64864e-06		ZNF254	4.96707e-06	0.741169	0.195	0.123	0.30173		PEAK1	1.39611e-10	0.789641	0.104	0.049	8.48082e-06		TBC1D5	0.00214059	0.764167	0.162	0.131	1
	ATP6V1D	6.81433e-81	0.282962	0.507	0.447	4.13943e-76		MPC1	5.51844e-58	-0.259107	0.272	0.317	3.35223e-53		TCF20	0.00774687	0.315212	0.092	0.111	1		TFDP2	9.27338e-09	-0.311882	0.104	0.158	0.000563321		ZBTB20	7.79416e-05	0.740732	0.323	0.253	1		MTRNR2L12	3.16541e-12	0.789294	0.092	0.239	1.92286e-07		ACTB	6.44455e-09	0.763576	0.611	0.78	0.000391481
	EEF1A2	1.05049e-46	0.282704	0.335	0.293	6.38132e-42		CCT4	3.88271e-13	-0.25918	0.48	0.465	2.35859e-08		GBAS	0.00247971	0.315106	0.189	0.177	1		C5orf38	1.91424e-17	-0.312263	0.203	0.303	1.16282e-12		PROM1	1.3204e-50	0.740407	0.183	0.034	8.02091e-46		ZMYM2	0.00297607	0.788508	0.175	0.269	1		RPAIN	0.00929976	0.763406	0.421	0.479	1
	DNAJC3	1.11303e-33	0.282484	0.308	0.275	6.76119e-29		ABR	4.06839e-46	-0.259847	0.155	0.194	2.47139e-41		NLK	0.00161777	0.314491	0.094	0.116	1		RRBP1	3.97398e-09	-0.312562	0.232	0.309	0.000241404		SPTAN1	2.21995e-10	0.738677	0.35	0.232	1.34853e-05		ACAP2	0.000733763	0.788026	0.122	0.199	1		YWHAG	7.48193e-05	0.763003	0.367	0.332	1
	EBAG9	4.98382e-112	0.280015	0.239	0.167	3.02747e-107		RPN1	5.7219e-09	-0.260249	0.335	0.34	0.000347582		ZXDC	3.04342e-10	0.314146	0.102	0.075	1.84876e-05		ALCAM	7.32406e-18	-0.31383	0.312	0.435	4.44907e-13		RPS6KA3	0.00517841	0.736359	0.365	0.326	1		DPP6	2.78238e-05	0.787598	0.223	0.374	1		TRA2A	0.00534547	0.762667	0.228	0.202	1
	DARS	4.44303e-106	0.279755	0.34	0.261	2.69896e-101		NCOA1	1.44227e-09	-0.26037	0.212	0.182	8.76122e-05		SORL1	1.89899e-23	0.312099	0.203	0.148	1.15356e-18		CDK6	1.7961e-10	-0.315809	0.068	0.122	1.09106e-05		ANKHD1	0.000299356	0.736108	0.15	0.098	1		KAT6A	0.000245199	0.787477	0.138	0.228	1		CDK19	0.00279908	0.754919	0.105	0.077	1
	TTC3	1.24898e-146	0.279268	0.731	0.664	7.58707e-142		ZNF395	0.00610748	-0.260415	0.177	0.179	1		ALCAM	0.000540991	0.310591	0.367	0.436	1		PDE3B	2.04225e-33	-0.321516	0.128	0.269	1.24058e-28		KANSL1	1.61413e-10	0.735051	0.347	0.228	9.80522e-06		PLXNC1	0.00167575	0.785551	0.133	0.209	1		RBM6	0.00475701	0.754708	0.28	0.258	1
	RPL19	8.83417e-294	0.278936	0.899	0.892	5.36641e-289		SVOP	1.50148e-63	-0.260556	0.116	0.161	9.1209e-59		SSBP2	1.96009e-09	0.309426	0.2	0.26	0.000119068		SCGN	6.63882e-13	-0.324727	0.824	0.811	4.03282e-08		PLCXD2	5.63884e-06	0.734935	0.284	0.207	0.342537		MTSS1	5.64471e-10	0.785295	0.131	0.28	3.42893e-05		TDG	1.94185e-08	0.754197	0.331	0.27	0.0011796
	MT1F	7.8243e-227	0.278935	0.232	0.129	4.75295e-222		CERK	7.6857e-14	-0.260592	0.237	0.253	4.66876e-09		UBR5	3.44328e-11	0.308689	0.137	0.191	2.09165e-06		NRIP1	7.85728e-22	-0.325276	0.102	0.204	4.77298e-17		PAN3	6.04526e-07	0.734259	0.15	0.081	0.0367225		NSD2	5.43339e-05	0.784733	0.103	0.185	1		CBLB	3.40957e-13	0.751494	0.159	0.084	2.07118e-08
	FAM222A	1.38855e-90	0.27874	0.218	0.156	8.43488e-86		GRAMD1A	4.03185e-32	-0.26078	0.15	0.179	2.44919e-27		PIK3C2A	3.92369e-14	0.307044	0.125	0.183	2.38348e-09		MAPK10	9.40657e-08	-0.325871	0.125	0.178	0.00571412		TMEM130	1.95073e-13	0.733386	0.18	0.078	1.18499e-08		ASAP1	0.00160617	0.784623	0.188	0.292	1		ZSWIM6	1.31303e-22	0.748298	0.137	0.052	7.97614e-18
	CCDC47	5.97773e-39	0.27827	0.353	0.308	3.63123e-34		SSR3	0.00271843	-0.260885	0.476	0.446	1		FAM49B	8.00428e-06	0.306057	0.224	0.273	0.486228		FCGRT	5.90064e-23	-0.326734	0.316	0.445	3.5844e-18		NCAM1	4.33477e-08	0.731987	0.401	0.297	0.0026332		TRA2A	0.0023515	0.77948	0.131	0.203	1		ZNF503	5.10757e-35	0.748102	0.265	0.113	3.10265e-30
	CHCHD2	2.04939e-160	0.278261	0.669	0.593	1.24492e-155		MLLT3	9.97084e-13	-0.26099	0.147	0.161	6.05688e-08		XPR1	7.47763e-11	0.304796	0.125	0.175	4.54236e-06		MFAP4	1.28038e-15	-0.327075	0.06	0.13	7.77782e-11		CSNK1E	0.000751865	0.730716	0.302	0.25	1		TACC1	0.000132707	0.77933	0.11	0.191	1		HIST1H2AC	0.000499601	0.746457	0.195	0.28	1
	LDLRAD3	5.23921e-174	0.277903	0.13	0.062	3.18261e-169		RPS5	3.33891e-128	-0.261185	0.902	0.823	2.02826e-123		IGF2BP3	5.72021e-10	0.303913	0.079	0.117	3.4748e-05		IFI6	0.00028859	-0.328567	0.514	0.558	1		FBXO11	1.89173e-05	0.729453	0.266	0.194	1		NEBL	4.55345e-05	0.778995	0.124	0.218	1		GRB2	3.10911e-05	0.746276	0.346	0.306	1
	PRMT2	8.02578e-95	0.277319	0.468	0.395	4.87534e-90		NIPBL	2.56518e-15	-0.26136	0.318	0.27	1.55824e-10		ABL1	0.00628257	0.302966	0.113	0.133	1		TCF12	4.33163e-07	-0.330147	0.083	0.127	0.0263129		MAML2	0.000202318	0.727723	0.135	0.084	1		APOE	4.5179e-08	0.77852	0.113	0.234	0.00274445		CA8	9.00793e-06	0.745564	0.129	0.084	0.547195
	MNX1	1.31096e-125	0.277076	0.25	0.17	7.96358e-121		LNPK	2.12759e-24	-0.261446	0.166	0.19	1.29243e-19		PBX1	5.9586e-10	0.302252	0.289	0.369	3.61961e-05		RPS27L	4.00998e-13	-0.330726	0.484	0.557	2.4359e-08		IGF2BP2	2.60937e-08	0.72646	0.338	0.234	0.00158509		ANKHD1	0.00253815	0.777963	0.127	0.098	1		PDGFD	8.65526e-09	0.742643	0.1	0.051	0.000525772
	EPRS	2.21192e-49	0.276858	0.359	0.312	1.34365e-44		NAPA	0.00749296	-0.261449	0.417	0.396	1		RBM6	1.06072e-08	0.302051	0.202	0.261	0.000644347		SGPL1	4.94477e-29	-0.331512	0.076	0.192	3.00375e-24		CDKL5	6.37214e-10	0.72594	0.102	0.038	3.87082e-05		ZNF618	0.000145645	0.777067	0.12	0.206	1		EEF2	7.47944e-21	0.742305	0.669	0.762	4.54346e-16
	OCIAD1	1.27887e-74	0.276784	0.639	0.575	7.7686e-70		MAPRE3	1.36856e-13	-0.261617	0.345	0.35	8.31346e-09		SCAF8	1.67116e-05	0.301995	0.101	0.13	1		FSTL5	7.19717e-34	-0.331638	0.029	0.138	4.37199e-29		TOM1L2	2.07422e-05	0.724973	0.21	0.138	1		ELMO1	0.00056995	0.775925	0.092	0.157	1		EPB41	2.7956e-10	0.737401	0.18	0.107	1.69821e-05
	SYT13	0	0.276476	0.475	0.25	0		PTGES3	1.3277e-17	-0.261669	0.6	0.564	8.06527e-13		NEDD4L	9.05242e-13	0.300537	0.124	0.179	5.49898e-08		RPS19	9.71955e-07	-0.331946	0.885	0.846	0.0590424		MSI2	0.000116084	0.724937	0.371	0.303	1		DNMT3A	0.00373035	0.774667	0.136	0.208	1		GDAP1	4.7984e-09	0.737115	0.341	0.281	0.000291483
	SEC63	6.1003e-87	0.275501	0.396	0.327	3.70569e-82		SQSTM1	7.49327e-20	-0.261827	0.6	0.57	4.55186e-15		ZNF292	2.43927e-11	0.300454	0.237	0.314	1.48176e-06		DPP6	2.27062e-10	-0.332212	0.286	0.375	1.37931e-05		DCAF10	1.82905e-07	0.723507	0.332	0.238	0.0111107		RAB6A	1.60523e-07	0.771154	0.145	0.277	0.00975116		VASP	0.0016064	0.735544	0.238	0.211	1
	C1orf43	3.30968e-100	0.275331	0.593	0.538	2.0105e-95		SAMD12	1.12091e-28	-0.261907	0.079	0.103	6.80907e-24		STK33	0.00152167	0.299299	0.112	0.137	1		PUM1	8.84751e-11	-0.332362	0.264	0.354	5.37451e-06		WNK2	8.64105e-10	0.719933	0.159	0.074	5.2491e-05		CHST9	0.00965639	0.769924	0.237	0.356	1		TP53	3.62631e-12	0.735017	0.133	0.068	2.20284e-07
	HYOU1	1.01939e-27	0.275035	0.313	0.283	6.19241e-23		RPS29	2.31196e-103	-0.261935	0.884	0.796	1.40443e-98		NLRP1	3.88204e-05	0.299214	0.24	0.3	1		DPP10	6.09801e-11	-0.334344	0.102	0.166	3.7043e-06		PKP4	1.96219e-10	0.718407	0.15	0.066	1.19195e-05		PKN2	0.000395221	0.768397	0.142	0.232	1		ARID2	0.00234109	0.734583	0.15	0.12	1
	MTUS2	1.09203e-211	0.274944	0.143	0.066	6.63367e-207		NLK	4.40061e-47	-0.262037	0.093	0.129	2.67319e-42		ROCK1	2.22395e-10	0.299157	0.234	0.304	1.35096e-05		CCDC109B	3.66211e-29	-0.336431	0.063	0.172	2.22458e-24		LRCH3	0.00145576	0.71692	0.198	0.148	1		ARID4B	6.73662e-07	0.766849	0.212	0.381	0.0409223		ETS1	8.06658e-43	0.732731	0.143	0.038	4.90013e-38
	TUNAR	1.30644e-115	0.274587	0.179	0.118	7.9361e-111		EPM2AIP1	4.59224e-10	-0.262354	0.287	0.293	2.7896e-05		FRYL	5.3112e-10	0.29766	0.114	0.159	3.22634e-05		CXADR	6.07491e-16	-0.336731	0.102	0.182	3.69026e-11		NBEA	0.00903299	0.716193	0.377	0.346	1		MAPK14	0.00437841	0.76612	0.08	0.129	1		SLC25A6	2.03171e-06	0.732501	0.521	0.651	0.123418
	SLC39A14	2.35416e-47	0.274236	0.245	0.198	1.43006e-42		DIP2B	3.54562e-15	-0.262422	0.118	0.136	2.15382e-10		PHLDB2	8.35844e-16	0.297607	0.196	0.273	5.07742e-11		PDE5A	2.64298e-23	-0.338264	0.029	0.11	1.6055e-18		PBX3	0.000117496	0.715927	0.257	0.196	1		MED13	0.00045318	0.765487	0.135	0.221	1		FAM171A1	4.2604e-14	0.732366	0.138	0.066	2.58802e-09
	STXBP1	8.32519e-75	0.274024	0.465	0.399	5.05722e-70		MTUS2	1.21828e-85	-0.26259	0.066	0.111	7.40059e-81		NR2C2	0.00141004	0.295332	0.089	0.109	1		PDZD2	1.9518e-06	-0.340008	0.1	0.145	0.118564		NRG1	2.38426e-11	0.715913	0.105	0.037	1.44834e-06		SMG1	6.71987e-05	0.764741	0.096	0.173	1		AGAP1	0.000373065	0.732029	0.146	0.108	1
	AMACR	1.36314e-115	0.273795	0.144	0.085	8.28055e-111		HMGCS1	7.52374e-10	-0.262708	0.349	0.299	4.57037e-05		ATXN2	2.55105e-13	0.295237	0.2	0.271	1.54966e-08		ELOVL5	3.98368e-20	-0.341219	0.193	0.304	2.41993e-15		CALR	2.87137e-14	0.714313	0.751	0.688	1.74424e-09		FRYL	0.00242385	0.763272	0.097	0.157	1		CEP170	0.000106953	0.731435	0.209	0.165	1
	PEPD	1.37595e-111	0.273356	0.399	0.322	8.35832e-107		PUM2	0.00634288	-0.262831	0.212	0.192	1		RIMBP2	1.3522e-24	0.295057	0.188	0.285	8.2141e-20		CHST9	4.05802e-12	-0.341256	0.266	0.357	2.46509e-07		ARHGAP5	0.000221356	0.714193	0.383	0.331	1		XPO1	0.000229897	0.762301	0.149	0.245	1		PDE7A	1.5755e-25	0.730117	0.145	0.053	9.57051e-21
	CYP51A1	1.80338e-93	0.272983	0.169	0.11	1.09548e-88		CDV3	9.98113e-09	-0.262919	0.316	0.308	0.000606314		HS2ST1	4.14458e-17	0.294655	0.114	0.176	2.51766e-12		FBXW7	6.69019e-12	-0.343592	0.17	0.249	4.06402e-07		ZCCHC7	0.000120816	0.713568	0.174	0.114	1		CDC42SE2	2.44924e-06	0.761053	0.138	0.255	0.148782		ZNF3	1.80143e-05	0.728796	0.207	0.158	1
	KCNQ2	0	0.272535	0.192	0.07	0		MAN2A1	1.43793e-05	-0.262963	0.194	0.2	0.873485		PPP3CA	2.83736e-07	0.293354	0.169	0.218	0.0172358		GNAI2	8.81443e-08	-0.344088	0.481	0.549	0.00535442		FCHSD2	1.18882e-06	0.713415	0.114	0.056	0.0722159		FAM135B	1.99862e-05	0.757603	0.106	0.066	1		UBE2E3	7.3591e-05	0.725857	0.33	0.309	1
	GBAS	4.70615e-98	0.27225	0.219	0.155	2.8588e-93		MXD4	1.25806e-11	-0.263014	0.325	0.274	7.64221e-07		UBAP2	3.02172e-11	0.293042	0.119	0.169	1.83557e-06		PSME4	2.0034e-20	-0.345366	0.104	0.201	1.21699e-15		PDE7A	2.45467e-12	0.71149	0.138	0.054	1.49111e-07		PPP3R1	0.00220604	0.756435	0.076	0.128	1		KLF13	4.01278e-11	0.724733	0.182	0.107	2.4376e-06
	MANF	6.07046e-32	0.272209	0.464	0.437	3.68756e-27		TERF1	3.60299e-05	-0.263655	0.268	0.262	1		ZFHX3	0.000119414	0.291883	0.2	0.242	1		CMIP	9.02504e-09	-0.345683	0.349	0.429	0.000548235		ITM2C	4.68885e-06	0.711448	0.578	0.573	0.284829		SMARCA4	1.04771e-06	0.754235	0.147	0.272	0.0636445		TUBB4A	1.54568e-15	0.723808	0.101	0.039	9.38939e-11
	BASP1	7.42146e-06	0.271128	0.295	0.356	0.450824		GPD2	6.77442e-61	-0.263729	0.091	0.131	4.11519e-56		POU2F1	4.1886e-06	0.291486	0.112	0.146	0.254441		TCF4	2.74617e-05	-0.346119	0.098	0.136	1		RTN1	1.28255e-09	0.710795	0.437	0.327	7.79096e-05		KAT6B	0.00466008	0.752659	0.209	0.313	1		UCP2	3.48097e-11	0.718919	0.391	0.317	2.11455e-06
	SRPRA	4.30912e-105	0.270567	0.181	0.116	2.61762e-100		AZI2	3.58707e-48	-0.263882	0.22	0.261	2.179e-43		SOBP	0.000276314	0.291002	0.106	0.133	1		HSPA1A	4.85834e-07	-0.347046	0.131	0.182	0.0295125		GNB1	6.92347e-06	0.709199	0.581	0.545	0.420573		COBL	0.000628233	0.752268	0.081	0.141	1		TMEM123	1.43609e-05	0.718126	0.296	0.251	0.872368
	EBPL	4.42102e-174	0.270519	0.301	0.206	2.68559e-169		CAND1	1.0462e-05	-0.264249	0.27	0.266	0.635527		PTBP2	0.00131209	0.289544	0.094	0.116	1		BTBD3	5.38393e-20	-0.347125	0.199	0.314	3.27052e-15		MARCH8	00:00:02.136000	0.708941	0.29	0.217	1		FGD4	9.90908e-05	0.751886	0.131	0.224	1		STXBP4	5.8829e-05	0.717704	0.135	0.095	1
	UBXN4	5.98576e-26	0.270152	0.556	0.538	3.63611e-21		CTDSPL	3.99768e-10	-0.264356	0.171	0.184	2.42843e-05		MARK2	4.15195e-06	0.289115	0.157	0.2	0.252214		DHRS2	1.76613e-26	-0.347424	0.191	0.328	1.07285e-21		SUPT3H	7.30366e-06	0.707456	0.138	0.078	0.443668		ZNF33A	9.3299e-07	0.75014	0.112	0.216	0.0566754		TLE5	1.18418e-06	0.716763	0.584	0.651	0.0719343
	ITGA1	9.40337e-103	0.269229	0.137	0.083	5.71217e-98		PTTG1IP	0.00943839	-0.264512	0.446	0.417	1		PAM	1.20919e-08	0.289016	0.415	0.512	0.000734534		HOPX	2.34742e-15	-0.347893	0.24	0.339	1.42596e-10		FAM214A	6.54198e-05	0.706998	0.254	0.185	1		PRKDC	2.23657e-05	0.747415	0.136	0.24	1		GPATCH2	2.57195e-06	0.715842	0.206	0.152	0.156236
	PAM	1.16043e-147	0.269224	0.573	0.47	7.04917e-143		NLRP1	3.37193e-45	-0.264714	0.35	0.261	2.04832e-40		MAN2A1	1.74023e-11	0.288548	0.144	0.201	1.05712e-06		KCNJ6	4.68791e-26	-0.355282	0.226	0.363	2.84772e-21		DCAF7	5.43244e-08	0.706298	0.425	0.328	0.00329999		ARHGAP35	0.000271028	0.747111	0.126	0.209	1		ROR1	0.000212663	0.713483	0.169	0.13	1
	GPX2	0	0.269094	0.15	0.054	0		ZFAND6	9.01992e-10	-0.264768	0.394	0.387	5.47924e-05		MTMR3	2.29601e-05	0.288339	0.099	0.127	1		MNX1	1.20793e-23	-0.355367	0.096	0.2	7.33768e-19		NALCN	5.89805e-24	0.704287	0.144	0.038	3.58283e-19		POGZ	1.38168e-05	0.745575	0.133	0.236	0.839317		CTBP2	3.35591e-05	0.712604	0.281	0.236	1
	ARL4C	3.25141e-271	0.268578	0.163	0.071	1.9751e-266		ECE1	0.00125893	-0.265124	0.201	0.203	1		KIF1B	4.23353e-13	0.287888	0.16	0.225	2.5717e-08		LINC00907	2.57577e-12	-0.356798	0.047	0.102	1.56468e-07		BRD4	9.67966e-08	0.704092	0.392	0.292	0.00588		USP9X	0.000617306	0.745185	0.147	0.237	1		GPATCH8	0.00456648	0.712436	0.23	0.203	1
	ACVR1B	1.90113e-191	0.268268	0.171	0.09	1.15486e-186		CACNA1C	4.13525e-07	-0.265243	0.227	0.199	0.02512		CDC42BPB	0.000163618	0.287843	0.19	0.23	1		CALD1	4.2551e-24	-0.357506	0.088	0.193	2.5848e-19		ETV1	8.07848e-06	0.702733	0.338	0.258	0.490736		TAOK1	0.00283872	0.743957	0.202	0.31	1		DHX40	2.47817e-06	0.712025	0.209	0.155	0.150539
	WSCD2	0	0.26737	0.104	0.007	0		CHMP3	1.98798e-05	-0.265772	0.321	0.309	1		MON2	1.02769e-05	0.287655	0.102	0.133	0.624282		KRT19	1.15459e-14	-0.358952	0.152	0.24	7.01369e-10		LRRFIP1	3.30092e-08	0.702706	0.476	0.403	0.00200518		C11orf49	0.00307835	0.743023	0.173	0.267	1		SMG6	6.44027e-07	0.710248	0.13	0.08	0.0391221
	IER3IP1	1.77052e-223	0.266464	0.455	0.31	1.07552e-218		CDK5R1	7.87966e-124	-0.266188	0.053	0.107	4.78658e-119		CDK13	5.27758e-09	0.286893	0.124	0.169	0.000320592		ARRDC4	4.07621e-23	-0.36146	0.09	0.191	2.47614e-18		GATAD2B	0.000120191	0.702467	0.222	0.159	1		DDR1	3.52527e-13	0.741024	0.17	0.374	2.14146e-08		RAD54L2	1.23464e-12	0.707532	0.141	0.071	7.49994e-08
	SUMO2	8.31479e-178	0.265896	0.594	0.484	5.0509e-173		FAM126A	4.18459e-54	-0.266639	0.086	0.122	2.54197e-49		UBR1	5.27792e-07	0.286877	0.09	0.123	0.0320612		ASAP1	2.05809e-15	-0.36438	0.196	0.293	1.25021e-10		CDC42BPB	0.00396839	0.701379	0.272	0.227	1		TMPRSS6	0.00101403	0.74055	0.08	0.137	1		TOX3	2.58777e-06	0.706925	0.238	0.183	0.157197
	SLC17A6	0	0.26577	0.147	0.045	0		EIF2S2	3.52225e-29	-0.266714	0.465	0.464	2.13963e-24		TNKS	1.0138e-06	0.286806	0.147	0.19	0.0615846		SLC25A5	7.95081e-21	-0.364621	0.626	0.685	4.8298e-16		PRRC2B	1.91698e-07	0.70097	0.41	0.316	0.0116449		TULP4	0.00270668	0.740065	0.133	0.206	1		TMEM163	4.61005e-17	0.705195	0.214	0.114	2.80042e-12
	CFAP36	1.18806e-165	0.265649	0.215	0.127	7.21701e-161		POLR1D	3.04189e-15	-0.26679	0.478	0.462	1.84783e-10		NR1D2	0.00411028	0.286435	0.113	0.136	1		SYNGR4	6.43622e-26	-0.364903	0.029	0.115	3.90975e-21		CTNNB1	0.00226994	0.699939	0.362	0.337	1		LBR	7.29623e-05	0.73977	0.055	0.113	1		RBFOX2	1.67405e-06	0.702768	0.344	0.296	0.101692
	AHCYL1	4.62136e-32	0.264833	0.481	0.447	2.80729e-27		RPL37	2.49186e-51	-0.266957	0.849	0.758	1.5137e-46		UNC13A	5.07775e-09	0.286172	0.114	0.157	0.000308453		SYT1	5.96661e-07	-0.367325	0.085	0.13	0.0362448		PPL	7.3925e-10	0.698546	0.38	0.267	4.49065e-05		PTBP1	1.64608e-08	0.739222	0.145	0.288	0.000999929		STARD10	0.00279278	0.701996	0.492	0.517	1
	TSC22D3	4.08688e-100	0.264368	0.256	0.187	2.48262e-95		HCFC1	1.46154e-25	-0.267035	0.128	0.154	8.87825e-21		MYO9A	1.06451e-06	0.286069	0.085	0.115	0.0646644		ANK2	3.81171e-07	-0.369576	0.109	0.158	0.0231546		DACH2	0.000570837	0.697834	0.126	0.079	1		ARHGEF10L	6.45778e-05	0.739047	0.096	0.173	1		EPHB2	2.40959e-21	0.699492	0.151	0.062	1.46373e-16
	OCIAD2	2.06262e-99	0.264113	0.619	0.572	1.25296e-94		CASK	1.72689e-47	-0.267073	0.225	0.268	1.04902e-42		ARFGEF1	1.1826e-12	0.285976	0.129	0.185	7.18383e-08		CTNNA2	1.14841e-13	-0.371566	0.051	0.112	6.97611e-09		RBMS1	2.90259e-13	0.697416	0.225	0.109	1.76321e-08		PLCXD2	0.000122197	0.737076	0.12	0.208	1		PCM1	0.00140968	0.699397	0.376	0.36	1
	RPS12	5.29913e-182	0.263225	0.882	0.873	3.21901e-177		ABHD3	1.68581e-158	-0.267463	0.079	0.149	1.02406e-153		TULP4	1.87425e-12	0.285227	0.149	0.209	1.13853e-07		PAX4	1.8387e-27	-0.372307	0.028	0.118	1.11694e-22		CRY2	1.64963e-20	0.691604	0.225	0.088	1.00209e-15		OLFM2	1.74503e-06	0.734954	0.131	0.245	0.106004		ATXN7L3B	0.0012294	0.695993	0.315	0.29	1
	NTPCR	7.0218e-129	0.263022	0.282	0.201	4.26546e-124		TNPO1	0.00939779	-0.267781	0.287	0.277	1		NCK2	2.24224e-05	0.284845	0.078	0.103	1		ST6GALNAC5	7.34378e-12	-0.373001	0.189	0.269	4.46105e-07		DLGAP4	0.000686671	0.689576	0.314	0.26	1		FOXN3	0.000382625	0.734909	0.129	0.214	1		EIF4G2	1.85088e-07	0.695535	0.55	0.629	0.0112434
	MTPN	4.36874e-52	0.262926	0.253	0.209	2.65383e-47		PPP2R2A	8.31946e-06	-0.26794	0.219	0.222	0.505374		INSR	7.16059e-18	0.284797	0.141	0.211	4.34977e-13		ARID1B	1.29937e-07	-0.376274	0.227	0.291	0.00789314		NBEAL1	4.97441e-07	0.689006	0.246	0.161	0.0302176		DCDC1	6.50349e-11	0.734526	0.154	0.084	3.95061e-06		ITGB8	5.35362e-06	0.69484	0.137	0.09	0.325211
	PRPS1	1.82873e-152	0.26284	0.331	0.236	1.11088e-147		METTL9	4.43792e-23	-0.268068	0.437	0.432	2.69586e-18		TNRC6A	3.17341e-13	0.284631	0.225	0.303	1.92772e-08		RPL7A	2.23578e-42	-0.377959	0.883	0.869	1.35815e-37		RPAP2	6.21848e-05	0.688957	0.192	0.129	1		KIDINS220	6.91555e-05	0.73366	0.204	0.339	1		CNN3	3.11739e-21	0.69452	0.219	0.109	1.89369e-16
	ABHD3	5.99044e-251	0.261457	0.182	0.088	3.63895e-246		CSNK2A1	1.42933e-11	-0.268241	0.276	0.285	8.68259e-07		SPPL3	7.60312e-17	0.284606	0.154	0.224	4.61859e-12		CHD7	1.3313e-11	-0.379332	0.207	0.291	8.0871e-07		BAMBI	3.5721e-15	0.687374	0.213	0.095	2.16991e-10		N4BP2	6.51997e-05	0.732553	0.136	0.234	1		CBX1	1.48931e-06	0.694321	0.325	0.275	0.0904697
	MSS51	5.58798e-179	0.260906	0.212	0.128	3.39447e-174		AAK1	3.33961e-24	-0.268453	0.258	0.282	2.02868e-19		SEC61A1	6.58119e-05	0.28409	0.292	0.356	1		MACF1	2.00529e-09	-0.379784	0.282	0.363	0.000121813		PAPSS1	1.68212e-07	0.686868	0.383	0.293	0.0102182		PRKCSH	1.08433e-08	0.732459	0.173	0.341	0.000658685		FAM241B	7.02454e-85	0.693574	0.196	0.041	4.26713e-80
	HNRNPC	1.22394e-97	0.259949	0.677	0.636	7.43496e-93		CHD3	3.01909e-65	-0.268639	0.131	0.182	1.83398e-60		EDIL3	5.55323e-15	0.28376	0.127	0.187	3.37336e-10		PDE4D	0.00105921	-0.380159	0.15	0.184	1		MARCKS	1.54322e-08	0.685049	0.593	0.52	0.000937445		DCAF7	4.77112e-06	0.731156	0.191	0.329	0.289827		PAXBP1	3.05334e-05	0.692663	0.146	0.102	1
	CHRNA5	0	0.259886	0.139	0.042	0		CASC4	4.38448e-08	-0.269017	0.329	0.33	0.00266339		LRP6	2.09842e-06	0.281348	0.098	0.129	0.127471		AMBP	4.9173e-05	-0.380242	0.086	0.121	1		SIK3	0.000538501	0.684933	0.249	0.19	1		KDM5A	0.00106028	0.729261	0.175	0.274	1		RSRC1	0.00354254	0.691399	0.203	0.17	1
	PLOD2	1.74358e-43	0.259753	0.176	0.136	1.05915e-38		ATP6V1B2	0.00154438	-0.269094	0.364	0.344	1		DNMT3A	1.18327e-13	0.281053	0.15	0.211	7.1879e-09		ASB9	1.67685e-28	-0.38067	0.022	0.111	1.01862e-23		FAM168A	0.000329789	0.684564	0.138	0.087	1		RIMBP2	1.19533e-06	0.728838	0.152	0.28	0.0726116		HMGA1	4.74503e-07	0.691334	0.318	0.269	0.0288242
	RTN4	8.07935e-139	0.259581	0.764	0.73	4.90788e-134		HERC2	1.46958e-18	-0.269363	0.222	0.24	8.92711e-14		ARFIP1	3.09801e-06	0.280944	0.12	0.154	0.188192		IGF1R	4.33072e-16	-0.381951	0.149	0.237	2.63074e-11		NFAT5	0.000180933	0.684395	0.243	0.182	1		UBR4	4.27165e-05	0.728762	0.136	0.234	1		TET1	4.45119e-24	0.690729	0.153	0.059	2.70392e-19
	EIF3D	2.75889e-106	0.259548	0.419	0.343	1.67592e-101		TBCB	0.00885494	-0.269466	0.602	0.547	1		PICALM	5.33978e-14	0.280289	0.146	0.208	3.2437e-09		PDX1	4.17278e-18	-0.383747	0.153	0.246	2.5348e-13		DCAF5	0.0048784	0.682374	0.234	0.188	1		FAM214A	1.21901e-05	0.727419	0.099	0.187	0.740498		KDM2A	0.00220574	0.68796	0.191	0.158	1
	DCX	1.56704e-16	0.257409	0.318	0.312	9.51913e-12		PELI1	4.80961e-305	-0.269565	0.022	0.1	2.92165e-300		MARCH8	2.70122e-18	0.279098	0.147	0.222	1.64088e-13		DIP2C	5.65901e-19	-0.387254	0.106	0.199	3.43762e-14		STXBP6	1.88631e-05	0.681304	0.186	0.119	1		HNRNPUL1	3.90882e-05	0.726823	0.188	0.316	1		TEX9	5.10774e-06	0.687371	0.108	0.066	0.310275
	ADGRG1	2.86598e-110	0.257097	0.155	0.094	1.74097e-105		RDH11	1.79643e-06	-0.269871	0.438	0.422	0.109126		KHSRP	2.60358e-15	0.27897	0.177	0.248	1.58157e-10		EMB	1.33667e-20	-0.388279	0.07	0.156	8.11976e-16		ARID1A	1.33226e-05	0.680301	0.407	0.334	0.809295		FIP1L1	4.00715e-06	0.725876	0.101	0.195	0.243418		FAM210B	2.56682e-05	0.686418	0.341	0.309	1
	RAD21	3.98727e-29	0.256962	0.46	0.437	2.42211e-24		SGPL1	1.74015e-38	-0.26988	0.168	0.203	1.05707e-33		GNB1	4.5374e-08	0.278925	0.446	0.551	0.00275629		HECTD4	8.08898e-12	-0.388462	0.187	0.269	4.91373e-07		ENC1	1.72755e-16	0.679694	0.192	0.075	1.04942e-11		EEF1A2	0.000417671	0.723825	0.198	0.309	1		ATAD2B	0.000396677	0.685479	0.13	0.095	1
	ZNF395	1.22244e-58	0.256137	0.21	0.161	7.42581e-54		BAG6	4.88768e-35	-0.27001	0.237	0.271	2.96907e-30		FOXA2	0.0065689	0.278904	0.333	0.385	1		KCNB2	3.38607e-05	-0.389474	0.123	0.163	1		FER	9.73514e-07	0.679347	0.153	0.083	0.0591371		SCAP	0.000145921	0.721536	0.076	0.141	1		TRIM24	0.00274055	0.684963	0.18	0.15	1
	VPS37A	4.50631e-87	0.255792	0.302	0.233	2.7374e-82		NRDC	2.78734e-114	-0.27018	0.098	0.165	1.6932e-109		SOS1	5.59547e-09	0.278828	0.105	0.145	0.000339902		ATRX	4.77556e-08	-0.389795	0.389	0.473	0.00290096		MYO6	4.91967e-06	0.679116	0.389	0.306	0.29885		DOCK7	0.00810307	0.721531	0.092	0.142	1		ANKRD11	0.00207929	0.682745	0.402	0.401	1
	PSMA2	2.07373e-86	0.255565	0.482	0.42	1.25971e-81		PCMT1	1.00067e-22	-0.270572	0.518	0.506	6.07866e-18		COBL	2.22994e-11	0.278255	0.098	0.143	1.3546e-06		LINC00657	2.96648e-06	-0.390381	0.178	0.229	0.180202		SEMA4G	1.23965e-07	0.678853	0.114	0.052	0.00753037		DLGAP4	1.41186e-07	0.71979	0.135	0.262	0.0085765		CFL1	2.11734e-17	0.681805	0.653	0.805	1.2862e-12
	NUCB2	2.64291e-13	0.255205	0.581	0.556	1.60546e-08		HDLBP	3.52737e-06	-0.270588	0.554	0.522	0.214273		PDE4DIP	5.15233e-21	0.278178	0.224	0.32	3.12984e-16		RIMS2	0.00045465	-0.393162	0.258	0.304	1		TNRC18	6.68471e-06	0.67841	0.195	0.124	0.406069		SEC31A	4.15786e-09	0.71898	0.191	0.37	0.000252573		RBBP4	0.000444756	0.680412	0.381	0.374	1
	RNF13	4.80729e-47	0.255199	0.288	0.241	2.92024e-42		LY6E	9.87445e-126	-0.270595	0.127	0.199	5.99833e-121		NRP1	0.00177395	0.277939	0.086	0.106	1		KCTD12	2.84455e-16	-0.394005	0.238	0.338	1.72795e-11		PHF20L1	2.68848e-14	0.677709	0.35	0.208	1.63314e-09		IGFBP7	2.26655e-05	0.718228	0.218	0.355	1		KIF19	1.27792e-13	0.679336	0.191	0.109	7.76286e-09
	RSL24D1	2.05362e-99	0.254898	0.443	0.375	1.24749e-94		ENHO	4.09935e-260	-0.270769	0.046	0.127	2.49019e-255		ELF2	1.96064e-10	0.277885	0.131	0.182	1.19101e-05		RGS7	0.000401322	-0.398311	0.113	0.145	1		FBLIM1	3.67945e-17	0.676821	0.26	0.123	2.23512e-12		STAG2	4.60978e-06	0.716321	0.152	0.271	0.280026		PRICKLE2	1.68588e-05	0.678829	0.13	0.087	1
	RPS8	3.59438e-235	0.254847	0.923	0.917	2.18344e-230		SPATS2	2.81274e-36	-0.270953	0.155	0.189	1.70863e-31		GAD2	5.83229e-17	0.277748	0.604	0.608	3.54288e-12		LDHB	1.07174e-38	-0.401148	0.15	0.306	6.51039e-34		ERC1	4.69969e-06	0.676641	0.317	0.235	0.285487		NT5DC2	6.17618e-05	0.715256	0.127	0.221	1		ABCF1	1.30148e-07	0.677755	0.273	0.211	0.00790594
	SH3GL2	4.19383e-122	0.254748	0.224	0.149	2.54759e-117		VOPP1	5.50557e-22	-0.270971	0.296	0.317	3.34442e-17		KDM4B	0.000270526	0.277442	0.105	0.131	1		CNTN4	2.62013e-14	-0.403046	0.077	0.148	1.59162e-09		BPTF	1.24009e-06	0.675808	0.5	0.43	0.0753303		ATP2A2	4.66592e-13	0.714719	0.17	0.376	2.83436e-08		TCERG1	0.00191036	0.677611	0.188	0.155	1
	GPM6A	0	0.254035	0.148	0.05	0		COX20	1.97299e-25	-0.271425	0.351	0.362	1.19851e-20		LONRF2	7.79072e-06	0.277262	0.102	0.132	0.473255		ADAMTS5	7.37145e-36	-0.40395	0.024	0.135	4.47786e-31		TNRC6B	2.88903e-08	0.673998	0.521	0.433	0.00175497		SLC29A4	1.37606e-12	0.712795	0.2	0.42	8.35902e-08		TNRC6B	0.00620521	0.677062	0.431	0.433	1
	RPL34	1.55791e-103	0.253952	0.865	0.86	9.46371e-99		XRN2	9.13994e-10	-0.271963	0.26	0.267	5.55215e-05		PTPN4	7.94992e-07	0.276631	0.092	0.123	0.0482926		DDC	0.00875577	-0.406395	0.302	0.334	1		PGAM2	7.91884e-32	0.673926	0.165	0.04	4.81038e-27		BAG6	1.95626e-12	0.710396	0.104	0.259	1.18835e-07		SLC4A7	7.05151e-10	0.67655	0.182	0.111	4.28351e-05
	ZCRB1	5.27772e-68	0.253912	0.459	0.402	3.206e-63		ACBD6	1.71024e-86	-0.271984	0.142	0.208	1.0389e-81		PRRC2B	7.84245e-10	0.276275	0.248	0.321	4.76397e-05		C1QL1	3.10891e-32	-0.406793	0.273	0.439	1.88854e-27		HID1	0.000331746	0.673222	0.287	0.229	1		SDCCAG8	2.37319e-06	0.71001	0.159	0.286	0.144162		EHMT1	0.00177637	0.675721	0.19	0.156	1
	NTNG2	0	0.25388	0.11	0.03	0		EIF4G1	7.56796e-06	-0.272082	0.371	0.36	0.459723		SORBS2	3.93753e-17	0.275073	0.254	0.349	2.39189e-12		KIF5C	1.83411e-17	-0.40686	0.345	0.456	1.11415e-12		EXOC6B	5.99921e-10	0.673059	0.159	0.073	3.64428e-05		TCAIM	0.00217961	0.709088	0.064	0.111	1		TBL1XR1	8.40238e-05	0.675385	0.161	0.255	1
	NMRK1	2.92011e-99	0.253665	0.225	0.16	1.77385e-94		HSPH1	0.00195062	-0.272151	0.309	0.3	1		R3HDM1	1.36937e-15	0.274525	0.125	0.187	8.3184e-11		PAPSS2	1.32382e-22	-0.409232	0.222	0.344	8.04169e-18		KDM2A	0.00101611	0.672896	0.213	0.158	1		SENP7	0.00338181	0.709026	0.096	0.152	1		H2AFY2	3.57872e-05	0.670445	0.302	0.267	1
	RPIA	1.52991e-262	0.253563	0.205	0.104	9.29359e-258		PNMA1	3.20963e-31	-0.272236	0.292	0.318	1.94972e-26		LSMD1	1.63697e-08	0.274245	0.193	0.158	0.000994393		PHACTR2	8.08733e-19	-0.412433	0.091	0.178	4.91273e-14		WAC	1.97382e-06	0.670844	0.455	0.379	0.119901		NUMA1	8.26038e-05	0.70894	0.138	0.235	1		PXDN	3.24576e-14	0.670338	0.198	0.109	1.97167e-09
	NCOR2	1.70001e-104	0.253031	0.227	0.156	1.03269e-99		B3GAT1	7.86174e-107	-0.272396	0.057	0.106	4.77569e-102		TCF7L2	0.00278109	0.273327	0.108	0.096	1		NECTIN3	9.13114e-34	-0.415148	0.071	0.196	5.5468e-29		CDC14B	2.01029e-09	0.668324	0.117	0.048	0.000122117		SEL1L	6.58438e-07	0.708785	0.08	0.171	0.0399975		WDR70	3.51895e-07	0.669756	0.143	0.09	0.0213762
	CHPF	3.44213e-110	0.252818	0.419	0.342	2.09096e-105		ATP6V0E2	1.89623e-17	-0.272416	0.481	0.463	1.15188e-12		ABI2	2.82387e-09	0.271458	0.274	0.348	0.000171539		NCAM1	5.92233e-12	-0.415535	0.217	0.299	3.59758e-07		PI4KA	0.00378357	0.667287	0.24	0.195	1		CRK	0.00129679	0.708459	0.092	0.153	1		HECW2	7.19391e-19	0.666627	0.186	0.091	4.37001e-14
	ALCAM	5.72135e-38	0.252744	0.457	0.419	3.47549e-33		LIMD2	1.43928e-64	-0.272501	0.142	0.183	8.74305e-60		GNAQ	6.98994e-26	0.269797	0.211	0.315	4.24611e-21		RAB3B	8.05433e-15	-0.418634	0.478	0.58	4.89268e-10		SH3RF1	8.11625e-05	0.667033	0.147	0.088	1		ACACA	0.00386409	0.707944	0.124	0.192	1		TPP2	4.15729e-10	0.664603	0.185	0.116	2.52539e-05
	MIF	2.22042e-55	0.25272	0.721	0.727	1.34882e-50		IGDCC3	9.27808e-110	-0.27252	0.066	0.117	5.63606e-105		PDS5A	3.62046e-15	0.269637	0.15	0.217	2.19928e-10		DCX	6.13587e-10	-0.419189	0.244	0.316	3.7273e-05		TRIM33	0.000390069	0.666027	0.29	0.227	1		ACSL1	0.000533353	0.706128	0.057	0.107	1		DENND5A	1.07494e-05	0.663707	0.122	0.079	0.652982
	ATP5MC2	8.01193e-98	0.252648	0.486	0.401	4.86693e-93		UNC80	6.0313e-18	-0.272564	0.249	0.205	3.66377e-13		ARHGAP35	3.5517e-11	0.268949	0.155	0.212	2.15752e-06		LCOR	4.45098e-13	-0.42001	0.236	0.326	2.70379e-08		TIAM2	1.41221e-15	0.664414	0.126	0.041	8.5786e-11		ROCK1	5.49948e-06	0.70524	0.172	0.301	0.334071		GAA	0.00930069	0.662012	0.172	0.144	1
	EPCAM	1.20205e-67	0.252458	0.75	0.733	7.30198e-63		FTO	3.12498e-23	-0.272603	0.084	0.106	1.8983e-18		CXXC4	2.96737e-13	0.268921	0.218	0.295	1.80256e-08		INSM1	1.54907e-07	-0.421228	0.408	0.475	0.00940998		MEF2A	0.000923183	0.664387	0.257	0.203	1		SSBP3	7.47151e-09	0.704471	0.165	0.322	0.000453864		RCOR2	1.48126e-14	0.660754	0.138	0.066	8.99808e-10
	TESC	3.13641e-108	0.252345	0.231	0.161	1.90524e-103		BTF3L4	7.13929e-24	-0.273242	0.444	0.44	4.33683e-19		PBRM1	4.51942e-17	0.268573	0.199	0.281	2.74536e-12		RERE	1.27166e-08	-0.423442	0.284	0.363	0.000772485		GFRA3	4.45781e-54	0.664085	0.159	0.025	2.70794e-49		EPC1	9.57837e-08	0.703669	0.149	0.285	0.00581848		DMPK	3.41172e-07	0.66023	0.105	0.059	0.0207248
	NACA2	2.72994e-239	0.251913	0.199	0.105	1.65833e-234		MLEC	3.94381e-19	-0.273266	0.312	0.325	2.39571e-14		BICD1	5.68853e-11	0.268402	0.104	0.15	3.45555e-06		ENO1	1.55052e-22	-0.425032	0.597	0.68	9.41877e-18		SYT10	2.64391e-79	0.663791	0.132	0.013	1.60607e-74		CDC27	0.00735532	0.702712	0.108	0.164	1		MGEA5	0.000158396	0.660096	0.095	0.164	1
	SARS	4.47395e-48	0.251635	0.483	0.441	2.71774e-43		ORMDL3	1.13767e-86	-0.273572	0.118	0.173	6.91089e-82		PHIP	5.11005e-10	0.268211	0.296	0.377	3.10415e-05		LCORL	2.06553e-12	-0.428823	0.159	0.236	1.25473e-07		AFF3	1.27096e-14	0.662506	0.126	0.042	7.72056e-10		XRN1	0.000201985	0.701131	0.122	0.205	1		PELI2	1.29257e-08	0.659101	0.167	0.106	0.000785184
	ARL4D	7.43236e-273	0.251274	0.164	0.073	4.51486e-268		NARS	3.03205e-27	-0.273576	0.343	0.361	1.84185e-22		ABL2	2.103e-14	0.26809	0.107	0.161	1.27749e-09		SLC3A2	1.50249e-31	-0.428996	0.437	0.574	9.12704e-27		TMEM163	3.4436e-09	0.662411	0.21	0.114	0.000209185		TMEM245	1.0509e-11	0.700545	0.127	0.288	6.38378e-07		RGL3	1.26241e-05	0.658719	0.1	0.178	0.766862
	EFHD2	4.01261e-293	-0.2502	0.055	0.156	2.4375e-288		DFFA	5.354e-11	-0.273935	0.179	0.192	3.25234e-06		MAN1A1	2.24968e-16	0.26792	0.327	0.434	1.36659e-11		CACNB2	0.000752245	-0.429318	0.14	0.172	1		ARFGEF1	0.000146254	0.661094	0.246	0.181	1		TJP1	0.000331716	0.699679	0.096	0.165	1		GSTA1	1.65104e-11	0.658256	0.137	0.071	1.00294e-06
	P4HA2	2.13071e-192	-0.250717	0.148	0.248	1.29432e-187		ADAR	7.20336e-07	-0.274083	0.326	0.32	0.0437576		HDGFRP3	2.81951e-05	0.267334	0.141	0.177	1		SEMA3A	1.40954e-35	-0.430904	0.03	0.143	8.5624e-31		ABCC9	3.86003e-22	0.659432	0.141	0.039	2.34481e-17		HCFC1	0.00214325	0.698751	0.088	0.144	1		GAL	2.22122e-14	0.658043	0.101	0.041	1.3493e-09
	PSME2	4.75313e-126	-0.251062	0.356	0.439	2.88734e-121		TNPO2	5.10312e-27	-0.27418	0.167	0.195	3.09994e-22		CNTN1	3.37486e-15	0.267287	0.158	0.224	2.05009e-10		MAN1A1	1.32563e-18	-0.432116	0.315	0.43	8.05264e-14		GAB1	1.3817e-27	0.658093	0.138	0.032	8.39326e-23		ZER1	0.00391886	0.698679	0.067	0.112	1		TSPAN6	5.2596e-29	0.657989	0.182	0.072	3.195e-24
	EGFL7	2.48591e-155	-0.251367	0.237	0.339	1.51009e-150		ATF4	9.586e-15	-0.274281	0.433	0.422	5.82311e-10		NCOA3	0.000113159	0.267165	0.086	0.111	1		CNIH2	1.90123e-18	-0.432413	0.344	0.449	1.15492e-13		RAB11FIP1	0.00200604	0.657115	0.341	0.287	1		LIMS1	1.23004e-05	0.696557	0.099	0.187	0.747199		RCC2	1.60374e-08	0.657954	0.127	0.072	0.000974208
	DRAP1	3.13783e-136	-0.251795	0.435	0.512	1.90611e-131		ARHGAP32	4.87617e-35	-0.274725	0.095	0.124	2.96208e-30		AFF1	0.00578321	0.265083	0.1	0.12	1		MAGI2	0.000287415	-0.43296	0.144	0.18	1		SLC7A5	4.15022e-07	0.656619	0.189	0.108	0.0252109		DCAF10	3.60047e-08	0.695431	0.117	0.24	0.00218714		CLIC4	1.7548e-16	0.655667	0.129	0.056	1.06597e-11
	TPD52L1	0	-0.252072	0.043	0.166	0		APPL1	3.46073e-05	-0.274812	0.289	0.284	1		SRPK2	4.96855e-25	0.264332	0.196	0.295	3.01819e-20		TUBB	2.11337e-17	-0.433262	0.509	0.594	1.28379e-12		FAM126B	1.63995e-05	0.656416	0.222	0.149	0.996202		SLC35F5	8.33991e-07	0.694391	0.101	0.202	0.0506616		TP53INP1	9.99701e-06	0.654578	0.24	0.188	0.607279
	VWA1	5.51199e-188	-0.252638	0.218	0.324	3.34832e-183		RRAGA	3.34681e-31	-0.274819	0.362	0.38	2.03305e-26		SHC2	1.1686e-28	0.26397	0.162	0.26	7.09876e-24		MAML3	1.76005e-09	-0.436546	0.133	0.196	0.000106916		GBF1	0.000469655	0.656413	0.201	0.144	1		SESN1	3.88998e-06	0.693666	0.073	0.153	0.236301		BDH2	0.000125741	0.65456	0.148	0.109	1
	NEURL1	1.25352e-164	-0.253288	0.309	0.417	7.61465e-160		ZNF652	1.47312e-11	-0.275201	0.185	0.198	8.94862e-07		ATP9A	4.37635e-11	0.263696	0.272	0.35	2.65846e-06		TSPAN5	1.56457e-22	-0.443209	0.043	0.127	9.50416e-18		ZNF292	0.00199479	0.655848	0.353	0.309	1		PIK3C2A	0.00599427	0.693221	0.119	0.18	1		BCAT1	2.05682e-96	0.654464	0.127	0.017	1.24943e-91
	C1orf21	1.80103e-281	-0.253684	0.034	0.121	1.09406e-276		MCC	3.79704e-21	-0.275779	0.097	0.118	2.30655e-16		TLK1	7.49555e-21	0.263258	0.142	0.219	4.55325e-16		KCNMA1	1.35672e-17	-0.445383	0.299	0.412	8.24154e-13		CDCP1	1.59882e-09	0.655435	0.257	0.153	9.71216e-05		MAST4	5.67917e-06	0.691248	0.152	0.27	0.344987		HCFC1	0.00658441	0.652414	0.17	0.144	1
	MYL6	1.09635e-238	-0.254486	0.861	0.89	6.65989e-234		UBQLN1	1.05764e-43	-0.275813	0.245	0.283	6.42476e-39		ZNF518A	2.55326e-20	0.262954	0.165	0.247	1.551e-15		ANXA2	4.95492e-07	-0.446238	0.205	0.251	0.0300991		CHRM3	7.12307e-26	0.655264	0.129	0.03	4.32698e-21		TRIM28	1.95598e-08	0.689423	0.154	0.304	0.00118818		CNKSR3	2.30355e-12	0.649446	0.256	0.166	1.39931e-07
	KIAA1377	0	-0.254983	0.07	0.184	0		TSPYL1	1.07428e-51	-0.275834	0.242	0.284	6.52581e-47		SOS2	8.71554e-05	0.262032	0.113	0.142	1		NOL4	3.93184e-19	-0.447325	0.207	0.32	2.38844e-14		LMBR1	0.00078625	0.654145	0.168	0.117	1		FGD5-AS1	0.00274919	0.685465	0.112	0.176	1		RASSF6	4.1742e-09	0.647626	0.259	0.187	0.000253566
	TJP2	0	-0.255216	0.027	0.133	0		C20orf194	5.94721e-08	-0.275939	0.094	0.104	0.00361269		SLC43A2	1.16417e-07	0.261978	0.126	0.168	0.00707185		MOB1B	2.82885e-29	-0.448891	0.244	0.388	1.71841e-24		CTXN1	8.46594e-07	0.652547	0.26	0.176	0.0514272		RBPJ	1.9245e-10	0.685224	0.119	0.264	1.16906e-05		CITED4	1.43607e-13	0.646459	0.119	0.054	8.72354e-09
	BAX	3.07258e-135	-0.256542	0.388	0.468	1.86647e-130		DCBLD1	2.48666e-138	-0.275953	0.052	0.109	1.51055e-133		PLEKHA5	6.14101e-07	0.261745	0.164	0.21	0.0373042		DBI	1.19624e-27	-0.448964	0.587	0.672	7.26665e-23		PUM1	0.00480226	0.649684	0.383	0.351	1		LARP1	7.64296e-06	0.684438	0.25	0.424	0.464279		ELAVL2	1.31661e-06	0.646064	0.193	0.135	0.0799788
	MZT2B	1.08244e-130	-0.256932	0.632	0.688	6.57536e-126		KLHL23	9.87811e-08	-0.276101	0.146	0.154	0.00600056		FOXP4	3.31153e-09	0.261591	0.216	0.28	0.000201162		SIPA1L3	5.22176e-18	-0.450343	0.137	0.233	3.17201e-13		KLHL23	0.00100214	0.648647	0.201	0.15	1		UNC13A	0.000757942	0.684017	0.092	0.155	1		RPL23	7.45387e-07	0.644918	0.629	0.821	0.0452793
	CTSZ	2.6189e-13	-0.25697	0.262	0.275	1.59088e-08		DNAJC7	1.93047e-14	-0.276281	0.385	0.386	1.17269e-09		CRTC1	8.53676e-10	0.261448	0.108	0.152	5.18574e-05		OTULINL	9.39526e-36	-0.459515	0.104	0.242	5.70725e-31		PRDM5	1.59404e-30	0.647737	0.117	0.023	9.68313e-26		ST18	0.00122286	0.682274	0.145	0.227	1		TMTC4	1.73992e-06	0.641732	0.17	0.118	0.105693
	GSTA4	1.41544e-148	-0.257129	0.35	0.436	8.59823e-144		GAPDH	1.69875e-84	-0.276298	0.918	0.845	1.03192e-79		FNIP1	8.45239e-06	0.260743	0.113	0.145	0.513449		ONECUT2	1.93062e-27	-0.464836	0.168	0.301	1.17277e-22		TRIM24	2.00115e-07	0.646957	0.237	0.15	0.0121562		VEZT	0.000689059	0.682212	0.149	0.239	1		MAP1B	4.4925e-11	0.641464	0.595	0.625	2.72901e-06
	BAMBI	0	-0.257428	0.029	0.131	0		MAPK3	1.06213e-07	-0.276329	0.248	0.252	0.00645202		LIMCH1	0.00441147	0.259581	0.152	0.138	1		AUTS2	5.33849e-12	-0.466512	0.082	0.144	3.24292e-07		USP34	0.00656078	0.64663	0.335	0.304	1		LIMCH1	0.00618976	0.681965	0.09	0.139	1		CIAO2B	2.6903e-33	0.63951	0.305	0.145	1.63425e-28
	NME4	3.45457e-188	-0.257643	0.375	0.49	2.09851e-183		KLHL24	6.47502e-27	-0.276572	0.123	0.148	3.93332e-22		ATRN	6.046e-08	0.259474	0.079	0.112	0.0036727		HMGB3	6.5732e-27	-0.468992	0.14	0.26	3.99295e-22		TLE5	4.20425e-10	0.645228	0.686	0.65	2.55391e-05		EGR1	0.000196555	0.680151	0.274	0.433	1		CFAP298	2.59063e-37	0.63753	0.183	0.063	1.5737e-32
	CIA02B	8.4704e-145	-0.257958	0.353	0.448	5.14543e-140		RAD23B	2.91094e-31	-0.276883	0.401	0.419	1.76828e-26		SH3PXD2A	1.34152e-11	0.259439	0.102	0.148	8.14918e-07		PLCE1	7.74226e-26	-0.478002	0.023	0.107	4.70311e-21		ASCC3	0.00683474	0.644955	0.21	0.167	1		CBX6	1.8939e-18	0.680075	0.195	0.459	1.15047e-13		LZTS1	2.76598e-14	0.637096	0.101	0.042	1.68023e-09
	PROX1	2.41521e-142	-0.258435	0.256	0.36	1.46714e-137		STAU1	6.21825e-13	-0.277086	0.279	0.289	3.77734e-08		RCAN3	2.01875e-09	0.2585	0.266	0.341	0.000122631		NPAS3	5.1933e-10	-0.480585	0.064	0.115	3.15472e-05		LRRC58	0.00375809	0.644379	0.234	0.188	1		HIPK3	9.15498e-08	0.679076	0.096	0.202	0.00556129		HOMER3	2.29442e-74	0.636079	0.169	0.035	1.39377e-69
	CEP126	5.92882e-48	-0.258458	0.096	0.133	3.60152e-43		FNDC3B	0.000115846	-0.277106	0.165	0.17	1		FAM214A	2.72011e-14	0.258457	0.13	0.189	1.65236e-09		FARP1	8.21215e-20	-0.481467	0.216	0.323	4.98855e-15		MDFIC	4.06445e-38	0.644252	0.117	0.019	2.46899e-33		MAP4K4	9.63131e-06	0.677842	0.196	0.338	0.585064		NUMBL	1.22363e-06	0.634983	0.114	0.069	0.0743305
	UBL5	1.67556e-166	-0.258859	0.698	0.738	1.01784e-161		KIF2A	0.00218041	-0.277191	0.177	0.178	1		PPP6R3	9.91697e-19	0.258216	0.153	0.23	6.02416e-14		GRIA4	1.48212e-47	-0.482101	0.032	0.175	9.00326e-43		STXBP5L	0.000913705	0.644023	0.183	0.131	1		SETX	2.90385e-05	0.67731	0.094	0.174	1		STRN4	0.00605005	0.634028	0.183	0.155	1
	PRDX2	1.60742e-118	-0.25956	0.656	0.692	9.76442e-114		CYFIP2	1.58096e-37	-0.277764	0.153	0.186	9.60369e-33		CNOT6L	1.56566e-07	0.257183	0.125	0.166	0.00951075		ABLIM1	1.67476e-35	-0.483544	0.125	0.268	1.01735e-30		CTNNA2	0.00244242	0.64373	0.156	0.11	1		PPM1B	5.96392e-11	0.676597	0.073	0.195	3.62284e-06		ZNF608	1.61978e-05	0.633559	0.214	0.165	0.983952
	FBXW7	3.28367e-76	-0.259968	0.204	0.271	1.9947e-71		CCDC88C	3.14798e-191	-0.277821	0.039	0.104	1.91227e-186		RPRD2	9.40039e-09	0.257053	0.167	0.218	0.000571036		SMC2	3.03339e-13	-0.486923	0.215	0.3	1.84266e-08		IGFBP2	0.000184289	0.643683	0.323	0.264	1		PIP5K1A	0.000663844	0.676434	0.074	0.131	1		ACVR2B	1.49493e-08	0.632897	0.151	0.091	0.000908111
	ELF3	1.41927e-80	-0.259972	0.207	0.272	8.62147e-76		ABL1	4.20939e-50	-0.277926	0.109	0.147	2.55704e-45		VKORC1L1	2.80892e-07	0.256789	0.128	0.169	0.0170631		RPL3	1.73833e-55	-0.492366	0.927	0.898	1.05597e-50		ANXA13	9.1961e-119	0.643481	0.156	0.012	5.58626e-114		PPFIA1	0.00112491	0.676398	0.099	0.162	1		SLC8A1	0.000223342	0.632727	0.13	0.092	1
	CDH2	1.21983e-114	-0.260083	0.137	0.212	7.40998e-110		GBAS	2.24898e-08	-0.277936	0.171	0.182	0.00136617		ZMYM2	2.8124e-18	0.256275	0.191	0.273	1.70842e-13		TMEM37	1.06928e-45	-0.498445	0.116	0.285	6.49546e-41		CADPS	8.125e-05	0.642111	0.539	0.495	1		RAB3GAP2	1.15679e-06	0.676136	0.126	0.238	0.0702703		FERMT2	0.00142746	0.632387	0.13	0.099	1
	ADCY2	4.51295e-306	-0.260767	0.082	0.2	2.74144e-301		FBXO21	5.04967e-22	-0.278036	0.266	0.285	3.06747e-17		MARK3	1.26714e-18	0.256162	0.157	0.234	7.69735e-14		TSPAN1	1.11795e-32	-0.498732	0.073	0.195	6.79108e-28		PPP1R14B	1.81602e-05	0.641948	0.374	0.318	1		BCKDHB	0.00143307	0.675612	0.073	0.125	1		GMPS	0.00662538	0.632159	0.166	0.14	1
	GCH1	8.8403e-142	-0.261222	0.385	0.488	5.37013e-137		INADL	4.20874e-25	-0.278074	0.135	0.102	2.55664e-20		UBR2	8.88846e-05	0.255731	0.104	0.131	1		FAP	1.24126e-18	-0.500416	0.042	0.113	7.54017e-14		ZNF608	0.000272552	0.641779	0.228	0.165	1		CLSTN1	8.1616e-10	0.675589	0.124	0.266	4.95784e-05		EVL	0.00158274	0.631907	0.322	0.299	1
	ATP5PF	7.24158e-133	-0.26173	0.649	0.685	4.39897e-128		SPTAN1	3.61035e-07	-0.278475	0.229	0.235	0.0219314		HECTD4	1.40377e-24	0.255703	0.179	0.272	8.52733e-20		SURF4	3.58896e-25	-0.500679	0.436	0.555	2.18015e-20		TM4SF5	2.83227e-30	0.640299	0.132	0.029	1.72049e-25		TMEM163	0.0052056	0.675374	0.071	0.115	1		IGFBP2	0.00858063	0.631704	0.288	0.264	1
	WEE1	0	-0.262266	0.045	0.158	0		EID1	4.89698e-26	-0.278679	0.783	0.714	2.97472e-21		ZMYND8	4.92017e-06	0.255338	0.203	0.251	0.298881		NRXN1	9.80866e-10	-0.501293	0.279	0.36	5.95837e-05		MEX3A	7.32062e-07	0.63881	0.138	0.071	0.0444698		KIAA1109	0.00189935	0.673894	0.12	0.19	1		PHLDA1	9.27601e-13	0.631637	0.114	0.053	5.63481e-08
	SLC12A5	8.48105e-298	-0.263438	0.107	0.224	5.1519e-293		INSR	6.52935e-22	-0.279033	0.233	0.189	3.96632e-17		CTAGE5	6.34504e-06	0.254772	0.136	0.172	0.385436		SPP1	7.90615e-05	-0.505306	0.124	0.094	1		SPIN1	9.41331e-08	0.63875	0.359	0.26	0.00571821		EPS15	1.5887e-05	0.673793	0.136	0.241	0.965074		BAG6	2.28122e-05	0.631257	0.301	0.257	1
	A1CF	9.8579e-257	-0.263927	0.284	0.425	5.98828e-252		DMTN	1.59344e-08	-0.279382	0.196	0.205	0.000967952		FBXW7	4.46107e-22	0.254366	0.168	0.252	2.70992e-17		CADPS	2.11938e-13	-0.510155	0.402	0.497	1.28744e-08		KDM5B	4.62154e-06	0.638647	0.383	0.301	0.28074		CHD7	2.10014e-06	0.673556	0.161	0.29	0.127575		COL18A1	5.91742e-21	0.630605	0.116	0.042	3.5946e-16
	FBXO2	6.04052e-263	-0.264048	0.168	0.287	3.66938e-258		FAM222A	3.45848e-37	-0.279422	0.158	0.191	2.10089e-32		RICTOR	4.51051e-06	0.254351	0.138	0.175	0.273995		RPL39	7.62568e-14	-0.52341	0.578	0.632	4.63229e-09		PHF21A	0.00271406	0.638215	0.186	0.137	1		PNPLA6	9.15062e-08	0.672935	0.058	0.145	0.00555863		RPS20	7.08582e-09	0.630067	0.635	0.782	0.000430435
	NMB	2.96217e-290	-0.266012	0.119	0.24	1.7994e-285		DARS	1.41841e-33	-0.279517	0.27	0.301	8.61628e-29		COBLL1	6.50637e-05	0.253018	0.124	0.155	1		CFC1	7.54938e-37	-0.555101	0.181	0.337	4.58595e-32		RABGAP1L	0.000112552	0.636271	0.296	0.233	1		CHD2	8.71333e-08	0.672751	0.142	0.275	0.005293		BACE1	0.00419484	0.629196	0.254	0.349	1
	WFS1	6.50345e-213	-0.266102	0.231	0.346	3.95058e-208		FRY	2.02466e-61	-0.27968	0.11	0.153	1.2299e-56		SDCCAG8	2.37333e-09	0.252635	0.224	0.289	0.00014417		SLC7A2	2.79359e-32	-0.566872	0.399	0.549	1.697e-27		SOGA1	0.000116353	0.635366	0.153	0.097	1		CSNK1E	1.49287e-05	0.672719	0.143	0.251	0.906856		THOC2	0.00227532	0.629029	0.26	0.353	1
	ITPR1	4.52815e-226	-0.267163	0.065	0.153	2.75067e-221		TOM1L2	4.13867e-37	-0.280092	0.118	0.151	2.51408e-32		DIP2B	4.94072e-11	0.252595	0.09	0.132	3.00129e-06		SDC2	5.41696e-63	-0.573608	0.178	0.389	3.29059e-58		PRKACB	1.44315e-07	0.634714	0.296	0.201	0.00876656		SZRD1	2.25089e-05	0.672001	0.108	0.198	1		KCNQ1OT1	1.64467e-07	0.628323	0.076	0.165	0.00999073
	FRRS1L	2.36885e-260	-0.268494	0.082	0.187	1.43898e-255		CBX1	9.57077e-28	-0.280178	0.26	0.286	5.81386e-23		BCKDHB	7.79076e-07	0.252448	0.094	0.126	0.0473257		CRH	1.56328e-24	-0.58849	0.033	0.117	9.49632e-20		SETD5	0.000212332	0.634467	0.35	0.288	1		NGLY1	9.27021e-07	0.671892	0.057	0.134	0.0563128		JUND	4.32883e-09	0.626938	0.323	0.493	0.000262959
	PRDX4	1.05628e-104	-0.268502	0.514	0.562	6.41648e-100		MAL2	6.81422e-26	-0.280605	0.3	0.315	4.13937e-21		ABCC5	9.88542e-05	0.251789	0.142	0.175	1		CADM1	6.3231e-28	-0.588814	0.248	0.388	3.84103e-23		PDE2A	5.57128e-33	0.634125	0.123	0.023	3.38433e-28		BRD3	5.9486e-08	0.671616	0.159	0.304	0.00361354		TMSB15A	4.83597e-57	0.623019	0.207	0.059	2.93766e-52
	VPS28	2.05277e-149	-0.269746	0.481	0.558	1.24698e-144		ARHGEF3	1.12848e-178	-0.280727	0.057	0.127	6.85507e-174		TSGA10	2.69268e-05	0.251755	0.092	0.119	1		CALB2	1.69228e-10	-0.615397	0.123	0.183	1.02799e-05		ECE1	0.00431878	0.632504	0.249	0.202	1		TOM1L2	0.00843019	0.670918	0.09	0.139	1		ANP32A	0.00392154	0.621529	0.272	0.368	1
	H3F3A	3.71635e-96	-0.27014	0.495	0.57	2.25753e-91		SBK1	6.15056e-189	-0.280914	0.038	0.102	3.73622e-184		COMMD1	6.54686e-11	0.251345	0.22	0.287	3.97696e-06		PFN2	1.10631e-53	-0.615941	0.42	0.599	6.7204e-49		MLLT3	0.000216287	0.630596	0.216	0.155	1		SNX14	5.58027e-06	0.670538	0.113	0.212	0.338979		RYR2	4.38213e-31	0.621262	0.127	0.038	2.66197e-26
	RNASEH2C	8.80856e-151	-0.271112	0.41	0.494	5.35085e-146		NFATC2IP	1.08667e-28	-0.280936	0.138	0.166	6.60109e-24		MAP2K4	2.78333e-09	0.250859	0.123	0.168	0.000169076		ERO1LB	1.58123e-06	-0.633311	0.276	0.33	0.0960532		PLS1	1.16712e-08	0.629535	0.204	0.112	0.000708977		CUL3	6.25499e-10	0.669372	0.108	0.242	3.79966e-05		PTMA	5.52537e-11	0.620017	0.629	0.775	3.35644e-06
	ERBB3	0	-0.271508	0.038	0.142	0		RPS4Y1	3.57519e-09	-0.280996	0.589	0.53	0.000217179		DENND4C	2.40982e-06	0.250813	0.101	0.134	0.146387		CHGA	2.11843e-61	-0.633756	0.908	0.948	1.28686e-56		VEZT	0.000604119	0.629177	0.29	0.237	1		MOB1B	1.3447e-07	0.66915	0.212	0.386	0.00816853		PRKCH	5.81071e-17	0.618184	0.122	0.05	3.52977e-12
	TRNP1	5.14842e-232	-0.272192	0.175	0.291	3.12746e-227		PIK3R2	3.00952e-46	-0.281105	0.073	0.106	1.82816e-41		JARID2	4.03633e-05	0.25007	0.157	0.194	1		SYT13	5.50627e-18	-0.642137	0.236	0.331	3.34484e-13		SEC61A1	2.0354e-09	0.626824	0.449	0.351	0.000123643		SESN3	2.96553e-09	0.66602	0.142	0.288	0.000180144		SVBP	4.54776e-24	0.617744	0.299	0.157	2.76258e-19
	ROBO1	2.28665e-29	-0.272613	0.191	0.153	1.38905e-24		PCBP2	8.77804e-24	-0.281218	0.69	0.618	5.33231e-19		PNKD	1.42423e-70	-0.250065	0.254	0.413	8.65165e-66		VEGFA	1.57471e-54	-0.642545	0.228	0.434	9.56572e-50		PCNX	0.00218923	0.626147	0.132	0.09	1		NCKAP1	4.04513e-09	0.66399	0.163	0.325	0.000245726		BTG2	0.00404482	0.617412	0.346	0.458	1
	TP53I13	4.26593e-233	-0.276551	0.255	0.371	2.59138e-228		CTNNB1	5.89136e-06	-0.28151	0.366	0.317	0.357877		FAM222A	5.77114e-74	-0.25011	0.064	0.185	3.50574e-69		SLC7A8	1.67605e-59	-0.643299	0.285	0.504	1.01813e-54		DIRAS3	4.37241e-06	0.625605	0.165	0.098	0.265606		TRAK1	0.000192971	0.663691	0.156	0.257	1		SVIL	1.22768e-12	0.617324	0.125	0.06	7.45765e-08
	APOC1	4.26559e-128	-0.277835	0.172	0.26	2.59117e-123		MYEF2	1.122e-09	-0.281934	0.284	0.287	6.81568e-05		FUCA2	3.11352e-59	-0.25013	0.119	0.24	1.89134e-54		PLXNA2	2.21213e-27	-0.644927	0.119	0.233	1.34378e-22		NNAT	2.12196e-09	0.624701	0.234	0.131	0.0001289		EPB41L1	0.00710019	0.6634	0.108	0.165	1		FN1	8.41042e-23	0.614936	0.113	0.038	5.109e-18
	SNHG29	4.74828e-159	-0.279435	0.192	0.304	2.88439e-154		HSPA9	1.01489e-08	-0.281953	0.432	0.422	0.000616505		SMIM30	3.96753e-43	-0.250264	0.056	0.136	2.41011e-38		CACNA2D1	5.98547e-20	-0.659712	0.245	0.36	3.63594e-15		ZNRF3	6.58729e-08	0.624654	0.117	0.053	0.00400152		DAG1	1.71332e-05	0.661494	0.104	0.193	1		IPO9	0.000488964	0.614871	0.285	0.249	1
	AC009014.3	0	-0.280411	0.033	0.155	0		MCF2L	0.00112664	-0.282262	0.2	0.2	1		STUB1	3.03404e-65	-0.250836	0.356	0.522	1.84306e-60		NEFM	9.85565e-12	-0.660112	0.15	0.228	5.98691e-07		ABHD2	1.65919e-06	0.624562	0.308	0.224	0.100789		ZNF721	0.00204026	0.658836	0.108	0.172	1		NARF	2.15322e-07	0.613929	0.262	0.203	0.01308
	CAMK2G	3.05503e-64	-0.28043	0.106	0.153	1.85581e-59		EHMT1	3.1289e-16	-0.282352	0.145	0.164	1.90068e-11		SLIRP	2.40155e-55	-0.250964	0.45	0.606	1.45884e-50		GAP43	1.42868e-26	-0.661932	0.043	0.137	8.67866e-22		PTPRS	0.000839155	0.623146	0.159	0.11	1		MMP15	2.83382e-06	0.658507	0.065	0.143	0.172143		NEGR1	4.17503e-13	0.609193	0.219	0.131	2.53616e-08
	MCOLN3	0	-0.281069	0.089	0.21	0		LSM14A	2.22993e-14	-0.2824	0.31	0.32	1.35459e-09		PKM	1.0683e-67	-0.250986	0.572	0.73	6.48951e-63		SGCD	1.11476e-38	-0.666264	0.041	0.164	6.77174e-34		NEDD9	6.88716e-12	0.622319	0.174	0.078	4.18368e-07		ADAM10	1.96067e-08	0.658398	0.088	0.199	0.00119103		RNF38	9.79521e-06	0.608259	0.143	0.097	0.59502
	VEGFB	1.83651e-215	-0.282316	0.266	0.382	1.11561e-210		KDM4B	1.79742e-09	-0.282484	0.122	0.135	0.000109186		SERPINE2	1.80051e-82	-0.251681	0.134	0.284	1.09374e-77		NR3C1	4.98164e-40	-0.667121	0.232	0.396	3.02615e-35		TBC1D24	3.96264e-09	0.621399	0.168	0.084	0.000240714		INO80D	0.00104286	0.657885	0.08	0.136	1		BCL11A	1.21463e-07	0.60732	0.108	0.06	0.00737842
	ATP5F1D	1.6207e-149	-0.28273	0.573	0.632	9.84512e-145		PANK3	3.48547e-05	-0.282607	0.233	0.231	1		TUBA4A	1.32135e-67	-0.251729	0.326	0.49	8.02665e-63		PEMT	1.84259e-21	-0.668545	0.418	0.517	1.1193e-16		CACNG4	4.78356e-17	0.619662	0.189	0.073	2.90582e-12		SH3GL2	0.00475321	0.657575	0.113	0.175	1		FGF14	0.000367398	0.60665	0.277	0.234	1
	EMC10	3.01076e-159	-0.285965	0.669	0.739	1.82891e-154		LINC00657	1.09161e-188	-0.28269	0.3	0.18	6.63111e-184		SORD	4.57238e-62	-0.251792	0.091	0.207	2.77754e-57		AGT	2.45489e-28	-0.672364	0.073	0.183	1.49125e-23		COBL	0.00264614	0.619455	0.189	0.14	1		PDLIM5	2.75489e-10	0.656732	0.106	0.242	1.67349e-05		ZNF431	2.1221e-14	0.604791	0.214	0.124	1.28909e-09
	PSMA1.1	0	-0.286814	0.052	0.19	0		SEPTIN2	5.54288e-06	-0.282765	0.509	0.486	0.336708		CNIH1	1.72925e-72	-0.252093	0.242	0.407	1.05045e-67		LOXL4	1.69857e-32	-0.67505	0.056	0.169	1.03181e-27		KDM4B	1.28712e-06	0.618445	0.21	0.129	0.0781877		ATRN	0.0023227	0.656547	0.064	0.11	1		TBC1D16	2.32986e-12	0.604397	0.17	0.095	1.4153e-07
	NDUFA13	4.93331e-148	-0.288053	0.687	0.74	2.99679e-143		RPL17	6.16163e-16	-0.282767	0.554	0.55	3.74295e-11		SRD5A1	6.26252e-53	-0.252954	0.08	0.179	3.80423e-48		LSAMP	4.0934e-16	-0.676153	0.165	0.254	2.48658e-11		DPYD	1.3979e-19	0.618187	0.102	0.025	8.49171e-15		CERK	9.70005e-08	0.656228	0.124	0.248	0.00589239		AGO1	0.000635085	0.60251	0.151	0.115	1
	HES6	9.90841e-100	-0.289587	0.092	0.151	6.01896e-95		HNRNPK	1.00975e-25	-0.283034	0.651	0.608	6.13383e-21		SET	8.29488e-70	-0.252957	0.398	0.58	5.03881e-65		CD24	7.79595e-27	-0.702195	0.382	0.509	4.73573e-22		PDLIM4	3.63393e-06	0.618039	0.317	0.239	0.220747		FARP1	0.00047367	0.653793	0.205	0.322	1		RLF	0.000124709	0.602358	0.114	0.078	1
	PTP4A1	2.92653e-125	-0.290354	0.195	0.283	1.77775e-120		GTF2F1	1.44557e-17	-0.283153	0.222	0.243	8.78123e-13		PLIN2	3.70594e-69	-0.253396	0.06	0.174	2.25121e-64		PCDH7	3.05263e-35	-0.70485	0.046	0.162	1.85435e-30		CYP27A1	7.8981e-13	0.616019	0.183	0.081	4.79778e-08		HERC4	0.00121745	0.652128	0.096	0.158	1		PLEKHO1	3.90854e-33	0.599244	0.222	0.09	2.37428e-28
	TMEM190	4.15331e-184	-0.290422	0.118	0.211	2.52297e-179		PXDN	5.74343e-37	-0.283534	0.092	0.121	3.48891e-32		SEC11A	1.60502e-81	-0.253719	0.409	0.586	9.74988e-77		VIM	2.54667e-33	-0.717102	0.186	0.326	1.547e-28		SOX9	4.59551e-31	0.615526	0.144	0.032	2.79159e-26		PIAS1	1.59446e-10	0.651233	0.129	0.285	9.68572e-06		FAM117B	0.0036658	0.598647	0.105	0.078	1
	RNASE4	4.5053e-195	-0.290648	0.041	0.111	2.73679e-190		CPD	1.6315e-09	-0.283561	0.237	0.243	9.9107e-05		NDUFA7	8.38535e-15	-0.254133	0.272	0.331	5.09376e-10		NPTX2	1.10308e-43	-0.730973	0.075	0.217	6.70078e-39		KDM6A	5.48049e-06	0.61291	0.132	0.071	0.332918		TLK1	0.00129775	0.649878	0.136	0.215	1		QSER1	0.000393823	0.597414	0.18	0.142	1
	HSD11B1L	8.09169e-234	-0.293512	0.249	0.362	4.91538e-229		GBF1	2.95767e-18	-0.283716	0.131	0.153	1.79666e-13		GTF2H5	5.86642e-75	-0.254257	0.227	0.39	3.56362e-70		NKX6-1	8.14347e-51	-0.745991	0.053	0.21	4.94683e-46		TLE2	0.000306704	0.611075	0.219	0.158	1		TTC37	4.80527e-14	0.649145	0.135	0.322	2.91901e-09		IER2	0.00012319	0.593102	0.217	0.322	1
	PLK2	2.66361e-213	-0.294149	0.222	0.341	1.61804e-208		HID1	8.61908e-07	-0.283828	0.228	0.231	0.0523575		PSMB3	1.71549e-59	-0.254486	0.368	0.528	1.04209e-54		CLPS	8.58088e-11	-0.753072	0.061	0.114	5.21254e-06		EFHD2	6.07703e-06	0.610155	0.192	0.12	0.369155		MLLT6	0.00615967	0.648502	0.081	0.129	1		SATB1	5.15958e-06	0.592792	0.153	0.103	0.313424
	NDUFC1	8.02143e-181	-0.294258	0.557	0.62	4.8727e-176		ARHGAP24	4.20928e-245	-0.284193	0.028	0.1	2.55697e-240		IRX1	1.89625e-76	-0.254567	0.069	0.192	1.1519e-71		EPHX1	3.9102e-83	-0.755566	0.158	0.403	2.37529e-78		NCOR1	0.000537568	0.609439	0.428	0.379	1		SETD5	5.43037e-05	0.648455	0.173	0.289	1		PTPN12	6.29734e-05	0.590684	0.138	0.097	1
	SERF2	1.71746e-210	-0.294529	0.794	0.837	1.04329e-205		MT2A	1.14091e-120	-0.284209	0.074	0.135	6.93059e-116		NDUFAB1	5.66327e-60	-0.254882	0.433	0.6	3.44021e-55		PCP4	7.30574e-25	-0.835133	0.279	0.391	4.43795e-20		FOXP4	0.00100567	0.608057	0.326	0.276	1		UBE2E1	3.50028e-06	0.648104	0.131	0.241	0.212628		GABBR2	1.08355e-22	0.589648	0.137	0.051	6.58213e-18
	SYCE1L	0	-0.295332	0.108	0.251	0		AGPAT4	2.21893e-86	-0.284231	0.1	0.15	1.34791e-81		PFDN4	3.12636e-60	-0.255581	0.156	0.285	1.89914e-55		PLAGL1	7.41048e-10	-0.839216	0.176	0.24	4.50157e-05		NCOA1	0.00104274	0.607861	0.249	0.193	1		ZNF292	0.000147623	0.647484	0.191	0.31	1		LINC00657	6.64748e-08	0.589369	0.114	0.229	0.00403808
	AC013394.2	0	-0.295532	0.058	0.197	0		NUMA1	3.55054e-11	-0.284432	0.227	0.24	2.15681e-06		PPP2R1A	2.1126e-87	-0.255858	0.355	0.553	1.28332e-82		PARVB	3.55016e-95	-0.889193	0.126	0.381	2.15658e-90		TAOK1	0.00032223	0.607719	0.362	0.309	1		YIPF4	3.81032e-11	0.647235	0.138	0.303	2.31462e-06		THSD4	6.26029e-40	0.588873	0.154	0.045	3.80288e-35
	H3F3B	3.25729e-130	-0.295594	0.816	0.857	1.97867e-125		RPL27	2.2172e-119	-0.284466	0.872	0.779	1.34686e-114		ATP6AP1	1.85117e-85	-0.256337	0.414	0.606	1.12451e-80		PCSK1	5.92005e-37	-0.896977	0.245	0.389	3.59619e-32		EIF4G2	0.000237497	0.607546	0.599	0.628	1		AKT2	6.76281e-07	0.646437	0.065	0.148	0.0410814		BASP1	3.43197e-08	0.588478	0.392	0.334	0.00208479
	TMEM86B	0	-0.295708	0.092	0.218	0		ABHD2	6.49807e-29	-0.285388	0.207	0.236	3.94732e-24		NDUFA3	6.94067e-59	-0.256399	0.459	0.606	4.21618e-54		GPX3	6.16096e-41	-0.92704	0.355	0.504	3.74254e-36		TET2	0.00213507	0.607534	0.174	0.128	1		ZFR	3.79142e-08	0.64543	0.168	0.32	0.00230314		SMARCAD1	1.54431e-06	0.588087	0.18	0.125	0.0938104
	LTBP3	1.73067e-243	-0.296782	0.132	0.243	1.05131e-238		CFAP36	2.48602e-119	-0.28539	0.114	0.187	1.51016e-114		PSMC5	2.29235e-72	-0.256448	0.333	0.503	1.39251e-67		IGF2	1.00693e-07	-0.932576	0.093	0.14	0.0061167		SPON2	1.58615e-13	0.606943	0.126	0.044	9.63521e-09		NEURL1	2.06719e-14	0.645272	0.166	0.381	1.25574e-09		ENC1	0.00135829	0.586615	0.106	0.075	1
	BLOC1S1.1	0	-0.297045	0.051	0.188	0		SLC4A7	5.47097e-143	-0.28551	0.073	0.137	3.32339e-138		NENF	8.52573e-47	-0.256649	0.501	0.643	5.17904e-42		SLC30A8	3.7243e-113	-0.959026	0.387	0.656	2.26237e-108		SMARCC1	5.27707e-05	0.606017	0.32	0.25	1		PROX1	2.64623e-16	0.644483	0.127	0.326	1.60748e-11		MCM7	0.00252392	0.582034	0.132	0.101	1
	SLC38A4	6.8979e-144	-0.29744	0.068	0.135	4.1902e-139		ITPR3	1.27598e-306	-0.285536	0.032	0.117	7.75105e-302		ATP6V1B2	5.48433e-72	-0.256726	0.201	0.361	3.33151e-67		ROBO2	1.83762e-55	-0.972868	0.034	0.196	1.11628e-50		KCNJ6	0.00273375	0.605431	0.389	0.359	1		FLNB	0.000259479	0.644315	0.129	0.212	1		NFATC2IP	0.000589872	0.581214	0.193	0.154	1
	USH1C	7.39333e-306	-0.29838	0.204	0.35	4.49115e-301		IP6K2	0.000343391	-0.285657	0.416	0.396	1		CYBA	5.74232e-54	-0.256751	0.117	0.226	3.48823e-49		TTR	7.1684e-12	-0.990661	0.983	0.932	4.35451e-07		CDK13	6.57029e-08	0.605189	0.263	0.166	0.00399119		TET1	1.77046e-07	0.644249	0.108	0.06	0.0107548		SMC4	0.000319041	0.581051	0.145	0.106	1
	UQCR10	2.14555e-192	-0.299287	0.611	0.685	1.30334e-187		OAZ2	5.86856e-41	-0.285672	0.45	0.457	3.56492e-36		MRPS34	6.15226e-83	-0.257146	0.318	0.5	3.73725e-78		CCSER1	2.48226e-20	-1.0189	0.034	0.107	1.50787e-15		EXOC4	4.08434e-05	0.604672	0.246	0.174	1		SYP	6.76813e-16	0.644196	0.175	0.411	4.11137e-11		MYT1	0.00323019	0.580903	0.124	0.095	1
	TNFSF10	3.82317e-251	-0.299609	0.041	0.125	2.32242e-246		PGD	1.1267e-70	-0.28581	0.238	0.29	6.84428e-66		EDF1	2.11636e-72	-0.257355	0.553	0.711	1.28561e-67		ACVR1C	2.74511e-42	-1.04341	0.189	0.348	1.66754e-37		LCOR	1.59194e-09	0.601987	0.44	0.323	9.6704e-05		CBLB	0.00420407	0.642825	0.112	0.085	1		WDR12	0.000274281	0.580757	0.13	0.094	1
	MICOS10	8.32429e-203	-0.301852	0.574	0.637	5.05667e-198		RBMX	9.44878e-18	-0.286335	0.442	0.434	5.73976e-13		ACP1	4.4462e-60	-0.257454	0.331	0.488	2.70089e-55		HADH	9.2765e-53	-1.11812	0.18	0.349	5.6351e-48		RSPH3	0.0087631	0.601573	0.135	0.098	1		XIAP	5.61207e-06	0.641131	0.159	0.282	0.340911		LCOR	0.00929967	0.578507	0.336	0.323	1
	CBX6	1.07177e-183	-0.303431	0.378	0.499	6.51054e-179		GLP1R	0	-0.286353	0.005	0.104	0		MRPL51	6.05548e-62	-0.25768	0.362	0.517	3.67846e-57		SST	6.72822e-24	-1.12268	0.709	0.628	4.08712e-19		PCSK1	8.87382e-09	0.601552	0.515	0.385	0.000539049		APPBP2	1.49697e-07	0.640093	0.094	0.199	0.00909346		CORO1C	1.06661e-06	0.57808	0.14	0.089	0.0647923
	CAMTA1	3.24926e-184	-0.303479	0.428	0.527	1.9738e-179		EIF2A	6.52964e-51	-0.286444	0.237	0.277	3.96649e-46		HIGD2A	1.83131e-77	-0.257735	0.399	0.582	1.11245e-72		IGFBP5	1.12157e-55	-1.12997	0.244	0.428	6.81307e-51		MARK2	0.00249133	0.601393	0.246	0.197	1		LUC7L	6.70329e-07	0.639938	0.103	0.205	0.0407198		MARK2	0.00582385	0.576031	0.14	0.198	1
	NDUFA1	2.75179e-203	-0.303544	0.646	0.707	1.6716e-198		CEP290	0.00582294	-0.286471	0.126	0.13	1		HMGCR	2.41786e-78	-0.258222	0.164	0.324	1.46875e-73		TPH1	1.66218e-21	-1.13743	0.049	0.13	1.00971e-16		LITAF	1.19338e-30	0.601301	0.147	0.033	7.24932e-26		GIGYF2	1.25039e-06	0.638642	0.129	0.24	0.0759561		PKD2	0.00782452	0.574479	0.132	0.185	1
	LAMB1	2.9723e-221	-0.304421	0.085	0.18	1.80555e-216		WASF3	1.64437e-91	-0.286652	0.094	0.146	9.98889e-87		ARL6IP5	5.36335e-67	-0.258268	0.369	0.54	3.25802e-62		MEG3	3.06353e-35	-1.26368	0.073	0.196	1.86097e-30		CASD1	0.0092764	0.60031	0.207	0.166	1		FOXK1	0.000781067	0.637611	0.08	0.138	1		PPP6R3	0.00294031	0.573764	0.154	0.226	1
	IQGAP2	0	-0.306173	0.012	0.147	0		TPM3	6.01095e-08	-0.286769	0.587	0.551	0.00365141		SRSF10	1.33096e-70	-0.258277	0.164	0.311	8.08508e-66		CRYBA2	5.44776e-74	-1.45384	0.566	0.689	3.3093e-69		ADNP	0.00181101	0.599451	0.29	0.243	1		NFATC3	2.38359e-05	0.637012	0.087	0.166	1		TACC2	6.62536e-07	0.572853	0.186	0.129	0.0402464
	IGFBP7	5.61198e-47	-0.306184	0.322	0.37	3.40906e-42		LGR4	1.2845e-136	-0.287032	0.051	0.107	7.80281e-132		POLR1D	1.70106e-75	-0.258638	0.308	0.479	1.03333e-70		PPP1R1A	2.96811e-169	-1.46531	0.246	0.594	1.80301e-164		AFDN	0.000161021	0.599057	0.329	0.266	1		ARHGEF12	3.29358e-05	0.636619	0.124	0.219	1		MAPK6	0.00876173	0.571787	0.227	0.202	1
	KCNH6	0	-0.30681	0.128	0.281	0		EHBP1	1.24766e-25	-0.287033	0.151	0.179	7.57905e-21		NUTF2	3.0414e-78	-0.258647	0.252	0.423	1.84753e-73		MAFB	1.16767e-240	-1.64874	0.294	0.701	7.09315e-236		FZD3	0.000192419	0.598612	0.272	0.208	1		ZNF652	1.33142e-06	0.63576	0.097	0.194	0.0808783		FAM89B	1.72368e-07	0.571171	0.265	0.207	0.0104707
	RAMP2	0	-0.306832	0.098	0.249	0		SENP6	0.000260663	-0.287071	0.321	0.287	1		ZNF706	2.9659e-70	-0.259909	0.38	0.554	1.80167e-65		INS	1.87608e-57	-1.7188	0.901	0.91	1.13964e-52		SGIP1	1.39925e-10	0.597859	0.123	0.049	8.49991e-06		MIDN	2.26948e-10	0.635496	0.108	0.246	1.37862e-05		ZNF121	0.00403697	0.570994	0.101	0.075	1
	SLC40A1	2.82157e-254	-0.306853	0.078	0.178	1.71399e-249		FUS	0.00645587	-0.287141	0.47	0.434	1		ATP5PB	1.78779e-65	-0.260878	0.344	0.513	1.08601e-60		GCG	3.22868e-26	-2.22412	0.87	0.824	1.96129e-21		FOSB	3.33748e-05	0.596047	0.216	0.144	1		ZMYM4	0.00294715	0.634692	0.112	0.175	1		SYNE2	0.000197368	0.570163	0.207	0.161	1
	HSD17B14	3.55562e-214	-0.30704	0.324	0.436	2.1599e-209		UBE2E3	9.91194e-22	-0.28747	0.299	0.316	6.0211e-17		NDUFAF8	2.75027e-77	-0.260916	0.298	0.467	1.67068e-72		IAPP	6.77353e-09	-2.30119	0.505	0.519	0.000411465		NUMB	0.000197976	0.592515	0.201	0.141	1		RNF149	0.00405281	0.634287	0.083	0.134	1		RHOB	0.00206622	0.569931	0.164	0.236	1
	DPM3	1.39674e-180	-0.30705	0.44	0.525	8.48462e-176		SPOP	2.45152e-14	-0.287474	0.254	0.269	1.4892e-09		RPL7	1.11427e-38	-0.261107	0.564	0.71	6.76873e-34		RBP4	2.36791e-18	-2.76543	0.231	0.306	1.43841e-13		ATXN1	7.29456e-06	0.591616	0.129	0.069	0.443115		TNKS2	1.29267e-09	0.63388	0.09	0.212	7.85247e-05		HNRNPA1P48	5.55723e-61	0.569717	0.14	0.029	3.37579e-56
	AP2S1	1.04861e-176	-0.308186	0.483	0.559	6.36988e-172		SF3B5	7.05879e-17	-0.287531	0.594	0.553	4.28794e-12		THOC7	1.04742e-76	-0.261827	0.262	0.434	6.36268e-72									RNF216	0.000241242	0.591588	0.219	0.158	1		ZBTB4	5.5023e-06	0.633872	0.09	0.178	0.334242		LBR	2.14068e-05	0.568638	0.158	0.112	1
	IDI1	8.77577e-157	-0.308734	0.408	0.49	5.33093e-152		ATP11A	4.04964e-90	-0.28759	0.058	0.102	2.45999e-85		SH3YL1	1.59928e-66	-0.262144	0.214	0.362	9.71497e-62									ANKRD17	0.000905591	0.591349	0.335	0.281	1		COBLL1	0.000252813	0.633335	0.087	0.154	1		PDCD11	7.49292e-09	0.567673	0.154	0.093	0.000455165
	LSAMP	5.4206e-61	-0.310226	0.292	0.23	3.2928e-56		NBEAL1	1.63199e-08	-0.287704	0.155	0.165	0.000991366		EEF1B2	1.99478e-54	-0.262535	0.529	0.683	1.21175e-49									KPNA3	3.23541e-05	0.590814	0.302	0.229	1		VKORC1L1	4.54605e-06	0.633135	0.083	0.167	0.276155		CDK8	0.000147175	0.56661	0.135	0.096	1
	POU6F2	0	-0.310971	0.014	0.104	0		RANBP2	2.58278e-12	-0.287969	0.278	0.284	1.56894e-07		CIAO2B	2.70161e-44	-0.262801	0.066	0.152	1.64112e-39									DDHD1	8.62749e-09	0.590619	0.162	0.081	0.000524086		ZNF131	9.88734e-05	0.632756	0.074	0.14	1		FER	0.00357419	0.565404	0.111	0.083	1
	IFI27L2	1.36492e-179	-0.31144	0.45	0.532	8.29135e-175		RNF11	5.00284e-40	-0.288158	0.338	0.367	3.03903e-35		SMIM26	1.7142e-75	-0.263792	0.281	0.452	1.04131e-70									HECTD4	0.00147499	0.588198	0.317	0.266	1		ANKRD11	0.0001222	0.63025	0.25	0.403	1		DDX52	0.000155331	0.56467	0.232	0.189	1
	NCAM1	2.7061e-24	-0.31437	0.272	0.311	1.64384e-19		SFSWAP	1.35167e-31	-0.288214	0.143	0.175	8.21086e-27		RPAIN	1.18478e-75	-0.263894	0.31	0.49	7.19707e-71									IMMP2L	0.00483911	0.58818	0.156	0.113	1		IRF2BPL	1.70767e-10	0.630145	0.117	0.261	1.03734e-05		RPL37	2.62475e-06	0.563942	0.609	0.797	0.159443
	SESN3	2.69391e-291	-0.315004	0.196	0.335	1.63644e-286		GDI2	5.11421e-28	-0.288417	0.488	0.481	3.10668e-23		TMEM230	4.55897e-71	-0.264054	0.365	0.535	2.76939e-66									AVL9	0.000403019	0.587069	0.198	0.139	1		UBTF	3.40873e-06	0.628468	0.11	0.207	0.207067		MFGE8	7.62948e-48	0.562818	0.195	0.06	4.6346e-43
	CACNB2	1.46361e-66	-0.316285	0.133	0.192	8.89086e-62		CD200	9.42467e-15	-0.288605	0.374	0.376	5.72511e-10		POLR2K	2.20476e-70	-0.264247	0.283	0.448	1.3393e-65									PHACTR4	0.0091226	0.586528	0.228	0.187	1		TMOD3	0.000650145	0.627888	0.099	0.166	1		AGPAT4	0.000365481	0.562797	0.169	0.13	1
	SSR4	5.83679e-284	-0.316417	0.807	0.831	3.54562e-279		ABLIM1	3.46309e-10	-0.288607	0.26	0.267	2.10369e-05		ADGRG1	5.91719e-19	-0.264393	0.07	0.118	3.59446e-14									STMN1	0.00964858	0.586027	0.581	0.619	1		MXD4	3.9596e-10	0.627643	0.14	0.295	2.4053e-05		SERINC5	5.31942e-05	0.561686	0.127	0.087	1
	PBX1	4.44636e-157	-0.316651	0.292	0.402	2.70098e-152		RAB15	4.02617e-124	-0.289305	0.091	0.153	2.44574e-119		BORCS7	1.00225e-45	-0.265248	0.066	0.153	6.08828e-41									GPR155	4.17923e-05	0.58504	0.111	0.06	1		HIPK2	2.77102e-10	0.626876	0.237	0.458	1.68328e-05		BZW2	1.00673e-12	0.561118	0.248	0.159	6.11551e-08
	SEZ6L	5.0435e-292	-0.317487	0.21	0.353	3.06373e-287		YME1L1	1.20825e-06	-0.289493	0.322	0.319	0.0733964		CDC42EP3	3.58593e-86	-0.265402	0.244	0.426	2.17831e-81									ZMIZ1	0.00148166	0.583695	0.219	0.169	1		ARSD	0.000233576	0.626763	0.073	0.134	1		VCAN	1.4157e-21	0.557841	0.154	0.063	8.59979e-17
	CXCL6	0	-0.317886	0.014	0.103	0		SINHCAF	1.23295e-25	-0.289568	0.221	0.243	7.48968e-21		SKP1	5.60898e-67	-0.265826	0.537	0.729	3.40723e-62									BDP1	0.00355117	0.583671	0.287	0.245	1		WDR82	3.75286e-07	0.626603	0.122	0.236	0.0227971		RNA28S5	3.12819e-19	0.55581	0.122	0.046	1.90025e-14
	ANXA4	0	-0.318255	0.159	0.305	0		HMGB1	3.32414e-22	-0.289913	0.712	0.642	2.01928e-17		SF3B5	2.30713e-72	-0.265909	0.405	0.58	1.40149e-67									INSR	6.95302e-07	0.582043	0.299	0.206	0.0422368		MICU1	0.000625821	0.626167	0.083	0.144	1		VMP1	0.0091362	0.554624	0.285	0.27	1
	SLC7A14	0	-0.319104	0.049	0.154	0		ZYG11B	7.16332e-33	-0.289953	0.137	0.168	4.35143e-28		ATP5MC2	2.80143e-27	-0.26617	0.348	0.436	1.70176e-22									PTBP2	8.14311e-10	0.581517	0.213	0.114	4.94662e-05		NSMF	1.57824e-08	0.624959	0.06	0.155	0.000958715		ENPP1	1.62797e-06	0.55386	0.141	0.092	0.0988928
	SHC2	7.36767e-242	-0.319265	0.177	0.296	4.47556e-237		EIF4B	5.27203e-22	-0.290164	0.547	0.534	3.20255e-17		FIBP	2.06364e-81	-0.266615	0.257	0.429	1.25358e-76									BAZ2B	0.00240731	0.579913	0.407	0.374	1		RIF1	1.53971e-06	0.624282	0.09	0.183	0.0935311		ZNF195	0.00123801	0.552573	0.174	0.14	1
	CALY	2.07792e-143	-0.320555	0.257	0.355	1.26225e-138		NEUROD1	2.18036e-18	-0.290373	0.7	0.655	1.32448e-13		IMMP1L	3.06544e-117	-0.267056	0.235	0.439	1.86213e-112									STK3	0.000252368	0.57933	0.105	0.06	1		ZMYND8	2.14193e-06	0.624133	0.136	0.249	0.130114		POU2F1	0.000286803	0.551928	0.183	0.143	1
	PLAC8	4.9423e-267	-0.320652	0.103	0.213	3.00225e-262		AGPAT5	6.35799e-56	-0.290606	0.155	0.196	3.86223e-51		FAM84A	2.29904e-81	-0.267086	0.032	0.145	1.39658e-76									ATP1B2	0.000347166	0.577918	0.108	0.063	1		TRPC4AP	6.96933e-06	0.622693	0.11	0.204	0.423359		SMARCD1	0.00203301	0.551539	0.186	0.153	1
	PHPT1	3.21331e-186	-0.321757	0.653	0.705	1.95196e-181		ACTB	9.11106e-60	-0.290691	0.822	0.749	5.53461e-55		ABHD15	1.28956e-119	-0.267484	0.052	0.216	7.83355e-115									COL12A1	1.98287e-276	0.577878	0.165	0.006	1.20451e-271		ZYG11B	0.000771333	0.622464	0.094	0.156	1		SYMPK	0.00563805	0.551072	0.235	0.212	1
	ANG	0	-0.324479	0.06	0.166	0		ASH1L	0.00226633	-0.29085	0.376	0.339	1		ADAMTS5	3.43985e-53	-0.267621	0.047	0.137	2.08957e-48									ANKIB1	0.00174122	0.577388	0.234	0.182	1		LIMA1	3.82961e-05	0.621863	0.11	0.197	1		TMPO	1.55343e-09	0.549622	0.191	0.121	9.43648e-05
	ATP5G2	9.5857e-127	-0.325481	0.288	0.385	5.82293e-122		CPEB4	4.41079e-07	-0.291166	0.307	0.303	0.0267938		KDELR1	4.08999e-104	-0.26828	0.448	0.658	2.48451e-99									CBLB	0.00274302	0.57688	0.126	0.085	1		SEPP1	1.66086e-11	0.621484	0.115	0.268	1.0089e-06		PTBP1	0.00333519	0.549021	0.211	0.287	1
	SMC4	4.58729e-216	-0.32624	0.053	0.135	2.7866e-211		YY1	4.07716e-14	-0.291219	0.327	0.331	2.47671e-09		C15orf48	6.95995e-56	-0.268964	0.268	0.405	4.22789e-51									NSD1	3.02147e-05	0.576542	0.347	0.273	1		MTATP6P1	1.1077e-39	0.621127	0.106	0.022	6.72883e-35		SRPK1	1.14774e-05	0.547115	0.199	0.149	0.697208
	RPS6KA3	2.22149e-241	-0.327249	0.242	0.372	1.34947e-236		MSI1	9.25397e-115	-0.291264	0.083	0.142	5.62141e-110		NHP2	1.89128e-54	-0.268983	0.343	0.494	1.14887e-49									SLCO3A1	1.33617e-10	0.575608	0.18	0.085	8.1167e-06		TCERG1	0.000359405	0.619897	0.09	0.156	1		TCF4	0.000851712	0.546516	0.174	0.135	1
	RBX1	3.14835e-206	-0.328853	0.581	0.648	1.9125e-201		ELOVL5	1.05043e-39	-0.291396	0.285	0.312	6.38092e-35		SNRPD2	5.01109e-60	-0.268999	0.522	0.691	3.04404e-55									SLC38A1	6.66495e-08	0.575355	0.174	0.091	0.00404869		PRKACA	1.09394e-06	0.619853	0.101	0.2	0.0664525		BMP1	1.65642e-06	0.545717	0.101	0.059	0.100621
	RORA	3.92211e-125	-0.331277	0.107	0.182	2.38252e-120		LINC00907	2.35751e-149	-0.291409	0.143	0.073	1.43209e-144		ADH5	1.25875e-67	-0.269562	0.178	0.325	7.64638e-63									PCM1	0.000284538	0.57349	0.413	0.36	1		GLS	3.51062e-09	0.619227	0.202	0.382	0.000213256		FBLN1	2.58078e-175	0.542952	0.151	0.014	1.56772e-170
	GPC5-AS1	0	-0.332487	0.008	0.136	0		TLCD3B	2.11199e-157	-0.291655	0.068	0.134	1.28295e-152		IGFBP2	5.61279e-66	-0.269628	0.133	0.272	3.40954e-61									TCF7L2	2.26485e-10	0.570724	0.195	0.096	1.37581e-05		GNAQ	8.30576e-06	0.618556	0.179	0.31	0.504542		TOB1	0.00290158	0.542823	0.1	0.151	1
	PDK3	0	-0.333063	0.087	0.224	0		ZCCHC7	4.32085e-06	-0.291779	0.109	0.118	0.262475		KIF12	7.07316e-144	-0.269724	0.156	0.374	4.29666e-139									MXD4	0.000818162	0.570089	0.347	0.294	1		PDIA4	6.39827e-13	0.615971	0.104	0.262	3.8867e-08		ARHGEF2	8.55406e-11	0.541991	0.174	0.1	5.19625e-06
	PAPPA2	2.22761e-144	-0.333118	0.064	0.13	1.35318e-139		SIK3	2.44251e-30	-0.29184	0.219	0.172	1.48373e-25		NDUFA11	2.19504e-68	-0.27043	0.5	0.667	1.3334e-63									IGF2R	1.79536e-06	0.570079	0.305	0.219	0.109061		MARCH6	00:00:00	0.615695	0.205	0.406	7.26371e-06		DPYSL4	1.65303e-19	0.54178	0.151	0.066	1.00415e-14
	CALM3	5.54891e-184	-0.333288	0.545	0.636	3.37074e-179		ZMYND8	0.00017363	-0.292067	0.248	0.249	1		CLTA	4.24136e-72	-0.270651	0.446	0.627	2.57646e-67									STAT3	0.00204114	0.57003	0.275	0.22	1		ATP8A1	0.000182658	0.615243	0.094	0.165	1		DST	0.000164431	0.541559	0.289	0.413	1
	PTP4A3	2.2129e-98	-0.334313	0.126	0.188	1.34425e-93		SLC44A1	9.0429e-34	-0.292085	0.154	0.184	5.4932e-29		DNPH1	3.75061e-62	-0.271142	0.276	0.427	2.27834e-57									MAP3K2	0.0012695	0.569016	0.305	0.256	1		LRPPRC	1.09851e-11	0.614662	0.083	0.217	6.673e-07		PTPRN2	0.000490394	0.539611	0.367	0.512	1
	DIRAS3	0	-0.334769	0.035	0.133	0		AKAP13	0.00569585	-0.292304	0.158	0.144	1		AP2S1	4.89243e-88	-0.271388	0.36	0.543	2.97196e-83									TTC3	3.3799e-06	0.567523	0.683	0.688	0.205315		KCNH2	3.59638e-14	0.614622	0.071	0.217	2.18466e-09		SUV420H1	5.62419e-06	0.538672	0.058	0.125	0.341647
	NRP1	0	-0.336645	0.032	0.144	0		ANAPC5	4.45281e-14	-0.292579	0.357	0.359	2.7049e-09		LUC7L3	8.9179e-83	-0.271499	0.338	0.539	5.41727e-78									PAPSS2	2.65183e-06	0.56743	0.425	0.34	0.161088		DCP1A	1.48859e-05	0.614551	0.103	0.191	0.904259		RPS11	8.652e-24	0.53714	0.794	0.897	5.25574e-19
	MYO10	1.88288e-189	-0.338285	0.157	0.258	1.14377e-184		RPL35A	1.08693e-136	-0.292596	0.9	0.816	6.6027e-132		DAAM1	5.75548e-89	-0.271736	0.235	0.423	3.49622e-84									PLEKHA5	0.00250011	0.567039	0.254	0.207	1		CERT1	6.82376e-12	0.614528	0.115	0.272	4.14516e-07		NEURL1	9.56932e-07	0.537042	0.243	0.381	0.0581298
	PBXIP1	0	-0.338845	0.156	0.301	0		SYT17	1.00376e-09	-0.292603	0.25	0.254	6.09744e-05		ARPC2	4.79769e-65	-0.271853	0.493	0.678	2.91441e-60									ZNF280D	5.39349e-05	0.567037	0.204	0.136	1		ARHGAP12	0.00658603	0.614325	0.069	0.112	1		GABPB1-AS1	0.000537225	0.536264	0.061	0.111	1
	PTGER3	0	-0.339306	0.036	0.175	0		HMGB2	1.21041e-53	-0.292763	0.083	0.121	7.35277e-49		MRPL34	6.87846e-71	-0.271997	0.252	0.416	4.17839e-66									CLIP2	0.000333915	0.566212	0.123	0.075	1		PLEKHA6	0.00346036	0.614149	0.108	0.168	1		GTF2F2	0.000577936	0.533722	0.172	0.135	1
	RGS17	1.48696e-230	-0.339477	0.2	0.322	9.0327e-226		RHOBTB3	0.00274036	-0.29286	0.446	0.399	1		FDFT1	3.05229e-68	-0.272098	0.277	0.441	1.85415e-63									TFDP2	3.82012e-06	0.563145	0.237	0.156	0.232057		PCMTD2	2.70066e-07	0.61317	0.067	0.155	0.0164055		PRDM16	6.26132e-17	0.530624	0.109	0.042	3.8035e-12
	NPNT	0	-0.340588	0.019	0.122	0		AACS	5.50671e-40	-0.293714	0.233	0.265	3.34511e-35		EIF3A	9.89867e-82	-0.273249	0.286	0.474	6.01305e-77									PTCHD4	1.4789e-32	0.56304	0.108	0.019	8.98372e-28		CHD4	4.15033e-10	0.612905	0.211	0.413	2.52116e-05		VAC14	0.00458023	0.529741	0.1	0.144	1
	GCHFR	1.76812e-200	-0.340773	0.272	0.376	1.07406e-195		KIF3C	2.12941e-103	-0.293925	0.102	0.16	1.29353e-98		PFDN2	5.95172e-74	-0.273435	0.361	0.532	3.61543e-69									EFNB3	1.14009e-12	0.562771	0.243	0.125	6.92561e-08		DIP2A	0.00590271	0.612792	0.076	0.121	1		CDK13	0.000894626	0.528688	0.204	0.166	1
	HMGN2	5.42143e-144	-0.342067	0.606	0.66	3.2933e-139		AFF4	4.1593e-05	-0.295015	0.305	0.302	1		PCMT1	1.88862e-66	-0.27356	0.353	0.521	1.14726e-61									CD47	4.14389e-06	0.562347	0.299	0.22	0.251725		DGKZ	3.06929e-10	0.612682	0.057	0.163	1.86447e-05		ZNF43	0.0011565	0.526391	0.114	0.083	1
	TMA7	4.31622e-256	-0.342514	0.659	0.716	2.62193e-251		AP3D1	2.03178e-21	-0.295104	0.301	0.317	1.23422e-16		UBXN1	2.85835e-59	-0.273717	0.344	0.499	1.73633e-54									DIP2B	1.01687e-08	0.561476	0.225	0.129	0.00061771		TMPO	0.000174093	0.612491	0.064	0.122	1		SLC29A4	0.00290622	0.525759	0.312	0.419	1
	TMED8	4.08349e-207	-0.344279	0.189	0.3	2.48056e-202		XRCC5	0.000443605	-0.295775	0.542	0.504	1		HIST1H1C	4.38996e-48	-0.27376	0.159	0.27	2.66673e-43									GNAI2	1.87149e-05	0.560821	0.584	0.547	1		ATP13A3	2.11381e-08	0.611538	0.083	0.189	0.00128405		NEK7	0.000215218	0.525607	0.053	0.102	1
	PTPRN2	1.24151e-82	-0.345166	0.463	0.536	7.54167e-78		SETD2	0.0081648	-0.295797	0.241	0.219	1		TUBB	6.68288e-34	-0.273875	0.47	0.599	4.05958e-29									C20orf194	0.00297862	0.560301	0.144	0.1	1		SLC38A2	0.00458137	0.611053	0.076	0.123	1		OLFM2	9.5535e-06	0.525515	0.151	0.245	0.580337
	TMEM45B	0	-0.345211	0.013	0.139	0		GTF3C1	3.08623e-23	-0.296196	0.174	0.196	1.87476e-18		NUDC	1.1101e-63	-0.273887	0.41	0.579	6.74341e-59									IGF2BP3	0.00179374	0.558964	0.162	0.115	1		LTBP3	2.7726e-09	0.610206	0.088	0.205	0.000168425		SNHG16	2.00117e-11	0.521163	0.109	0.253	1.21563e-06
	GLUL	1.49904e-192	-0.347622	0.276	0.379	9.1061e-188		LMO1	6.60903e-210	-0.296437	0.135	0.235	4.01472e-205		LAMTOR2	1.6775e-81	-0.274054	0.287	0.46	1.01902e-76									USP47	2.99002e-05	0.558789	0.374	0.302	1		RBM5	5.98888e-15	0.609608	0.117	0.297	3.638e-10		PLCXD3	0.000342674	0.515453	0.193	0.281	1
	GRIA3	5.45282e-273	-0.347768	0.173	0.3	3.31237e-268		DDIT4	2.59052e-179	-0.29678	0.078	0.157	1.57364e-174		SNRPB2	2.05413e-76	-0.274109	0.237	0.404	1.2478e-71									PODXL2	4.27778e-07	0.557975	0.443	0.375	0.0259858		AOPEP	5.34304e-12	0.608844	0.135	0.3	3.24568e-07		WNK2	1.51153e-05	0.5121	0.116	0.074	0.918193
	NCOA7	1.00861e-184	-0.347981	0.08	0.163	6.12692e-180		LDOC1	9.93873e-74	-0.297356	0.27	0.318	6.03738e-69		RPL22L1	4.54595e-78	-0.274273	0.185	0.343	2.76148e-73									UBE2O	1.00989e-05	0.557417	0.189	0.118	0.61347		SEC61A1	9.00984e-21	0.608316	0.124	0.354	5.47311e-16		SREK1	0.000177237	0.510403	0.211	0.307	1
	EVL	6.93433e-90	-0.351626	0.25	0.326	4.21233e-85		CDKN1A	8.84445e-77	-0.297629	0.09	0.14	5.37265e-72		IGFBP5	1.99573e-49	-0.274353	0.292	0.432	1.21232e-44									SMARCA2	0.00463961	0.556694	0.458	0.439	1		BRD2	1.88085e-19	0.60817	0.143	0.378	1.14254e-14		SRGAP1	5.28631e-15	0.51032	0.117	0.05	3.21122e-10
	CACNA1C	3.50181e-85	-0.352795	0.166	0.234	2.12721e-80		SRP72	5.41315e-16	-0.2977	0.345	0.35	3.28827e-11		PSMA4	1.49658e-73	-0.27466	0.258	0.425	9.09111e-69									TANC2	2.7584e-07	0.556149	0.18	0.1	0.0167562		PRKAR1B	2.11964e-05	0.607725	0.073	0.145	1		ENTPD4	0.00261939	0.509502	0.114	0.169	1
	TMEM238	0	-0.354288	0.102	0.253	0		FYTTD1	4.79503e-42	-0.297844	0.253	0.288	2.91279e-37		HSD17B14	3.81154e-89	-0.274732	0.231	0.407	2.31536e-84									RBFOX2	0.000611547	0.555482	0.347	0.297	1		SEPTIN2	3.39131e-15	0.607613	0.23	0.498	2.06008e-10		POLR2J3.1	1.22476e-29	0.508295	0.281	0.134	7.43991e-25
	SMIM32	2.09183e-104	-0.355103	0.057	0.107	1.2707e-99		RNF10	4.86256e-37	-0.298138	0.254	0.287	2.95381e-32		NDUFS6	2.35168e-77	-0.275275	0.425	0.599	1.42855e-72									FOS	0.00635538	0.555239	0.551	0.566	1		MAPK1	6.51949e-10	0.60688	0.135	0.285	3.96033e-05		LPP	0.00100188	0.507065	0.186	0.266	1
	NDUFB2	1.13808e-292	-0.355118	0.676	0.737	6.9134e-288		RBM17	6.24848e-50	-0.298585	0.252	0.292	3.7957e-45		NDUFA5	3.50309e-72	-0.27538	0.406	0.584	2.12798e-67									TNKS2	0.00604197	0.554356	0.254	0.211	1		SENP6	0.000124441	0.605766	0.186	0.302	1		BID	0.00555011	0.506951	0.156	0.127	1
	ETV1	5.21795e-201	-0.355549	0.185	0.297	3.1697e-196		KRT8	2.78823e-11	-0.298742	0.594	0.543	1.69374e-06		FTCD	7.99348e-92	-0.27545	0.046	0.179	4.85572e-87									BCL2	5.94075e-84	0.553956	0.111	0.009	3.60877e-79		VPS13A	6.9044e-08	0.602836	0.112	0.228	0.00419414		PPP1R3C	4.01934e-08	0.506232	0.108	0.058	0.00244159
	RALYL	2.12884e-139	-0.356255	0.078	0.149	1.29318e-134		HSP90AA1	3.6585e-35	-0.298965	0.857	0.806	2.22239e-30		TIMM8B	1.89974e-67	-0.275922	0.344	0.505	1.15402e-62									GCC2	0.000122547	0.553667	0.365	0.308	1		USP22	1.04097e-10	0.599353	0.173	0.353	6.32345e-06		GADD45G	3.44474e-11	0.505606	0.169	0.318	2.09254e-06
	HSBP1	4.41472e-257	-0.360479	0.628	0.69	2.68177e-252		PPM1G	1.1794e-12	-0.299068	0.365	0.361	7.16438e-08		SEPTIN11	5.60469e-83	-0.276111	0.095	0.238	3.40462e-78									UBR3	0.00951427	0.552367	0.216	0.174	1		MAZ	6.4049e-12	0.59912	0.131	0.299	3.89072e-07		SOX2	7.50447e-69	0.505525	0.124	0.021	4.55866e-64
	RHOC	0	-0.360795	0.109	0.243	0		SRSF8	1.20644e-65	-0.299099	0.279	0.323	7.32866e-61		PSMA2	2.7557e-61	-0.276351	0.294	0.452	1.67398e-56									PDE8A	0.00052631	0.552201	0.138	0.088	1		DNM1L	7.97428e-10	0.597994	0.104	0.235	4.84406e-05		TP53INP2	7.37699e-05	0.504203	0.129	0.088	1
	CTNND2	4.78095e-224	-0.361845	0.13	0.241	2.90423e-219		MAPK6	3.75866e-78	-0.299134	0.171	0.222	2.28324e-73		NDUFA12	8.8532e-73	-0.276873	0.324	0.488	5.37796e-68									PHIP	7.50987e-06	0.551667	0.452	0.372	0.456195		STRN3	0.00166119	0.597462	0.104	0.168	1		ERO1LB	1.60827e-09	0.503755	0.172	0.331	9.76958e-05
	UQCC2	2.62158e-257	-0.362735	0.434	0.541	1.59251e-252		TMEM30A	1.97321e-19	-0.299148	0.353	0.366	1.19864e-14		HMGN2	7.77803e-48	-0.27741	0.493	0.651	4.72484e-43									CDK8	0.000220226	0.551511	0.15	0.096	1		C6orf62	3.10579e-11	0.596937	0.108	0.254	1.88664e-06		KCNMA1	1.86812e-06	0.501786	0.264	0.41	0.113481
	EZR	0	-0.36377	0.22	0.394	0		ANXA6	1.41388e-20	-0.299272	0.452	0.449	8.58876e-16		CDH2	6.8352e-70	-0.278371	0.074	0.193	4.15211e-65									POU2F2	4.03057e-23	0.548616	0.177	0.054	2.44841e-18		CTNNA1	2.8759e-11	0.596854	0.156	0.333	1.747e-06		B3GALNT2	6.91304e-05	0.499752	0.103	0.066	1
	SSX2IP	0	-0.364901	0.161	0.301	0		ARHGEF2	2.25997e-159	-0.299491	0.062	0.127	1.37284e-154		UQCRFS1	1.06384e-80	-0.278484	0.359	0.54	6.46242e-76									ASXL3	0.00013104	0.548397	0.147	0.091	1		TMEM131	0.000168948	0.596159	0.106	0.183	1		ACSS3	2.93346e-33	0.499171	0.138	0.043	1.78196e-28
	UBE2S	7.75212e-227	-0.365584	0.238	0.351	4.70911e-222		PRKAR1B	3.96542e-45	-0.299964	0.122	0.158	2.40884e-40		PCBD1	3.97481e-82	-0.278547	0.448	0.624	2.41454e-77									ADAMTSL1	7.63814e-10	0.547899	0.117	0.047	4.63986e-05		TSC2	1.85986e-05	0.596076	0.08	0.155	1		NCBP2AS2	8.52607e-25	0.498013	0.177	0.073	5.17925e-20
	POLR2L	1.79747e-241	-0.366269	0.664	0.731	1.09189e-236		KDM6B	5.35175e-16	-0.300032	0.171	0.188	3.25097e-11		C11orf58	1.50302e-87	-0.278709	0.419	0.619	9.13027e-83									VWA8	7.46398e-05	0.547088	0.111	0.061	1		RPH3AL	1.26885e-15	0.595782	0.088	0.256	7.70775e-11		MVB12B	8.86481e-06	0.497251	0.111	0.069	0.538502
	FAM84A	0	-0.366566	0.044	0.189	0		SV2A	1.59037e-86	-0.300178	0.181	0.239	9.66086e-82		CHGB	1.78083e-13	-0.27893	0.745	0.775	1.08178e-08									YPEL1	2.67432e-10	0.545537	0.108	0.041	1.62454e-05		SYNE1	0.00126059	0.595642	0.096	0.157	1		MAD2L2	0.00127505	0.496681	0.206	0.175	1
	RRBP1	1.70797e-168	-0.368646	0.239	0.344	1.03752e-163		MAP4	1.5077e-10	-0.300239	0.221	0.234	9.15867e-06		PSMB1	3.80116e-65	-0.279183	0.493	0.667	2.30905e-60									CHD7	2.41605e-05	0.545069	0.365	0.288	1		SLC2A13	0.00452165	0.59535	0.08	0.127	1		TES	0.000154114	0.496049	0.185	0.141	1
	PPP2R2B	5.76668e-144	-0.370012	0.072	0.14	3.50303e-139		LPHN1	1.64413e-20	-0.300564	0.102	0.078	9.98745e-16		GTF3C6	1.60483e-77	-0.27963	0.292	0.465	9.74873e-73									STAM2	0.00639548	0.544916	0.126	0.088	1		INTS1	1.1144e-06	0.594966	0.051	0.125	0.0676951		CSRP2	1.75277e-21	0.495714	0.129	0.049	1.06474e-16
	FRMD4B	0	-0.370475	0.088	0.23	0		DNM1L	1.59439e-07	-0.300624	0.231	0.235	0.00968529		ATP5MPL	9.04532e-29	-0.279688	0.404	0.489	5.49467e-24									APBB2	0.000152981	0.544652	0.156	0.099	1		SLC43A2	2.14825e-08	0.594736	0.069	0.166	0.00130498		OGA	1.83702e-08	0.495077	0.127	0.072	0.00111591
	CARHSP1	4.46721e-278	-0.371106	0.31	0.437	2.71365e-273		TSPYL4	2.88845e-37	-0.300693	0.203	0.235	1.75462e-32		VPS28	5.61952e-93	-0.279918	0.342	0.543	3.41363e-88									RGS12	0.00018533	0.544558	0.162	0.105	1		STXBP5L	0.00191092	0.593814	0.08	0.132	1		RGL1	0.000247732	0.494275	0.1	0.066	1
	SLC22A17	7.67396e-254	-0.372457	0.425	0.55	4.66162e-249		AHCYL1	1.87126e-05	-0.301109	0.471	0.45	1		CCT3	5.88193e-88	-0.279923	0.4	0.593	3.57304e-83									TSPAN14	3.8265e-05	0.544106	0.198	0.131	1		ATP9A	2.77254e-11	0.593782	0.166	0.347	1.68421e-06		CAMK2B	0.00192555	0.493932	0.232	0.316	1
	ATP5MF	8.32916e-257	-0.3738	0.578	0.654	5.05963e-252		KCNK17	5.5885e-06	-0.301243	0.29	0.25	0.339479		RSL24D1	1.32038e-68	-0.280298	0.25	0.408	8.0208e-64									GNAO1	0.000318991	0.543475	0.362	0.303	1		SND1	1.51391e-14	0.593653	0.193	0.426	9.19642e-10		PELI1	5.15136e-11	0.493662	0.132	0.068	3.12924e-06
	HLA-C	5.48553e-06	-0.3742	0.373	0.363	0.333224		AMBP	6.97001e-44	-0.301328	0.146	0.104	4.234e-39		ATP1B3	8.77869e-92	-0.280299	0.113	0.271	5.3327e-87									ETV6	7.84021e-07	0.54204	0.156	0.085	0.0476261		NPTN	1.62546e-17	0.593096	0.127	0.335	9.87402e-13		RBM47	0.00739098	0.492901	0.182	0.252	1
	GSTP1	0	-0.374562	0.44	0.58	0		MAP7D1	5.46071e-74	-0.301539	0.193	0.245	3.31716e-69		SEC61G	1.4882e-70	-0.280334	0.437	0.602	9.04021e-66									MACROD2	5.39387e-05	0.541889	0.147	0.087	1		BAZ1B	9.44948e-08	0.592284	0.143	0.274	0.00574018		AK3	0.000336791	0.490717	0.238	0.338	1
	NAA20	1.79473e-90	-0.378144	0.543	0.589	1.09023e-85		GDI1	3.64172e-17	-0.301652	0.465	0.457	2.2122e-12		KCNH6	1.44349e-98	-0.280379	0.083	0.237	8.76865e-94									NCOA2	0.00480414	0.541816	0.147	0.105	1		CABIN1	0.00269632	0.592051	0.083	0.135	1		UFD1	7.2738e-22	0.489889	0.164	0.069	4.41854e-17
	FGF14	2.26376e-119	-0.378223	0.181	0.264	1.37514e-114		MYO5A	1.261e-41	-0.301655	0.119	0.153	7.66006e-37		VLDLR	1.1428e-76	-0.280677	0.121	0.264	6.94208e-72									AGAP3	0.00618904	0.536878	0.165	0.121	1		TBL1XR1	7.08643e-06	0.591979	0.143	0.255	0.430472		GPC2	5.20298e-29	0.485088	0.158	0.056	3.1606e-24
	SPTBN1	2.5359e-125	-0.378602	0.252	0.341	1.54045e-120		R3HDM1	4.1764e-06	-0.301734	0.18	0.186	0.253699		SSX2IP	9.8044e-95	-0.280912	0.103	0.262	5.95578e-90									ARHGAP32	0.00818191	0.535281	0.153	0.112	1		GPRIN3	0.0057916	0.591917	0.096	0.148	1		CASP2	0.000321153	0.484949	0.103	0.069	1
	PDLIM4	0	-0.379021	0.12	0.305	0		CBFA2T2	7.21488e-07	-0.301945	0.283	0.25	0.0438275		KMT5B	4.13208e-48	-0.281335	0.056	0.144	2.51007e-43									NTRK2	6.5946e-51	0.535171	0.144	0.022	4.00596e-46		SCAF11	1.41833e-11	0.591883	0.15	0.326	8.61577e-07		DNAAF2	4.02173e-05	0.483274	0.172	0.126	1
	COTL1	1.10594e-150	-0.380114	0.24	0.335	6.71812e-146		RALGAPA2	3.1248e-20	-0.302086	0.107	0.128	1.89819e-15		CD63	1.31207e-44	-0.281456	0.665	0.834	7.97033e-40									DTNB	0.00145131	0.535081	0.102	0.062	1		SP3	2.86289e-05	0.591692	0.078	0.151	1		CCNG2	0.00134305	0.481755	0.146	0.112	1
	AQP3	3.61821e-134	-0.382016	0.101	0.179	2.19792e-129		ATP5F1A	5.93344e-49	-0.302612	0.713	0.659	3.60433e-44		AGPAT2	1.39159e-61	-0.281959	0.137	0.264	8.45335e-57									RBM6	0.000204714	0.534729	0.326	0.258	1		MKNK2	2.58978e-06	0.591004	0.081	0.167	0.157319		MLLT3	0.000113161	0.481242	0.199	0.155	1
	PRKCE	2.25255e-181	-0.384787	0.048	0.118	1.36833e-176		MTHFD2	3.25477e-279	-0.303194	0.06	0.153	1.97714e-274		ACAT1	2.67808e-56	-0.282134	0.223	0.36	1.62683e-51									JAM3	4.59118e-06	0.534361	0.186	0.115	0.278896		RAP1GAP2	3.76698e-06	0.590709	0.216	0.376	0.228829		STAT5B	0.00809217	0.479626	0.071	0.109	1
	RAB3C	1.22618e-232	-0.386417	0.232	0.355	7.44854e-228		DDX46	3.61035e-13	-0.303197	0.357	0.36	2.19314e-08		DMAC1	7.43714e-83	-0.282521	0.221	0.392	4.51777e-78									ATP9B	0.00103986	0.534155	0.129	0.084	1		RHOBTB3	2.3192e-12	0.589884	0.204	0.42	1.40882e-07		TPH1	0.000962397	0.479414	0.169	0.127	1
	CHID1	0	-0.386431	0.396	0.513	0		SLC7A1	3.96181e-194	-0.304344	0.098	0.185	2.40664e-189		NBL1	7.39002e-37	-0.28314	0.076	0.154	4.48914e-32									VPS53	0.00209138	0.534029	0.222	0.171	1		DCAF8	1.858e-11	0.588986	0.067	0.191	1.12866e-06		SRRM3	0.000129197	0.474065	0.135	0.094	1
	KCNMB2	4.07203e-29	-0.389906	0.238	0.279	2.47359e-24		LONRF2	2.33971e-25	-0.304436	0.116	0.14	1.42128e-20		TMEM258	5.5753e-69	-0.283591	0.52	0.695	3.38677e-64									SOS2	0.00664731	0.533854	0.183	0.14	1		SNX9	1.98735e-07	0.588788	0.108	0.218	0.0120723		SEPTIN2	0.00849614	0.472672	0.373	0.497	1
	CBLN1	4.5365e-62	-0.390687	0.066	0.104	2.75574e-57		KDM1A	8.88473e-37	-0.304704	0.19	0.223	5.39712e-32		MRFAP1	9.64606e-81	-0.283771	0.483	0.673	5.8596e-76									STRN3	0.00320992	0.531946	0.219	0.167	1		MEGF9	0.00180978	0.588685	0.067	0.116	1		TRIP11	7.51685e-06	0.471987	0.169	0.27	0.456619
	H1FX	2.40537e-181	-0.393431	0.455	0.565	1.46116e-176		C9orf16	2.76235e-96	-0.304742	0.671	0.534	1.67802e-91		AMBP	2.38373e-34	-0.283821	0.055	0.125	1.44802e-29									RANBP9	0.000368465	0.531267	0.159	0.105	1		RBM33	9.17395e-06	0.587855	0.081	0.161	0.557281		ZZZ3	0.000936205	0.470309	0.071	0.122	1
	CD63	1.28239e-267	-0.393529	0.803	0.835	7.78999e-263		GPRIN3	2.98302e-44	-0.304859	0.125	0.162	1.81207e-39		SCP2	1.48875e-99	-0.28405	0.396	0.599	9.04358e-95									RNA28S5	2.5074e-08	0.53036	0.111	0.046	0.00152315		UGCG	0.00334687	0.587169	0.073	0.12	1		FOXO1	4.79026e-06	0.470039	0.145	0.242	0.290989
	METRN	4.14246e-179	-0.393634	0.353	0.433	2.51638e-174		P4HB	3.42385e-17	-0.304903	0.627	0.591	2.07985e-12		FUNDC2	9.35672e-69	-0.284411	0.236	0.393	5.68383e-64									VPS13D	1.25447e-07	0.530272	0.159	0.083	0.00762042		FUBP3	1.16485e-06	0.586764	0.094	0.189	0.0707597		PRSS23	0.000534799	0.469121	0.241	0.19	1
	APOE	1.45999e-122	-0.39826	0.179	0.261	8.86885e-118		RPL10	8.33684e-49	-0.304913	0.799	0.719	5.06429e-44		RPL31	7.07597e-44	-0.284559	0.728	0.854	4.29837e-39									R3HDM2	0.00612364	0.528784	0.207	0.162	1		DFFA	1.42911e-08	0.586625	0.081	0.188	0.000868127		PHYKPL	0.00606182	0.469009	0.133	0.106	1
	C9orf16	7.25324e-167	-0.399443	0.526	0.622	4.40605e-162		MAGI1	2.95275e-29	-0.304936	0.199	0.155	1.79368e-24		UFC1	2.7887e-71	-0.284703	0.392	0.562	1.69402e-66									ABL1	0.000683296	0.528542	0.186	0.132	1		NUP62	1.27821e-07	0.586168	0.074	0.168	0.00776462		DLL3	0.00043008	0.468315	0.162	0.126	1
	HES1	1.03588e-173	-0.402783	0.115	0.203	6.29258e-169		LMO2	5.43452e-15	-0.305127	0.255	0.207	3.30125e-10		EIF1B	1.66506e-76	-0.284784	0.382	0.56	1.01145e-71									MBP	4.4166e-05	0.528338	0.338	0.264	1		PPP2R5C	7.63172e-11	0.584695	0.112	0.255	4.63596e-06		TPST1	1.16892e-06	0.467795	0.101	0.191	0.0710072
	RNASEK-C17orf49	6.85411e-20	-0.40901	0.223	0.172	4.1636e-15		C11orf49	0.000535147	-0.305592	0.284	0.255	1		SSBP1	7.18421e-70	-0.285288	0.303	0.471	4.36412e-65									DNM1L	0.00405014	0.528	0.278	0.233	1		AKAP8L	2.03108e-10	0.584444	0.117	0.263	1.2338e-05		ILF2	0.00287325	0.463464	0.342	0.465	1
	HLA-E	6.38176e-145	-0.409361	0.187	0.273	3.87666e-140		GDAP1L1	8.69984e-65	-0.305706	0.174	0.217	5.2848e-60		PROC	1.76491e-74	-0.286452	0.083	0.211	1.07212e-69									SPTBN1	1.70056e-07	0.526604	0.404	0.309	0.0103302		EXOC6	0.00101312	0.58356	0.074	0.129	1		PTCH1	8.08624e-17	0.462506	0.132	0.056	4.91206e-12
	PALLD	1.32952e-223	-0.409399	0.277	0.403	8.0763e-219		EIF3H	1.35077e-21	-0.306031	0.64	0.586	8.20539e-17		CTSA	9.32374e-76	-0.286849	0.244	0.408	5.6638e-71									FAM13A	5.35003e-15	0.525876	0.108	0.033	3.24993e-10		EEF2	0.00866351	0.583554	0.478	0.764	1		TBC1D10B	0.00590127	0.458944	0.082	0.123	1
	NUCB1	0	-0.411096	0.395	0.537	0		JAK1	0.00789587	-0.306096	0.319	0.286	1		AK2	7.48054e-66	-0.286863	0.211	0.356	4.54413e-61									GPBAR1	2.80365e-06	0.525317	0.272	0.192	0.170311		MED27	0.000751163	0.583239	0.112	0.182	1		ATP5MC2	3.34846e-05	0.458312	0.484	0.43	1
	BSG	0	-0.411264	0.624	0.702	0		KATNAL1	1.01784e-137	-0.306424	0.095	0.161	6.18296e-133		VIM	2.63272e-46	-0.286906	0.206	0.329	1.59927e-41									SLC12A5	2.09243e-06	0.525291	0.26	0.183	0.127107		EHMT1	0.00998749	0.583227	0.104	0.157	1		SRRM4	2.0674e-08	0.457581	0.117	0.064	0.00125587
	ATOX1	1.99799e-305	-0.412523	0.482	0.591	1.2137e-300		VAC14	6.85919e-127	-0.306592	0.106	0.169	4.16668e-122		GAS5	2.97885e-20	-0.286908	0.359	0.438	1.80953e-15									GADD45A	1.27049e-07	0.525083	0.299	0.203	0.00771771		ATM	2.10654e-07	0.583099	0.087	0.185	0.0127964		SERPINF1	4.60973e-81	0.457344	0.106	0.014	2.80023e-76
	FCGRT	0	-0.412798	0.338	0.498	0		SCN9A	1.77841e-72	-0.307105	0.068	0.11	1.08031e-67		NDUFS8	1.45792e-72	-0.286975	0.398	0.574	8.85625e-68									HLCS	0.000516301	0.523542	0.129	0.082	1		PPP6R2	5.50723e-11	0.582557	0.108	0.251	3.34542e-06		TLE2	0.00867753	0.456689	0.111	0.159	1
	STMN1	7.56802e-232	-0.416322	0.536	0.663	4.59727e-227		VAMP2	8.93618e-25	-0.307385	0.729	0.667	5.42837e-20		DCTN3	5.78207e-74	-0.287124	0.372	0.549	3.51237e-69									CREBBP	0.00066107	0.523122	0.222	0.164	1		FOCAD	0.000110101	0.582149	0.108	0.188	1		MACROD2	0.00588982	0.455891	0.116	0.087	1
	BTBD11	0	-0.417865	0.024	0.13	0		SREBF2	8.41524e-07	-0.30751	0.253	0.252	0.0511192		EIF5	1.21922e-78	-0.287303	0.352	0.532	7.40627e-74									BRD3	0.000163645	0.522533	0.371	0.302	1		ENAH	0.00046888	0.580595	0.115	0.19	1		ACTN4	0.00317274	0.454344	0.265	0.357	1
	NR4A2	0	-0.417989	0.054	0.163	0		NDN	3.45262e-16	-0.307637	0.377	0.377	2.09733e-11		RPL4	4.79181e-48	-0.288106	0.664	0.821	2.91083e-43									TAF3	0.000917631	0.522024	0.147	0.098	1		GAA	1.02605e-05	0.579988	0.071	0.145	0.623285		PDLIM7	9.99728e-11	0.454236	0.209	0.136	6.07295e-06
	KRT19	1.66309e-213	-0.420418	0.163	0.277	1.01026e-208		TMCC3	6.06381e-50	-0.307661	0.157	0.195	3.68352e-45		PGRMC1	1.96524e-74	-0.288114	0.309	0.48	1.1938e-69									GNAQ	0.00209309	0.520457	0.356	0.309	1		SREBF2	1.38833e-05	0.578914	0.143	0.253	0.843352		TCAF1	1.42548e-22	0.453523	0.265	0.134	8.65922e-18
	MOB1B	8.12901e-302	-0.420635	0.291	0.434	4.93805e-297		PTOV1	9.93226e-07	-0.307728	0.502	0.463	0.0603345		SRPRA	5.67963e-37	-0.288173	0.068	0.143	3.45015e-32									SLC17A5	0.00898381	0.520413	0.213	0.171	1		ATP2C1	1.32616e-10	0.578797	0.099	0.234	8.05592e-06		CMTM7	4.13566e-19	0.453404	0.129	0.052	2.51225e-14
	PCSK1N	0	-0.422293	0.931	0.905	0		SRGAP3	1.57195e-84	-0.30785	0.088	0.136	9.549e-80		DGUOK	3.79312e-65	-0.288394	0.348	0.513	2.30417e-60									FUBP3	0.00407115	0.519669	0.234	0.188	1		DYNLL2	2.26862e-08	0.578518	0.142	0.279	0.0013781		LRRIQ1	7.93217e-18	0.452959	0.106	0.04	4.81847e-13
	KIF12	0	-0.426325	0.254	0.418	0		AHDC1	3.83055e-28	-0.308027	0.141	0.168	2.3269e-23		EIF3K	4.47298e-78	-0.288405	0.455	0.638	2.71715e-73									ZMYM2	1.58745e-05	0.519641	0.344	0.267	0.964311		SPTLC2	0.00703047	0.577653	0.069	0.111	1		PPP1R12A	0.00356765	0.450796	0.211	0.288	1
	MDK	0	-0.428071	0.476	0.628	0		GFPT1	1.14039e-08	-0.308449	0.373	0.364	0.00069274		CHID1	4.1661e-94	-0.288771	0.297	0.484	2.53074e-89									PLAC9	3.79212e-143	0.519461	0.111	0.005	2.30356e-138		TMEM87A	2.79593e-07	0.577611	0.094	0.195	0.0169841		IMMT	0.00570766	0.450652	0.193	0.265	1
	SLC7A2	1.78311e-229	-0.428896	0.468	0.587	1.08317e-224		ZNF292	2.79193e-06	-0.308463	0.333	0.293	0.169599		MRPL14	5.6498e-74	-0.289073	0.241	0.402	3.43203e-69									A1CF	0.000203189	0.519419	0.428	0.375	1		SSTR3	0.00260824	0.575087	0.064	0.109	1		ZNF37A	0.000847151	0.448202	0.14	0.103	1
	HMGN3	0	-0.430966	0.57	0.648	0		HNRNPM	0.00203897	-0.308744	0.414	0.393	1		TMX1	1.94549e-63	-0.28953	0.148	0.281	1.18181e-58									KIDINS220	1.35762e-05	0.519391	0.41	0.338	0.8247		ERI3	4.41147e-21	0.574973	0.097	0.312	2.67979e-16		RPL35A	0.00107692	0.447934	0.632	0.852	1
	SYT1	7.02928e-86	-0.432849	0.093	0.149	4.27001e-81		TNKS2	3.66581e-13	-0.309138	0.204	0.216	2.22683e-08		ELAVL2	6.76559e-54	-0.290537	0.05	0.141	4.10983e-49									HOMER2	1.31219e-07	0.516704	0.135	0.066	0.00797105		ALCAM	1.47309e-14	0.57271	0.198	0.434	8.94845e-10		CCNJ	8.11159e-27	0.447752	0.125	0.041	4.92747e-22
	LY6H	8.89721e-170	-0.433395	0.083	0.16	5.4047e-165		PSMB7	4.9003e-31	-0.309673	0.504	0.493	2.97674e-26		HMGB1	6.83212e-69	-0.291172	0.514	0.68	4.15024e-64									VAMP2	0.00217774	0.516005	0.653	0.692	1		CAMK1D	0.000327985	0.57223	0.073	0.131	1		METTL2B	0.00899886	0.447143	0.106	0.082	1
	PCDH9	1.37006e-179	-0.433454	0.038	0.105	8.32256e-175		CDH8	2.30281e-107	-0.30969	0.071	0.124	1.39887e-102		KCNK16	3.34677e-76	-0.291344	0.281	0.443	2.03303e-71									ZNF827	0.000341797	0.513687	0.26	0.193	1		MARK2	2.22795e-06	0.571698	0.103	0.199	0.135339		WIPI1	0.00494584	0.446521	0.156	0.129	1
	DPP7	0	-0.43528	0.438	0.548	0		ENTPD3	0	-0.31024	0.034	0.132	0		FLYWCH2	2.23419e-90	-0.291594	0.193	0.364	1.35718e-85									ARHGDIA	0.0026197	0.51328	0.392	0.347	1		BAZ2A	3.81777e-07	0.571547	0.122	0.237	0.0231914		ZC3H15	0.0086853	0.446433	0.281	0.371	1
	ARRDC4	9.49611e-297	-0.440722	0.112	0.229	5.76851e-292		EPB41L3	2.98656e-23	-0.310256	0.23	0.251	1.81422e-18		TMED4	4.28527e-89	-0.292257	0.308	0.496	2.60313e-84									RNF24	1.31348e-08	0.512864	0.147	0.07	0.000797889		RPN1	3.0203e-22	0.571337	0.11	0.341	1.83471e-17		WASF2	0.000186861	0.446235	0.238	0.338	1
	FKBP1B	0	-0.442161	0.245	0.401	0		ATP2C1	2.31574e-33	-0.310403	0.215	0.245	1.40672e-28		APOC1	4.28281e-67	-0.292316	0.108	0.237	2.60163e-62									RCN2	0.00256231	0.512532	0.302	0.26	1		PATZ1	2.00142e-05	0.570099	0.053	0.116	1		NCS1	0.000421577	0.446191	0.101	0.068	1
	C4orf48	2.82703e-288	-0.445465	0.616	0.689	1.71731e-283		TOMM20	1.1228e-16	-0.310411	0.544	0.515	6.82056e-12		DDX24	6.98599e-76	-0.29292	0.364	0.551	4.24371e-71									GK5	2.581e-11	0.5125	0.168	0.074	1.56785e-06		PHC2	7.56202e-15	0.570022	0.129	0.319	4.59362e-10		GOLGA4	0.00156565	0.445584	0.341	0.46	1
	SAMD5	7.28308e-190	-0.445983	0.113	0.209	4.42418e-185		KTN1	1.59294e-07	-0.310485	0.581	0.546	0.00967646		MYL6B	7.35545e-77	-0.294581	0.367	0.539	4.46814e-72									ADCY1	7.88597e-06	0.51228	0.254	0.177	0.479041		ACYP2	8.46602e-12	0.569179	0.126	0.288	5.14277e-07		MAZ	0.00388867	0.443613	0.222	0.298	1
	HIGD1A	0	-0.447124	0.404	0.515	0		AVL9	8.51039e-07	-0.310867	0.135	0.143	0.0516972		TALDO1	7.28986e-74	-0.294671	0.314	0.482	4.4283e-69									MFN1	0.0083564	0.509713	0.12	0.084	1		PHF20	2.92675e-07	0.568742	0.083	0.179	0.0177788		DLX5	4.15734e-126	0.443465	0.14	0.016	2.52542e-121
	QDPR	0	-0.447255	0.559	0.693	0		HES6	5.36919e-29	-0.310879	0.115	0.14	3.26157e-24		REXO2	2.22638e-57	-0.294762	0.251	0.391	1.35244e-52									PEX5L	7.91358e-11	0.50957	0.123	0.047	4.80718e-06		ZNF638	5.91429e-08	0.568725	0.17	0.322	0.0035927		PCGF3	0.0096719	0.442171	0.167	0.141	1
	DCC	8.00708e-101	-0.449103	0.101	0.164	4.86398e-96		CCT6A	9.46468e-15	-0.310909	0.49	0.474	5.74942e-10		TAX1BP1	5.56323e-55	-0.295092	0.348	0.507	3.37944e-50									ASAP2	7.37057e-11	0.509024	0.114	0.043	4.47732e-06		TLE5	4.21761e-11	0.56813	0.338	0.653	2.56203e-06		MBOAT2	0.000706794	0.441847	0.122	0.187	1
	GADD45G	9.27818e-211	-0.44943	0.247	0.354	5.63612e-206		TRIM33	3.76868e-11	-0.310941	0.221	0.231	2.28932e-06		PARK7	6.44796e-79	-0.295143	0.509	0.677	3.91688e-74									NSMAF	1.40657e-07	0.508602	0.135	0.066	0.00854438		PDS5A	1.10441e-06	0.567406	0.11	0.214	0.0670887		CAMTA2	0.00164998	0.441806	0.066	0.11	1
	SDC2	0	-0.449989	0.278	0.441	0		PPP2CA	1.09515e-38	-0.311126	0.379	0.4	6.65261e-34		MICOS13	1.41059e-84	-0.295155	0.362	0.549	8.56874e-80									QDPR	0.000598906	0.508044	0.587	0.647	1		FAM228B	0.000576012	0.567029	0.057	0.107	1		RPS16	0.000303208	0.441758	0.622	0.843	1
	ARFGEF3	1.59034e-31	-0.454361	0.252	0.271	9.66071e-27		LASP1	2.004e-18	-0.311578	0.277	0.287	1.21735e-13		MIEN1	1.03817e-79	-0.295228	0.341	0.515	6.30649e-75									ZSWIM6	2.60227e-11	0.507847	0.132	0.052	1.58077e-06		SCAPER	8.52773e-05	0.566481	0.126	0.212	1		GPRC5C	0.00831804	0.44167	0.219	0.294	1
	MTRNR2L12	0	-0.455523	0.138	0.291	0		NUFIP2	1.25394e-12	-0.311896	0.224	0.236	7.6172e-08		QPRT	2.55795e-72	-0.295359	0.137	0.28	1.55385e-67									CYTH2	8.03331e-05	0.506979	0.24	0.173	1		ABI1	4.68475e-07	0.566249	0.08	0.173	0.028458		ARAP1	0.000109967	0.441548	0.063	0.117	1
	LRRFIP1	1.65465e-288	-0.456434	0.312	0.453	1.00514e-283		NSD3	0.000393089	-0.312043	0.362	0.346	1		MGST3	1.22707e-76	-0.295518	0.432	0.607	7.45399e-72									FAM210B	0.00631218	0.504776	0.35	0.309	1		NDUFS1	1.01916e-10	0.564956	0.12	0.27	6.19098e-06		TTC37	0.000433094	0.440396	0.227	0.321	1
	S100A11	3.09335e-281	-0.457632	0.389	0.519	1.87908e-276		TANC2	3.78519e-31	-0.312187	0.084	0.111	2.29935e-26		YWHAB	2.33572e-70	-0.29578	0.453	0.635	1.41885e-65									SMURF2	0.00738689	0.504493	0.129	0.091	1		CASK	7.10343e-08	0.563826	0.127	0.252	0.00431505		RPS6KA2	4.47545e-12	0.440069	0.174	0.094	2.71866e-07
	HIST1H1C	0	-0.457793	0.172	0.313	0		GALNT1	1.44423e-10	-0.312316	0.206	0.214	8.77313e-06		PLCXD3	3.46575e-57	-0.295816	0.158	0.288	2.1053e-52									YPEL2	0.00143397	0.503276	0.234	0.179	1		FRY	0.00147982	0.563479	0.081	0.136	1		ATP2B1	0.00242168	0.439641	0.392	0.507	1
	DMKN	0	-0.461879	0.273	0.422	0		GPSM1	8.69961e-134	-0.312364	0.074	0.135	5.28466e-129		ATP5G2	1.64746e-27	-0.29601	0.265	0.356	1.00077e-22									BCL7A	0.000172999	0.502999	0.183	0.123	1		ZNF462	0.000498197	0.563158	0.113	0.188	1		BTBD2	0.00240699	0.439337	0.082	0.127	1
	PTMS	2.53631e-226	-0.463133	0.55	0.635	1.54071e-221		NAV2	6.5592e-98	-0.312572	0.073	0.124	3.98445e-93		LDLRAP1	2.53261e-62	-0.296747	0.089	0.204	1.53846e-57									EMP2	0.0020126	0.50186	0.129	0.086	1		RRBP1	1.61609e-10	0.562241	0.147	0.309	9.81709e-06		MMS19	0.00217432	0.4383	0.072	0.117	1
	NEGR1	9.71025e-106	-0.464753	0.092	0.154	5.89859e-101		YIPF4	4.99327e-24	-0.312596	0.29	0.309	3.03321e-19		SNRPE	4.70869e-73	-0.296958	0.343	0.513	2.86034e-68									RGL3	0.00943263	0.501854	0.216	0.177	1		VWA5B2	9.27079e-14	0.562133	0.136	0.322	5.63164e-09		ZNF286A	1.45634e-31	0.436881	0.186	0.07	8.84666e-27
	SPINT2	0	-0.476468	0.797	0.831	0		MAST4	0.00828321	-0.312873	0.288	0.256	1		RPL10A	1.40975e-62	-0.297677	0.653	0.825	8.56364e-58									FNBP1L	0.000521445	0.500471	0.434	0.386	1		BRWD1	1.30578e-07	0.561541	0.122	0.243	0.00793207		PSD	6.32043e-12	0.435039	0.14	0.286	3.83941e-07
	LRPAP1	0	-0.476574	0.535	0.645	0		YWHAE	5.8984e-64	-0.312917	0.786	0.728	3.58304e-59		YWHAQ	2.90367e-76	-0.298068	0.476	0.652	1.76387e-71									KLC1	0.000259921	0.500117	0.41	0.347	1		HMGCLL1	0.000170327	0.560397	0.101	0.175	1		JPX	2.38655e-07	0.433773	0.061	0.141	0.0144973
	DUSP1	1.23062e-280	-0.478108	0.292	0.425	7.47555e-276		KPNA3	5.60726e-42	-0.313188	0.209	0.243	3.40619e-37		MAP1B	4.7159e-07	-0.298503	0.57	0.628	0.0286472									RFX7	0.000446985	0.49969	0.111	0.066	1		SIM1	2.1525e-05	0.560375	0.104	0.191	1		KIAA1211L	6.73836e-06	0.433504	0.109	0.067	0.409328
	SMOC1	0	-0.482328	0.082	0.204	0		MGAT5	5.01284e-67	-0.313255	0.075	0.116	3.0451e-62		TM7SF2	5.51616e-85	-0.298503	0.213	0.391	3.35085e-80									KIF13B	1.35964e-08	0.49925	0.186	0.1	0.000825926		ASXL2	0.00102961	0.559992	0.083	0.141	1		ZNF148	6.95226e-05	0.432606	0.186	0.28	1
	NDUFB8.1	0	-0.483048	0.075	0.221	0		SMARCC2	1.81427e-19	-0.313378	0.282	0.301	1.10209e-14		FKBP1B	4.61229e-81	-0.29877	0.193	0.356	2.80178e-76									PTTG1IP	9.59673e-06	0.498977	0.494	0.428	0.582963		CDK12	7.86229e-05	0.559337	0.099	0.177	1		SRSF1	0.000122841	0.431865	0.185	0.276	1
	FKBP2	3.15033e-146	-0.487786	0.597	0.634	1.9137e-141		NOP53	1.27791e-29	-0.313598	0.548	0.524	7.76281e-25		PRELID1	1.47268e-81	-0.29906	0.33	0.505	8.94596e-77									RYK	0.00492016	0.497363	0.126	0.087	1		SLC17A5	7.06816e-10	0.558932	0.064	0.172	4.29362e-05		STK38L	3.35069e-07	0.43118	0.111	0.064	0.0203541
	HLA-B	2.75871e-15	-0.488656	0.268	0.284	1.6758e-10		AMIGO2	4.80479e-58	-0.313719	0.072	0.107	2.91872e-53		SAP18	3.47012e-71	-0.299538	0.479	0.661	2.10796e-66									FAM169A	0.00337334	0.497094	0.117	0.077	1		THRA	5.84521e-07	0.557904	0.06	0.14	0.0355073		CTNNA1	3.63412e-06	0.431124	0.211	0.332	0.220758
	JUND	2.0709e-213	-0.490753	0.427	0.526	1.25799e-208		FTH1	1.0748e-07	-0.313771	0.923	0.815	0.00652899		STMP1	6.47515e-84	-0.299704	0.377	0.557	3.93339e-79									GRASP	2.65871e-07	0.496689	0.144	0.074	0.0161506		CD2AP	9.45652e-07	0.557611	0.103	0.202	0.0574446		CCZ1	2.064e-07	0.430482	0.233	0.174	0.012538
	CYBA	0	-0.498	0.099	0.284	0		CELF2	1.31012e-57	-0.313826	0.127	0.168	7.95847e-53		VAPA	8.29299e-87	-0.300278	0.404	0.6	5.03766e-82									KIF16B	8.00879e-05	0.495615	0.129	0.075	1		PAFAH1B1	8.51571e-10	0.55737	0.191	0.373	5.17295e-05		FGD5-AS1	4.28267e-10	0.43047	0.069	0.176	2.60155e-05
	PLD3	0	-0.507294	0.689	0.774	0		WAC	8.6163e-06	-0.313892	0.388	0.375	0.523406		PSMB6	7.42701e-72	-0.300591	0.408	0.585	4.51161e-67									COL22A1	4.10498e-38	0.494721	0.123	0.021	2.49361e-33		SUCLG2	5.69491e-05	0.55733	0.074	0.142	1		ACOT7	0.00338809	0.430254	0.13	0.1	1
	IRX1	0	-0.516858	0.054	0.254	0		MAN1A1	1.01942e-77	-0.313894	0.497	0.382	6.19257e-73		ACTG1	8.94564e-66	-0.300714	0.767	0.855	5.43412e-61									GTF2I	5.4932e-05	0.494442	0.494	0.431	1		ZNF148	1.28774e-09	0.556944	0.135	0.281	7.82248e-05		GBAS	7.90175e-11	0.430215	0.068	0.179	4.8e-06
	CXCL1	1.76565e-212	-0.518818	0.032	0.102	1.07256e-207		RACK1	2.09209e-162	-0.314007	0.901	0.83	1.27086e-157		CNPY2	2.31079e-71	-0.30088	0.447	0.622	1.40371e-66									ADD3	5.69604e-06	0.4944	0.243	0.16	0.346012		CHD3	0.00335576	0.556681	0.104	0.162	1		NETO2	1.61021e-09	0.43014	0.106	0.054	9.78138e-05
	ITGB1	4.04108e-305	-0.519134	0.538	0.632	2.4548e-300		TOP1	0.00372509	-0.314572	0.393	0.369	1		DYNLL1	5.25427e-62	-0.30131	0.564	0.731	3.19176e-57									EXT1	0.00872185	0.494242	0.105	0.071	1		ZNF358	1.01344e-09	0.556585	0.085	0.203	6.15625e-05		IP6K2	0.000635952	0.427537	0.289	0.405	1
	KCNJ3	4.5873e-148	-0.524428	0.192	0.268	2.7866e-143		RPLP0	1.14672e-144	-0.314716	0.911	0.838	6.96586e-140		TIMM13	3.32933e-96	-0.301366	0.355	0.545	2.02244e-91									AMOTL1	1.95792e-05	0.493722	0.123	0.068	1		PHIP	4.06169e-13	0.556153	0.172	0.374	2.46731e-08		MBD3	0.00710326	0.422732	0.127	0.18	1
	B2M	1.23067e-89	-0.528482	0.734	0.792	7.47586e-85		ARL4C	4.43233e-208	-0.314731	0.057	0.134	2.69246e-203		SLC3A2	5.03089e-72	-0.301535	0.416	0.58	3.05606e-67									N4BP1	0.00629819	0.492302	0.177	0.134	1		ARHGEF7	1.78931e-08	0.555985	0.062	0.155	0.00108694		SORT1	3.05713e-05	0.422608	0.117	0.193	1
	H2AFJ	0	-0.532473	0.411	0.556	0		KAT6B	0.00215067	-0.315081	0.332	0.298	1		HMGN1	1.31844e-91	-0.301555	0.458	0.657	8.00898e-87									AFAP1	3.45205e-08	0.489488	0.108	0.046	0.00209698		FAM208A	0.000323814	0.555585	0.055	0.107	1		CTNND2	3.39422e-07	0.422158	0.108	0.203	0.0206185
	VSTM2A	0	-0.53566	0.04	0.208	0		RCAN3	0.000132981	-0.315101	0.345	0.332	1		EIF3E	2.91485e-72	-0.301573	0.392	0.572	1.77065e-67									ZNF618	0.000740673	0.489373	0.263	0.205	1		DTNA	1.52975e-05	0.555531	0.08	0.156	0.929259		GNAO1	0.0062643	0.421938	0.225	0.304	1
	FOSB	4.67466e-260	-0.536389	0.076	0.181	2.83967e-255		TDG	4.26872e-22	-0.315769	0.262	0.276	2.59307e-17		DPY30	1.54998e-87	-0.301731	0.313	0.495	9.41549e-83									ARID2	0.000993087	0.487716	0.171	0.12	1		URI1	6.13317e-09	0.555317	0.104	0.229	0.000372566		PSMA3	0.0082002	0.42082	0.309	0.405	1
	PEG10	4.40135e-131	-0.537826	0.373	0.464	2.67364e-126		TBC1D24	2.96183e-211	-0.315838	0.042	0.112	1.79919e-206		CALM3	4.91183e-86	-0.301808	0.432	0.615	2.98374e-81									KLHL24	0.0016718	0.487465	0.189	0.138	1		TMEM178B	8.91726e-05	0.555019	0.081	0.151	1		SPPL2B	0.00072873	0.41691	0.113	0.174	1
	COX8A	0	-0.540345	0.779	0.841	0		CIAO2B	4.03885e-207	-0.315921	0.093	0.182	2.45344e-202		ATP6AP2	1.1281e-75	-0.302436	0.418	0.603	6.85276e-71									ZSWIM5	6.30663e-06	0.487057	0.102	0.05	0.383103		CELF2	3.1458e-06	0.55495	0.073	0.153	0.191095		MTAP	8.01963e-06	0.415477	0.14	0.094	0.48716
	NBL1	9.36291e-224	-0.542393	0.089	0.182	5.68759e-219		DHX36	1.9615e-15	-0.316269	0.374	0.373	1.19154e-10		CCT6A	1.63778e-89	-0.302498	0.298	0.492	9.94888e-85									FAM117A	1.37839e-05	0.486513	0.126	0.068	0.837318		YY1AP1	4.80116e-06	0.553967	0.076	0.156	0.291651		SLAIN1	1.97943e-16	0.414723	0.138	0.062	1.20243e-11
	NR4A1	0	-0.549235	0.11	0.259	0		C5orf24	1.16654e-22	-0.316285	0.328	0.337	7.08628e-18		RPLP2	3.18448e-51	-0.302764	0.758	0.887	1.93444e-46									KALRN	0.00269601	0.486188	0.159	0.114	1		RB1	0.000325957	0.551775	0.087	0.152	1		KIAA1109	0.00142242	0.414709	0.129	0.19	1
	CYSTM1	0	-0.556591	0.646	0.725	0		BZW2	1.86554e-114	-0.316359	0.123	0.185	1.13324e-109		SURF2	7.47485e-90	-0.302925	0.164	0.331	4.54067e-85									XKR6	7.91024e-05	0.486044	0.123	0.071	1		ABHD15	1.70501e-11	0.551281	0.078	0.207	1.03573e-06		KPNA2	0.00106269	0.414369	0.233	0.202	1
	EGR4	0	-0.559113	0.051	0.169	0		HSP90AB1	1.78268e-38	-0.316839	0.924	0.865	1.08291e-33		C6orf48	3.48321e-19	-0.303355	0.334	0.403	2.11591e-14									CTNNBIP1	0.00112097	0.485981	0.344	0.301	1		MCF2L	4.75531e-06	0.550522	0.108	0.201	0.288866		FAR1	0.000218321	0.414044	0.106	0.172	1
	SPOCK3	0	-0.561608	0.109	0.306	0		TMPRSS6	2.03318e-60	-0.316853	0.111	0.152	1.23508e-55		TMEM256	2.23914e-84	-0.304032	0.27	0.444	1.36019e-79									PHYKPL	0.00492503	0.485181	0.147	0.106	1		OSBPL8	8.73006e-08	0.550251	0.11	0.223	0.00530316		MAP4	0.00519824	0.414004	0.166	0.23	1
	BEX3	0	-0.565122	0.737	0.812	0		KLF7	5.76128e-67	-0.317033	0.091	0.134	3.49975e-62		SYT13	2.75294e-29	-0.304369	0.243	0.334	1.6723e-24									RAI14	2.40587e-06	0.484572	0.108	0.052	0.146147		DGCR2	7.24463e-11	0.550224	0.071	0.192	4.40083e-06		AK5	1.59937e-41	0.413142	0.132	0.033	9.71554e-37
	SMC2	7.56292e-272	-0.567464	0.21	0.345	4.59417e-267		SLC25A36	1.58708e-09	-0.317061	0.263	0.267	9.64087e-05		EIF1AX	1.58208e-81	-0.304469	0.302	0.479	9.61049e-77									NCKAP1	0.0014874	0.484431	0.371	0.323	1		PBRM1	2.84296e-09	0.550104	0.135	0.277	0.000172698		PGM2L1	0.000189317	0.413042	0.166	0.122	1
	LDHA	0	-0.567866	0.133	0.307	0		GLCCI1	6.744e-220	-0.317153	0.047	0.121	4.09671e-215		PAFAH1B3	7.70354e-94	-0.304837	0.257	0.446	4.67959e-89									RALGAPA1	1.03437e-05	0.484043	0.29	0.214	0.628339		STAT3	0.00293915	0.549267	0.145	0.221	1		DCUN1D5	0.00470332	0.412532	0.233	0.209	1
	NENF	0	-0.567946	0.574	0.667	0		PRKAR1A	5.59379e-16	-0.317229	0.645	0.605	3.39801e-11		RHEB	7.9973e-76	-0.30502	0.357	0.538	4.85804e-71									NSD3	0.000137934	0.483495	0.413	0.352	1		GNAO1	5.15242e-09	0.549031	0.154	0.305	0.000312989		HDGFL3	2.84675e-14	0.410516	0.204	0.112	1.72929e-09
	PLCE1	7.93126e-181	-0.56871	0.058	0.129	4.81792e-176		PAK2	8.04157e-23	-0.317404	0.269	0.285	4.88494e-18		RPS14	4.08061e-72	-0.306113	0.721	0.887	2.47881e-67									ANKRD11	0.0051755	0.482366	0.434	0.401	1		TRIM13	2.06756e-11	0.548658	0.05	0.161	1.25596e-06		TLE3	0.000145878	0.409678	0.13	0.089	1
	GNG5	0	-0.568756	0.467	0.598	0		SYNJ2	1.08558e-40	-0.317438	0.211	0.245	6.59448e-36		UBC	1.27821e-72	-0.306244	0.653	0.808	7.7646e-68									CEP85L	5.79812e-09	0.481839	0.138	0.063	0.000352213		TLE2	0.000586837	0.548533	0.094	0.159	1		SELENBP1	1.21875e-05	0.409486	0.156	0.107	0.740342
	HMGB3	1.70913e-203	-0.575335	0.192	0.292	1.03823e-198		KDM2A	1.31476e-08	-0.317468	0.152	0.163	0.000798663		CAMLG	2.36185e-74	-0.306506	0.287	0.455	1.43473e-69									MPHOSPH9	0.000131135	0.481303	0.174	0.114	1		RPS6KA3	8.49871e-13	0.548402	0.147	0.328	5.16263e-08		TNFRSF11B	5.02231e-75	0.409036	0.108	0.015	3.05085e-70
	EGR1	0	-0.583632	0.328	0.487	0		AGAP1	4.97905e-14	-0.317482	0.099	0.115	3.02457e-09		PDLIM1	6.88311e-72	-0.307149	0.129	0.265	4.18121e-67									EEF1A2	0.00576523	0.481216	0.35	0.308	1		FAM171A2	6.3851e-07	0.54836	0.05	0.124	0.0387869		ACTG1	1.99185e-15	0.408574	0.773	0.851	1.20997e-10
	VSTM2L	0	-0.584884	0.033	0.227	0		CACNA1D	2.5504e-17	-0.317715	0.155	0.176	1.54927e-12		MIF	2.45776e-44	-0.307749	0.554	0.736	1.49299e-39									THBS3	8.05995e-07	0.480399	0.129	0.066	0.048961		QSOX1	1.18645e-10	0.547402	0.08	0.203	7.20722e-06		TBPL1	0.000436173	0.405814	0.219	0.182	1
	CXCL14	7.38466e-39	-0.586174	0.12	0.083	4.48589e-34		MBNL2	7.46914e-12	-0.31774	0.175	0.187	4.5372e-07		BTBD17	4.42547e-59	-0.30783	0.105	0.222	2.68829e-54									MED13L	0.00558773	0.479303	0.201	0.157	1		MAP4K5	0.000122063	0.546796	0.081	0.149	1		UNC13B	0.00650813	0.40453	0.122	0.175	1
	IER2	0	-0.592048	0.226	0.372	0		USP11	8.98943e-05	-0.318272	0.381	0.366	1		ATP5PO	1.95745e-70	-0.308282	0.431	0.603	1.18907e-65									GPATCH8	0.00930924	0.479072	0.246	0.203	1		CCNT1	1.22819e-05	0.54675	0.06	0.129	0.746074		TFF3	6.01249e-16	0.404312	0.172	0.358	3.65235e-11
	MALAT1	1.0091e-208	-0.592222	0.726	0.774	6.12988e-204		DDX5	3.50567e-28	-0.318588	0.758	0.704	2.12955e-23		ESD	2.89292e-97	-0.308534	0.302	0.499	1.75734e-92									LLGL2	0.00960256	0.478108	0.395	0.365	1		LPGAT1	1.99864e-08	0.546372	0.113	0.237	0.00121409		LLGL2	9.43937e-06	0.403584	0.243	0.367	0.573404
	UCP2	0	-0.605018	0.19	0.387	0		CLTC	1.48251e-07	-0.31918	0.487	0.46	0.00900566		PABPN1	5.13492e-87	-0.308806	0.194	0.367	3.11926e-82									UBXN2A	0.00350661	0.477637	0.174	0.128	1		GSE1	3.40295e-10	0.545858	0.154	0.319	2.06716e-05		RSU1	0.000164988	0.402833	0.106	0.07	1
	ANK2	1.27006e-268	-0.614927	0.087	0.194	7.71509e-264		PPP2R5E	3.31666e-15	-0.319537	0.229	0.243	2.01474e-10		FAAP20	3.01376e-46	-0.308953	0.106	0.201	1.83074e-41									ADIPOR2	0.000337025	0.476556	0.195	0.136	1		CDC42BPB	2.22769e-06	0.545362	0.122	0.229	0.135323		HIAT1	0.000103706	0.402541	0.053	0.106	1
	AKAP12	0	-0.622103	0.083	0.243	0		TRA2A	3.05626e-08	-0.319546	0.197	0.206	0.00185655		SQLE	6.14135e-74	-0.309222	0.191	0.349	3.73062e-69									UVRAG	0.00776577	0.47256	0.156	0.116	1		VPS13C	8.8571e-14	0.544392	0.133	0.315	5.38033e-09		SSB	0.000469615	0.401484	0.333	0.457	1
	ELL2	0	-0.626022	0.347	0.548	0		GRB2	7.74799e-13	-0.319661	0.302	0.309	4.7066e-08		RPS6	8.47506e-55	-0.309747	0.766	0.912	5.14826e-50									SRRM3	7.84555e-06	0.472016	0.162	0.094	0.476586		ICA1L	1.04262e-06	0.54348	0.083	0.173	0.0633351		KAT2B	0.00258902	0.399969	0.064	0.107	1
	PTPRD	1.20996e-191	-0.629161	0.057	0.137	7.35004e-187		TGFBR3	0	-0.319691	0.013	0.1	0		GABARAPL2	6.79402e-77	-0.309902	0.517	0.691	4.12709e-72									MTF2	0.00693903	0.471983	0.246	0.202	1		TAF15	1.05777e-10	0.542825	0.117	0.262	6.42553e-06		MED16	6.18732e-07	0.399496	0.105	0.197	0.0375855
	SCG2	0	-0.632504	0.568	0.708	0		RPS16	9.2201e-168	-0.319741	0.894	0.805	5.60084e-163		TUBA1B	1.61483e-68	-0.311124	0.377	0.571	9.80946e-64									ELF2	0.000117882	0.471469	0.246	0.178	1		FNBP1	0.000893867	0.542517	0.09	0.151	1		RIOK3	0.000312983	0.399159	0.161	0.238	1
	APOH	0	-0.637161	0.02	0.177	0		PCYOX1	1.39886e-26	-0.319966	0.282	0.301	8.49749e-22		TMEM9	4.20232e-100	-0.311544	0.289	0.481	2.55274e-95									CDH12	2.33961e-13	0.470462	0.123	0.043	1.42122e-08		TRIP12	1.11902e-07	0.542201	0.112	0.226	0.0067976		RNF44	4.91962e-05	0.399111	0.116	0.076	1
	COL5A2	5.27711e-160	-0.646581	0.05	0.114	3.20563e-155		TAGLN2	9.96916e-59	-0.320006	0.581	0.562	6.05587e-54		MDH2	1.04091e-81	-0.31167	0.401	0.581	6.3231e-77									DAG1	0.00118695	0.470362	0.249	0.192	1		EPB41L5	0.000600323	0.54212	0.101	0.168	1		ZNF738	1.30767e-05	0.398888	0.14	0.094	0.794355
	SMIM24	0	-0.660759	0.112	0.237	0		KIF5A	9.49263e-117	-0.320147	0.082	0.14	5.76639e-112		PFN1	3.05049e-103	-0.311871	0.525	0.714	1.85305e-98									PRKD3	0.000457186	0.470136	0.162	0.109	1		GRAMD1A	3.29409e-09	0.540045	0.065	0.168	0.000200103		TSNAX	1.38499e-05	0.39868	0.154	0.248	0.841328
	VTN	1.36637e-273	-0.662163	0.144	0.258	8.30014e-269		ANGPT2	2.07574e-244	-0.320383	0.036	0.11	1.26093e-239		STARD10	3.24093e-87	-0.312425	0.352	0.528	1.96874e-82									MYO5C	4.08399e-07	0.469884	0.132	0.066	0.0248086		APBB1	2.15057e-18	0.539456	0.104	0.303	1.30639e-13		GOLGB1	0.00301743	0.398647	0.272	0.357	1
	LOXL4	0	-0.664937	0.087	0.209	0		PHACTR4	1.7685e-09	-0.320437	0.181	0.192	0.000107429		DYNLT3	6.28096e-65	-0.312554	0.226	0.377	3.81543e-60									TMSB10	0.00054673	0.46873	0.707	0.74	1		LMF2	9.05266e-08	0.538933	0.06	0.148	0.00549913		XPO1	0.000914712	0.398582	0.169	0.244	1
	MPC2	0	-0.66562	0.506	0.648	0		SEC31A	0.000861382	-0.32045	0.376	0.362	1		SELENOK	1.92926e-77	-0.313116	0.441	0.612	1.17195e-72									COL18A1	9.83641e-15	0.467765	0.126	0.042	5.97523e-10		PXK	1.22165e-05	0.538895	0.046	0.108	0.742101		SNRPD1	0.00800368	0.397363	0.354	0.486	1
	TMSB4X	0	-0.672692	0.711	0.8	0		SESTD1	7.05909e-28	-0.32101	0.238	0.261	4.28812e-23		NDUFB3	8.53746e-78	-0.313146	0.356	0.53	5.18616e-73									SMARCAD1	0.00476407	0.467659	0.171	0.126	1		CMSS1	0.00330294	0.537883	0.074	0.122	1		SPCS3	4.97796e-07	0.397048	0.19	0.308	0.0302391
	DDC	1.68739e-168	-0.673821	0.264	0.37	1.02502e-163		MORF4L1	1.21923e-54	-0.321253	0.751	0.691	7.40631e-50		YIF1A	5.0333e-83	-0.313247	0.369	0.547	3.05753e-78									GALNT2	0.008895	0.466035	0.162	0.121	1		CTSD	7.0699e-39	0.537433	0.181	0.562	4.29468e-34		ST3GAL5	0.00152037	0.396739	0.156	0.122	1
	JUNB	0	-0.681563	0.459	0.604	0		AASDHPPT	3.35194e-17	-0.321339	0.283	0.292	2.03617e-12		TMBIM6	7.23587e-80	-0.313901	0.628	0.798	4.3955e-75									CDH10	0.000230346	0.46528	0.123	0.073	1		TRIM33	2.95579e-08	0.537233	0.11	0.228	0.00179552		NAPA	3.4343e-20	0.396311	0.186	0.407	2.0862e-15
	ZFP36	3.2364e-306	-0.683696	0.137	0.261	1.96599e-301		ANK2	2.08576e-86	-0.321359	0.196	0.131	1.26702e-81		ATP5F1B	7.16432e-95	-0.314318	0.475	0.664	4.35204e-90									KIAA1958	0.000211516	0.465253	0.165	0.108	1		MYH14	0.00558972	0.537233	0.108	0.165	1		TMEM65	0.00487877	0.396017	0.105	0.153	1
	C15orf48	0	-0.695521	0.264	0.468	0		ZFR	0.00360547	-0.321624	0.327	0.314	1		TECR	2.12186e-85	-0.314536	0.309	0.488	1.28895e-80									DBT	0.0039935	0.465214	0.156	0.113	1		TAOK3	0.00606127	0.536617	0.096	0.147	1		RAMP1	9.0631e-10	0.395602	0.162	0.095	5.50547e-05
	HLA-A	6.68542e-53	-0.704115	0.565	0.6	4.06112e-48		RET	0	-0.321678	0.015	0.111	0		CDKN1A	3.09773e-21	-0.31457	0.071	0.123	1.88175e-16									CDK5RAP1	0.00313942	0.4651	0.18	0.135	1		FNBP4	1.26354e-09	0.535912	0.092	0.213	7.67548e-05		YAE1	6.10351e-24	0.393576	0.114	0.038	3.70764e-19
	ANKS1B	1.68651e-153	-0.706041	0.134	0.221	1.02449e-148		CHST8	4.83028e-262	-0.322204	0.035	0.112	2.9342e-257		SNRPG	2.09721e-80	-0.315368	0.385	0.561	1.27397e-75									NAV2	0.00912987	0.464843	0.141	0.103	1		TAPBP	1.47751e-11	0.535905	0.101	0.244	8.97526e-07		PTBP3	0.00411622	0.393321	0.199	0.271	1
	FOS	0	-0.706609	0.449	0.629	0		TENM2	1.90014e-13	-0.322491	0.1	0.116	1.15426e-08		ETFB	1.76412e-76	-0.315435	0.342	0.519	1.07163e-71									FERMT2	6.37823e-05	0.464842	0.159	0.099	1		ZC3H11A	0.000102722	0.534686	0.108	0.188	1		ARFGEF2	0.000131949	0.39225	0.074	0.133	1
	SUMO2.1	0	-0.70721	0.065	0.217	0		UBE3A	1.58851e-18	-0.322559	0.294	0.307	9.64955e-14		GADD45GIP1	3.85983e-87	-0.315507	0.383	0.573	2.34469e-82									NCOA5	6.41829e-05	0.463576	0.147	0.089	1		MAP7	2.52708e-05	0.534591	0.12	0.213	1		LRRC8A	1.23631e-06	0.390992	0.106	0.062	0.0751007
	SPATS2L	0	-0.71458	0.129	0.377	0		ORAI2	4.9696e-17	-0.322914	0.257	0.27	3.01883e-12		UQCC2	1.65189e-86	-0.31552	0.338	0.514	1.00345e-81									FFAR4	7.24167e-16	0.461766	0.204	0.083	4.39902e-11		BDP1	4.35707e-06	0.533967	0.136	0.246	0.264675		UBE2W	0.0080089	0.390144	0.156	0.215	1
	AGT	3.78778e-242	-0.718349	0.111	0.217	2.30093e-237		MAPK10	1.11473e-07	-0.323091	0.171	0.181	0.00677155		SLC25A5	1.514e-73	-0.316442	0.521	0.694	9.19693e-69									TPST2	0.000121155	0.458769	0.243	0.177	1		SRSF4	2.5105e-07	0.533525	0.126	0.243	0.0152503		APC	0.0028295	0.389584	0.164	0.23	1
	C14orf2	0	-0.721409	0.042	0.196	0		RPS3	2.73427e-204	-0.323281	0.953	0.911	1.66096e-199		MICOS10	4.35602e-79	-0.316644	0.452	0.626	2.64611e-74									LIN7A	2.76759e-05	0.458534	0.144	0.086	1		BCL2L13	9.22887e-06	0.533234	0.078	0.156	0.560617		TNPO2	0.00328365	0.389362	0.129	0.185	1
	VGF	1.15313e-41	-0.722263	0.33	0.365	7.00481e-37		EIF3M	2.42083e-72	-0.323322	0.314	0.359	1.47056e-67		TMEM98	1.14826e-89	-0.316707	0.092	0.238	6.97525e-85									OGG1	9.6492e-14	0.458235	0.18	0.077	5.8615e-09		COG6	0.000343271	0.531866	0.069	0.127	1		SNX29	0.000851512	0.388588	0.072	0.122	1
	GPC6	0	-0.729366	0.173	0.317	0		UNC13B	3.30123e-29	-0.323741	0.159	0.185	2.00537e-24		MAP1LC3A	7.0621e-71	-0.316741	0.375	0.532	4.28995e-66									DSCAM	0.00724117	0.457415	0.102	0.067	1		ZNF106	0.000120099	0.531847	0.106	0.185	1		PPP2CB	7.22548e-06	0.388499	0.198	0.302	0.438919
	SERPINE2	0	-0.737897	0.103	0.368	0		DCAF16	2.19836e-70	-0.323774	0.136	0.184	1.33542e-65		NDUFA13	2.98151e-76	-0.316918	0.562	0.732	1.81115e-71									YWHAE	0.000815999	0.457093	0.692	0.752	1		GBAS	5.88224e-05	0.530997	0.099	0.178	1		FRA10AC1	0.00142809	0.387884	0.182	0.258	1
	SSTR2	0	-0.765169	0.268	0.468	0		CIRBP	1.57288e-78	-0.32393	0.826	0.753	9.55463e-74		TMEM59	1.23001e-71	-0.317163	0.582	0.77	7.47179e-67									MTURN	3.38191e-06	0.455744	0.257	0.173	0.205437		RICTOR	3.98121e-05	0.53095	0.094	0.173	1		JRK	2.85149e-13	0.387785	0.1	0.042	1.73217e-08
	NPW	0	-0.778152	0.085	0.219	0		FBXO7	2.0924e-58	-0.323967	0.358	0.394	1.27105e-53		RPS16	3.95207e-60	-0.317228	0.691	0.85	2.40073e-55									PPP4R4	7.3607e-17	0.45532	0.108	0.03	4.47133e-12		ANKRD13C	7.6267e-05	0.530947	0.057	0.116	1		ARPC5	0.00813322	0.387435	0.415	0.567	1
	SERPINI1	0	-0.794814	0.189	0.386	0		SLC38A2	4.1367e-168	-0.324182	0.079	0.151	2.51288e-163		ATP5F1C	1.68902e-73	-0.317446	0.403	0.576	1.02601e-68									FAM83F	0.000116188	0.45503	0.105	0.058	1		AKT1	7.67683e-10	0.529937	0.129	0.274	4.66337e-05		EIF3G	0.000110478	0.386101	0.331	0.469	1
	UQCR11.1	0	-0.798938	0.084	0.237	0		SLC39A14	5.71169e-46	-0.324249	0.192	0.23	3.46962e-41		NEDD8	5.57846e-87	-0.317772	0.47	0.655	3.38869e-82									EVL	1.51228e-07	0.454858	0.407	0.299	0.00918648		STAU2	0.00081574	0.52991	0.113	0.184	1		FNDC3A	1.09448e-06	0.386044	0.241	0.375	0.066485
	PLIN3	0	-0.804971	0.186	0.451	0		CNP	3.14708e-60	-0.324708	0.219	0.268	1.91172e-55		H2AFJ	4.42317e-51	-0.317871	0.369	0.514	2.6869e-46									CEP89	0.00272647	0.453595	0.117	0.076	1		ABAT	1.41018e-06	0.529857	0.12	0.227	0.0856627		SEC31A	3.48011e-05	0.385303	0.259	0.369	1
	HSPB1	0	-0.805912	0.32	0.461	0		CAMK2B	1.45837e-12	-0.324889	0.311	0.317	8.85899e-08		FADS2	1.36809e-99	-0.318089	0.14	0.312	8.31057e-95									BOC	5.80579e-23	0.453396	0.114	0.027	3.52679e-18		MYO3A	7.54182e-07	0.529492	0.117	0.226	0.0458136		CXXC5	0.000858098	0.385095	0.307	0.413	1
	BCAM	0	-0.807581	0.341	0.514	0		MAP1LC3A	1.5666e-29	-0.325081	0.535	0.514	9.51649e-25		RPL36AL	2.59106e-72	-0.318224	0.54	0.715	1.57396e-67									EPB41	1.34151e-05	0.452762	0.177	0.108	0.814915		MRPS18B	1.2856e-15	0.529477	0.094	0.268	7.80949e-11		HYOU1	0.00319835	0.384974	0.219	0.294	1
	KIAA1244	0	-0.822324	0.129	0.322	0		SUMO2	6.35527e-116	-0.325193	0.487	0.546	3.86057e-111		STRAP	5.74817e-82	-0.318523	0.343	0.522	3.49178e-77									NUFIP2	0.0031075	0.452689	0.287	0.23	1		SLC39A6	5.36786e-15	0.529407	0.099	0.268	3.26076e-10		ZNF232	2.59703e-09	0.384742	0.101	0.051	0.000157759
	FAP	0	-0.836994	0.014	0.164	0		CHN1	1.28399e-111	-0.325421	0.131	0.195	7.79971e-107		NDUFS7	2.53581e-84	-0.318766	0.388	0.571	1.54041e-79									XRCC5	0.00271681	0.452488	0.518	0.519	1		MNAT1	7.93968e-07	0.529288	0.087	0.18	0.0482304		COPA	0.00168067	0.384451	0.267	0.363	1
	RGS4	0	-0.861854	0.201	0.437	0		ARHGAP35	4.98815e-19	-0.326116	0.197	0.217	3.0301e-14		LBH	6.83758e-72	-0.319379	0.04	0.147	4.15356e-67									PCCA	0.00871393	0.45177	0.123	0.087	1		SPG11	0.00856953	0.52883	0.081	0.127	1		LRRC49	0.0064829	0.384353	0.116	0.089	1
	FXYD5	0	-0.862275	0.05	0.194	0		SNX9	2.78518e-29	-0.326471	0.199	0.228	1.69189e-24		RNF7	3.80819e-79	-0.319758	0.371	0.542	2.31332e-74									SNTG1	1.99008e-06	0.451646	0.111	0.054	0.120889		CHD6	6.7293e-07	0.528614	0.145	0.269	0.0408778		MTRNR2L1	1.16187e-05	0.383724	0.106	0.182	0.705788
	PTPRT	0	-0.887252	0.034	0.168	0		UBXN1	1.54257e-28	-0.326541	0.497	0.485	9.37052e-24		MTRNR2L12	1.45298e-90	-0.320409	0.093	0.246	8.82629e-86									VCAN	5.64886e-08	0.451502	0.135	0.064	0.00343146		FOXO3	8.13043e-05	0.528052	0.106	0.187	1		SELENOP	7.09446e-07	0.383495	0.137	0.083	0.043096
	IRX2	0	-0.89484	0.117	0.407	0		TMED2	2.12568e-51	-0.326625	0.553	0.542	1.29126e-46		PLPPR5	6.51552e-52	-0.320449	0.041	0.125	3.95792e-47									DOCK7	0.000252078	0.451493	0.201	0.141	1		HDAC5	7.13727e-10	0.527656	0.074	0.189	4.33561e-05		ANKS1B	0.000456819	0.383448	0.23	0.19	1
	SPTSSB	0	-0.902562	0.112	0.372	0		OSBPL8	2.3851e-51	-0.326637	0.197	0.239	1.44885e-46		RPS4Y1	3.33845e-54	-0.321235	0.41	0.562	2.02797e-49									FBXL2	0.000270391	0.451262	0.156	0.102	1		AFDN	1.39578e-12	0.526851	0.11	0.268	8.47881e-08		MLLT6	0.00107223	0.383287	0.079	0.129	1
	DPP4	0	-0.911424	0.045	0.286	0		NCOR2	7.59002e-67	-0.326985	0.15	0.201	4.61063e-62		RTRAF	3.59841e-86	-0.321244	0.354	0.537	2.18589e-81									RSF1	0.00734395	0.450762	0.431	0.409	1		MECP2	4.93653e-10	0.526593	0.092	0.219	2.99874e-05		GCLM	0.000432773	0.381838	0.212	0.311	1
	IGFBP2	0	-0.915795	0.139	0.331	0		SCAMP5	3.62578e-48	-0.327181	0.314	0.345	2.20252e-43		RAC1	1.83439e-77	-0.321517	0.45	0.629	1.11432e-72									CTCF	0.000226682	0.450352	0.257	0.192	1		SEMA3A	0.00275549	0.52614	0.087	0.14	1		ATP2A2	0.000416702	0.380937	0.267	0.375	1
	BTG2	0	-0.928082	0.309	0.537	0		SEPTIN11	5.82182e-42	-0.32735	0.209	0.244	3.53653e-37		RPS25	7.3584e-60	-0.321894	0.618	0.791	4.46993e-55									TOP2B	0.00215196	0.450235	0.305	0.256	1		ADD1	3.48896e-12	0.525581	0.142	0.315	2.1194e-07		CLASP2	0.00315636	0.380361	0.117	0.173	1
	GPX3	0	-0.937557	0.423	0.543	0		NT5DC2	0.000212524	-0.327802	0.237	0.208	1		TMEM14A	5.85234e-77	-0.322117	0.242	0.409	3.55506e-72									FBXL4	0.000181282	0.450067	0.192	0.132	1		SEZ6L2	7.07334e-21	0.525478	0.283	0.627	4.29677e-16		SAP30	2.76173e-13	0.379969	0.15	0.077	1.67764e-08
	C5orf38	0	-0.955055	0.094	0.412	0		RAB1A	2.10812e-44	-0.32799	0.553	0.547	1.2806e-39		PCBP1	1.11619e-66	-0.322606	0.398	0.568	6.78043e-62									RPS6KA2	2.66362e-07	0.449872	0.174	0.095	0.0161804		ABI2	4.19017e-11	0.52547	0.165	0.345	2.54536e-06		ACACA	0.000414784	0.379265	0.124	0.192	1
	PCSK2	0	-0.970886	0.496	0.665	0		MED27	2.45751e-89	-0.328286	0.146	0.205	1.49284e-84		CYCS	1.69444e-85	-0.323507	0.383	0.561	1.02931e-80									FLVCR1	0.000470794	0.448627	0.251	0.19	1		IVD	5.25759e-10	0.524431	0.062	0.17	3.19378e-05		ZNF677	0.000846618	0.378338	0.106	0.075	1
	CRH	0	-0.994455	0.022	0.164	0		G3BP1	3.11265e-73	-0.328326	0.265	0.318	1.89081e-68		CCDC186	2.62532e-59	-0.324382	0.122	0.245	1.59478e-54									SRPK2	0.00726393	0.447822	0.326	0.289	1		FBRSL1	6.02678e-09	0.52383	0.085	0.196	0.000366103		UBE2M	7.66759e-10	0.378202	0.203	0.337	4.65776e-05
	S100A10	0	-0.999646	0.171	0.452	0		FOXO3	4.6914e-41	-0.328728	0.165	0.2	2.84984e-36		FDPS	5.25944e-89	-0.324654	0.293	0.478	3.1949e-84									KIF1A	0.000531924	0.447536	0.467	0.426	1		CSRP1	5.49111e-14	0.523591	0.071	0.216	3.33563e-09		SUGT1	0.000799948	0.377952	0.212	0.296	1
	PDK4	0	-1.02336	0.133	0.304	0		ATXN7L3B	2.59423e-29	-0.329385	0.276	0.3	1.57589e-24		SSTR2	1.02045e-74	-0.325911	0.252	0.408	6.19884e-70									KIAA1522	0.000186418	0.44733	0.141	0.087	1		WDR48	4.32188e-07	0.523539	0.076	0.166	0.0262537		CYTH2	8.88873e-07	0.377848	0.238	0.173	0.0539955
	GLS	0	-1.03249	0.212	0.47	0		NFIC	4.80631e-28	-0.329402	0.252	0.285	2.91964e-23		NDUFC1	8.46904e-92	-0.325961	0.422	0.609	5.1446e-87									PTMS	0.000854073	0.447037	0.632	0.605	1		LEPROT	3.48119e-20	0.523366	0.104	0.315	2.11468e-15		ATP1A1	3.139e-06	0.376739	0.317	0.47	0.190681
	FABP5	0	-1.05023	0.187	0.416	0		SUSD4	1.15765e-201	-0.33044	0.133	0.223	7.03225e-197		BCAP31	7.0986e-75	-0.326084	0.375	0.549	4.31212e-70									ACSS3	2.98074e-16	0.446346	0.132	0.043	1.81068e-11		BBX	1.23711e-10	0.523306	0.173	0.356	7.51496e-06		RASA4	0.00452652	0.37522	0.203	0.178	1
	CHGA	0	-1.07774	0.94	0.951	0		FOXP4	2.00694e-12	-0.331401	0.272	0.28	1.21914e-07		PDZK1	1.08922e-89	-0.326749	0.078	0.218	6.61656e-85									FAM133B	0.000562453	0.445866	0.272	0.217	1		LYST	1.21055e-07	0.522416	0.08	0.177	0.00735358		PWWP3A	7.27227e-22	0.374827	0.166	0.07	4.41762e-17
	TMEM176A	0	-1.10512	0.268	0.589	0		DYNLL2	1.93171e-18	-0.331851	0.268	0.284	1.17343e-13		ATP5F1D	6.79302e-90	-0.327339	0.454	0.621	4.12649e-85									LIMD2	4.28802e-05	0.445794	0.231	0.166	1		CHD9	4.72074e-10	0.521712	0.202	0.396	2.86766e-05		STK24	0.00367021	0.372183	0.135	0.192	1
	FXYD3	0	-1.12818	0.114	0.34	0		PTMA	7.71409e-36	-0.332436	0.823	0.741	4.686e-31		RPS21	6.06938e-67	-0.327448	0.643	0.78	3.68691e-62									PCDH9	1.70351e-08	0.4441	0.162	0.081	0.00103482		CCND2	1.7062e-08	0.521023	0.12	0.248	0.00103645		TRIB2	3.66867e-35	0.371792	0.116	0.03	2.22857e-30
	CHGB	0	-1.14955	0.725	0.8	0		SPPL3	7.98158e-10	-0.332741	0.215	0.223	4.84849e-05		NDUFA6	1.44914e-88	-0.327502	0.342	0.523	8.80296e-84									SLC23A2	0.00363067	0.443875	0.123	0.082	1		RALY	1.02817e-17	0.520937	0.104	0.298	6.24574e-13		PRKCSH	4.01865e-05	0.37071	0.233	0.34	1
	ARX	0	-1.17214	0.021	0.375	0		PPP1CB	1.8613e-14	-0.332958	0.508	0.489	1.13067e-09		TOMM20	2.88457e-96	-0.32809	0.348	0.538	1.75226e-91									C5orf24	0.00779731	0.443501	0.371	0.333	1		ZNF83	0.00152279	0.520928	0.06	0.107	1		RRAS2	1.1916e-10	0.37044	0.138	0.075	7.23852e-06
	KCTD12	0	-1.18775	0.125	0.448	0		NAP1L3	2.53512e-128	-0.333455	0.094	0.159	1.53998e-123		NDUFS5	3.86909e-93	-0.328761	0.543	0.722	2.35032e-88									NUP153	0.000604029	0.438397	0.15	0.098	1		VPS51	5.46552e-21	0.520437	0.101	0.318	3.32009e-16		GCNT2	7.89951e-08	0.370166	0.114	0.063	0.00479864
	TPH1	1.96529e-173	-1.1966	0.079	0.154	1.19383e-168		TBC1D22A	9.19519e-153	-0.33355	0.086	0.156	5.58571e-148		METRN	3.12065e-74	-0.328983	0.255	0.414	1.89567e-69									NEDD4L	0.000372817	0.435745	0.237	0.175	1		TMEM184B	6.02266e-06	0.520122	0.087	0.17	0.365853		RTRAF	0.0072749	0.369654	0.387	0.528	1
	F10	0	-1.35491	0.226	0.547	0		KCNQ2	0	-0.333603	0.045	0.157	0		TMEM14C	2.76553e-95	-0.329074	0.284	0.475	1.67995e-90									GALNT16	1.34094e-06	0.43563	0.12	0.06	0.0814569		EFCAB2	1.86977e-05	0.51965	0.092	0.174	1		RDX	0.000188654	0.367819	0.236	0.341	1
	TMEM176B	0	-1.40785	0.341	0.667	0		CDK2AP1	2.14915e-89	-0.334082	0.182	0.246	1.30552e-84		FKBP3	7.11246e-85	-0.329345	0.277	0.462	4.32053e-80									MNAT1	0.000101337	0.435552	0.246	0.178	1		PTBP3	5.09604e-10	0.518893	0.127	0.272	3.09564e-05		ERI3	0.00662357	0.367718	0.227	0.311	1
	FEV	0	-1.42518	0.221	0.494	0		GCK	1.50992e-06	-0.334371	0.191	0.197	0.0917215		SLC7A8	1.58919e-115	-0.32993	0.299	0.511	9.65371e-111									ATAD2B	7.27014e-06	0.433767	0.162	0.095	0.441632		GALK2	3.25557e-06	0.518767	0.067	0.145	0.197763		NRDC	0.00267291	0.366491	0.178	0.138	1
	SPINK1	0	-1.49466	0.247	0.38	0		TCAF1	8.152e-270	-0.334536	0.076	0.175	4.95202e-265		ACTB	3.17676e-74	-0.330119	0.633	0.787	1.92976e-69									RASAL2	0.000401456	0.433674	0.153	0.1	1		RTN1	7.26068e-11	0.518671	0.158	0.329	4.41057e-06		HSPA4	0.001351	0.36602	0.223	0.309	1
	CRYBA2	0	-1.50804	0.532	0.768	0		LHFPL6	0	-0.334707	0.023	0.117	0		MRPS21	1.70154e-91	-0.330677	0.419	0.61	1.03362e-86									CYFIP2	0.00533774	0.432496	0.219	0.173	1		LNPEP	0.000320817	0.518184	0.099	0.17	1		DYNC1I1	2.32056e-05	0.36554	0.135	0.09	1
	VIM	0	-1.57105	0.098	0.442	0		UBL3	6.36921e-25	-0.334739	0.39	0.395	3.86904e-20		ATP6V1G1	1.30019e-87	-0.331156	0.594	0.792	7.89812e-83									THEM6	0.000706134	0.43148	0.126	0.079	1		CDKN1C	2.42929e-08	0.518066	0.223	0.404	0.00147569		RPLP0	1.2683e-05	0.365131	0.691	0.869	0.770439
	CLU	0	-1.57381	0.725	0.808	0		FUT8	4.25708e-43	-0.334749	0.075	0.106	2.586e-38		TCEAL4	1.81705e-85	-0.331498	0.4	0.593	1.10379e-80									TFCP2	0.00169908	0.430609	0.135	0.09	1		FGF12	2.34551e-14	0.51758	0.06	0.2	1.4248e-09		ZC3H7A	0.000402226	0.364906	0.127	0.197	1
	ALDH1A1	0	-1.58796	0.614	0.745	0		HERPUD1	2.70532e-25	-0.335227	0.447	0.449	1.64338e-20		C4orf3	2.06735e-93	-0.33176	0.298	0.487	1.25583e-88									ZCCHC14	0.00910717	0.430553	0.126	0.089	1		UBAP2	6.31048e-05	0.517426	0.092	0.167	1		RPL37A	7.33812e-07	0.364218	0.741	0.891	0.0445762
	PYY	1.47299e-125	-1.60607	0.089	0.153	8.9478e-121		IPO9	5.36448e-46	-0.335508	0.228	0.264	3.25871e-41		BEX2	1.50126e-78	-0.332389	0.49	0.673	9.11955e-74									BCAM	0.00476142	0.43051	0.479	0.453	1		ARHGAP5	2.55157e-08	0.515499	0.177	0.333	0.00154998		PTPRA	0.000170049	0.363233	0.198	0.288	1
	GC	0	-2.13819	0.105	0.542	0		RBM25	0.000553526	-0.336052	0.424	0.381	1		LSM7	2.49338e-112	-0.33268	0.371	0.575	1.51463e-107									MCU	0.00401465	0.428003	0.111	0.073	1		LARP4B	0.000241357	0.51535	0.104	0.179	1		ZNF562	0.00430034	0.362504	0.129	0.099	1
	TM4SF4	0	-2.46597	0.194	0.517	0		RORA	8.75809e-32	-0.336096	0.182	0.138	5.32019e-27		ZNF703	4.70222e-81	-0.333158	0.092	0.23	2.85641e-76									BRWD3	0.0024472	0.427966	0.15	0.105	1		MGRN1	4.54662e-07	0.514932	0.094	0.193	0.0276189		NUDC	0.000341497	0.362238	0.412	0.57	1
	TTR	0	-2.53279	0.939	0.931	0		C20orf27	9.35669e-187	-0.336206	0.135	0.221	5.68382e-182		SCOC	1.87517e-89	-0.333297	0.358	0.546	1.13909e-84									SH3GL1	0.000127225	0.427651	0.195	0.131	1		QRICH1	0.00012199	0.514068	0.071	0.134	1		CLSTN1	4.96282e-09	0.361105	0.145	0.266	0.000301472
	SERPINA1	0	-2.65248	0.198	0.533	0		AFDN	7.55947e-13	-0.336322	0.264	0.268	4.59208e-08		APOH	1.73347e-60	-0.333467	0.035	0.127	1.05301e-55									TMEM184B	0.000260553	0.425513	0.237	0.169	1		KCTD16	9.60747e-05	0.513998	0.05	0.104	1		ANKRD65	0.000245138	0.360447	0.137	0.211	1
	SST	5.34708e-20	-3.85368	0.6	0.647	3.24814e-15		MARCH6	6.72521e-05	-0.33649	0.417	0.395	1		RPL8	3.34978e-91	-0.333831	0.757	0.883	2.03486e-86									HOMER1	8.81913e-06	0.424742	0.132	0.072	0.535727		MTA3	0.000443071	0.513989	0.097	0.165	1		PPP6C	0.00780533	0.360401	0.172	0.234	1
	PPY	8.28367e-09	-4.02602	0.29	0.277	0.0005032		APBB2	7.48469e-102	-0.336772	0.069	0.12	4.54665e-97		HPS1	9.0503e-79	-0.334369	0.071	0.197	5.4977e-74									GPATCH2L	0.00360454	0.423777	0.231	0.181	1		ESYT2	0.000236624	0.513618	0.067	0.126	1		LRRTM1	3.57855e-34	0.360333	0.127	0.036	2.17383e-29
	GCG	0	-4.76278	0.735	0.874	0		KIFAP3	7.36004e-25	-0.336927	0.209	0.232	4.47093e-20		VDAC1	1.32823e-101	-0.33459	0.307	0.51	8.06846e-97									ETNK1	0.00224053	0.423113	0.374	0.33	1		PLEKHM2	1.55022e-05	0.5131	0.097	0.182	0.941697		CTTNBP2NL	0.00569651	0.360126	0.116	0.089	1
								SERBP1	1.03487e-26	-0.337755	0.567	0.541	6.28644e-22		SNU13	6.88234e-38	-0.335023	0.21	0.311	4.18074e-33									SH2D3C	0.000192741	0.422755	0.138	0.086	1		PRRC2A	5.84681e-08	0.512583	0.112	0.23	0.0035517		ROBO1	0.00462812	0.359727	0.198	0.166	1
								MAPK8IP1	3.78848e-57	-0.337838	0.242	0.284	2.30135e-52		POLR2L	8.81278e-86	-0.335685	0.557	0.717	5.35341e-81									PPIP5K2	0.00373484	0.42251	0.204	0.156	1		SAMD4B	0.000167166	0.512471	0.106	0.183	1		PLCL1	0.00111667	0.35771	0.148	0.112	1
								SLC7A5	0	-0.338584	0.05	0.147	0		NDRG1	2.13891e-76	-0.336284	0.042	0.155	1.29931e-71									ARID4B	0.00184443	0.42198	0.413	0.379	1		TMEM123	1.59468e-09	0.512365	0.117	0.253	9.68706e-05		UGGT1	0.00277191	0.356684	0.08	0.126	1
								PCM1	0.000187195	-0.339442	0.369	0.355	1		ATP6V1F	6.0474e-90	-0.337118	0.447	0.634	3.67355e-85									NFKB1	0.000495583	0.421769	0.177	0.119	1		QARS	1.52359e-15	0.511632	0.092	0.262	9.25517e-11		MON2	0.00253553	0.356649	0.084	0.132	1
								ZFP36L2	1.26569e-28	-0.339521	0.224	0.248	7.68854e-24		UBE2S	3.62209e-90	-0.337377	0.157	0.321	2.20027e-85									VAMP5	0.000975608	0.421718	0.12	0.076	1		STRBP	9.49087e-07	0.511605	0.087	0.179	0.0576532		SRRM1	0.00889809	0.356636	0.322	0.415	1
								DYNC1LI2	1.5709e-07	-0.33956	0.362	0.354	0.00954261		MFAP4	2.70817e-38	-0.337422	0.058	0.133	1.6451e-33									PFKFB4	3.07908e-05	0.421695	0.108	0.057	1		SGSM2	1.55141e-06	0.511597	0.065	0.145	0.0942422		PSMD2	0.0087352	0.356543	0.312	0.409	1
								LUC7L3	0.000206643	-0.33961	0.561	0.504	1		RPL27	6.96533e-82	-0.337441	0.654	0.826	4.23116e-77									SCAF8	0.00405673	0.42009	0.174	0.128	1		SLC11A2	4.20951e-05	0.510451	0.064	0.129	1		NLN	0.000153911	0.356324	0.105	0.069	1
								MPP6	7.6818e-39	-0.339874	0.198	0.234	4.66639e-34		CCDC28B	7.62974e-91	-0.337803	0.222	0.4	4.63476e-86									ATRN	0.00131734	0.419846	0.159	0.109	1		PCMTD1	2.3864e-10	0.509991	0.112	0.25	1.44964e-05		ZEB1	5.26645e-05	0.355576	0.114	0.074	1
								EPAS1	1.85173e-154	-0.340046	0.064	0.13	1.12485e-149		SPOCK3	1.32738e-104	-0.338245	0.083	0.247	8.06327e-100									FITM2	0.00533106	0.419644	0.123	0.084	1		IPO9	1.25397e-08	0.509733	0.12	0.251	0.000761737		ZMYND8	0.000910336	0.355569	0.175	0.249	1
								TMED6	3.27532e-239	-0.340264	0.081	0.171	1.98963e-234		IDI1	4.88776e-82	-0.339133	0.299	0.472	2.96912e-77									DDAH2	0.000248917	0.419593	0.296	0.237	1		HS2ST1	1.98345e-05	0.508783	0.092	0.173	1		DYNLL2	1.27289e-05	0.355504	0.182	0.278	0.77323
								LDLRAD3	2.09251e-207	-0.340495	0.043	0.114	1.27112e-202		PET100	1.62614e-80	-0.339322	0.322	0.494	9.87815e-76									ROCK1	0.00545309	0.419473	0.341	0.299	1		PHKB	6.76563e-08	0.508449	0.113	0.23	0.00410985		CEP89	2.74921e-05	0.355197	0.117	0.076	1
								RTF1	1.08784e-11	-0.340804	0.329	0.33	6.60821e-07		TXNDC17	2.13706e-75	-0.339417	0.32	0.488	1.29818e-70									MTMR3	0.00787701	0.417429	0.168	0.126	1		RC3H2	9.14168e-08	0.507714	0.064	0.154	0.00555321		SNN	8.27371e-13	0.354987	0.117	0.054	5.02595e-08
								ILF3	6.05389e-09	-0.341254	0.381	0.374	0.00036775		BANF1	6.53455e-94	-0.339448	0.326	0.509	3.96948e-89									TEX2	1.10228e-05	0.417204	0.156	0.091	0.66959		ZNF395	0.000240264	0.507628	0.106	0.179	1		SNX9	0.000193976	0.35291	0.141	0.217	1
								PDZRN3	9.45715e-36	-0.342149	0.083	0.11	5.74484e-31		SAT2	1.65003e-86	-0.339658	0.286	0.466	1.00232e-81									MECP2	0.00308586	0.416974	0.269	0.217	1		GAPVD1	0.0021409	0.507439	0.085	0.14	1		CNPY2	0.000178572	0.352729	0.423	0.614	1
								ABCA3	8.55583e-144	-0.342289	0.101	0.172	5.19732e-139		BUD23	3.42283e-98	-0.339772	0.273	0.467	2.07923e-93									N4BP2L1	4.30527e-10	0.416934	0.15	0.067	2.61528e-05		SLC35F3	5.14148e-05	0.50726	0.065	0.13	1		TADA3	3.55768e-06	0.351908	0.182	0.286	0.216115
								ICA1	2.16814e-54	-0.342333	0.314	0.351	1.31706e-49		PRDX2	4.97189e-92	-0.340207	0.526	0.689	3.02022e-87									YWHAG	0.000179512	0.414936	0.398	0.332	1		RPAP2	0.00354076	0.507011	0.08	0.129	1		FAM204A	0.000610052	0.351275	0.188	0.268	1
								KHSRP	1.64352e-09	-0.342397	0.24	0.247	9.98373e-05		RABAC1	4.71766e-84	-0.340271	0.515	0.688	2.86579e-79									ZNF326	8.23578e-05	0.414124	0.314	0.247	1		ITPR1	0.000463361	0.506938	0.067	0.123	1		RABL6	0.00768297	0.350861	0.249	0.332	1
								VLDLR	1.3437e-51	-0.342695	0.235	0.269	8.16245e-47		EIF4A2	1.5011e-68	-0.341033	0.625	0.791	9.11861e-64									CEP170	2.22278e-05	0.413503	0.243	0.165	1		HLA-E	3.62453e-13	0.506247	0.094	0.245	2.20176e-08		DCTN4	0.00245866	0.350612	0.15	0.213	1
								FBXL17	1.67802e-18	-0.342772	0.148	0.168	1.01933e-13		ROMO1	7.09545e-98	-0.341034	0.49	0.679	4.3102e-93									ITGB1	0.00522455	0.412769	0.572	0.599	1		DIAPH1	0.00208014	0.506058	0.078	0.129	1		SEC16A	0.000743407	0.349839	0.117	0.179	1
								SNAP25	1.5461e-30	-0.343117	0.435	0.443	9.39192e-26		DYNLRB1	1.89165e-109	-0.341573	0.511	0.715	1.1491e-104									CTDSPL2	0.00266963	0.412645	0.129	0.087	1		SEPTIN11	0.000277001	0.505808	0.14	0.231	1		CLCN3	0.000117342	0.349518	0.209	0.3	1
								SCG3	1.66749e-08	-0.343152	0.792	0.702	0.00101293		NDUFA1	4.44531e-88	-0.342937	0.524	0.696	2.70035e-83									NR2C1	5.53087e-06	0.412458	0.135	0.073	0.335978		SPATS2	1.78887e-09	0.505765	0.069	0.176	0.000108667		FZR1	0.00644567	0.34934	0.079	0.119	1
								CCDC167	5.65906e-144	-0.343481	0.165	0.24	3.43765e-139		STX1A	6.34149e-96	-0.343048	0.247	0.437	3.8522e-91									PLAC8	0.000128009	0.412367	0.24	0.174	1		AP2A2	1.03974e-11	0.505494	0.108	0.256	6.31603e-07		DDOST	0.00453546	0.349279	0.35	0.48	1
								UCP2	9.02798e-06	-0.343718	0.35	0.297	0.548414		FKBP1A	2.40095e-82	-0.343156	0.431	0.602	1.45848e-77									MT1F	0.00249883	0.411986	0.219	0.164	1		CPD	4.1344e-12	0.505184	0.097	0.242	2.51148e-07		PMS1	0.00883208	0.348942	0.111	0.085	1
								RETREG1	0	-0.343767	0.019	0.105	0		CISD1	1.66788e-92	-0.343226	0.328	0.512	1.01317e-87									KLHL2	0.0016206	0.411835	0.162	0.112	1		ZBTB7A	3.46993e-05	0.504504	0.104	0.189	1		SMEK2	1.6198e-06	0.348169	0.045	0.11	0.0983962
								ARIH1	3.19039e-14	-0.343923	0.192	0.207	1.93803e-09		HIST1H4C	4.98994e-42	-0.343236	0.277	0.407	3.03119e-37									GINM1	0.00062044	0.410922	0.335	0.284	1		GALNT2	0.00237626	0.50415	0.073	0.121	1		SNX17	3.96946e-07	0.347497	0.236	0.371	0.0241129
								ZMYM2	5.60563e-06	-0.34409	0.269	0.267	0.340519		PDCD5	2.29312e-84	-0.343303	0.285	0.463	1.39298e-79									RBM10	0.000428085	0.410009	0.225	0.165	1		ABCC5	3.13897e-08	0.503918	0.074	0.174	0.0019068		MARCH6	00:06:20.339000	0.346629	0.307	0.405	1
								DYNC1H1	1.09352e-05	-0.344642	0.448	0.422	0.664273		SF3B6	1.59486e-81	-0.343944	0.336	0.509	9.68812e-77									PLXNC1	0.00201939	0.409866	0.26	0.208	1		SLC7A2	3.66921e-09	0.503631	0.303	0.548	0.00022289		ZMYND11	2.21669e-06	0.345828	0.162	0.262	0.134655
								RGS9	2.07734e-63	-0.344668	0.219	0.268	1.2619e-58		ID1	1.71131e-12	-0.343951	0.129	0.173	1.03955e-07									AMPH	1.27388e-08	0.407784	0.129	0.058	0.000773834		CALU	2.2544e-06	0.502293	0.126	0.234	0.136945		ASF1A	0.000806963	0.345825	0.156	0.122	1
								SMAD9	0	-0.344718	0.023	0.116	0		NDUFB7	1.01568e-85	-0.344012	0.443	0.621	6.16986e-81									PPP2R2B	0.0010229	0.404613	0.168	0.116	1		CCSER2	4.7092e-08	0.501665	0.08	0.18	0.00286065		FLOT2	0.00607085	0.34403	0.093	0.137	1
								HP1BP3	2.78138e-13	-0.345027	0.388	0.388	1.68958e-08		NDUFA2	1.0157e-93	-0.344463	0.388	0.574	6.16998e-89									SOS1	0.00168074	0.402786	0.195	0.142	1		PDCL	8.90258e-08	0.501187	0.039	0.114	0.00540796		HDHD3	8.86734e-07	0.344015	0.068	0.141	0.0538655
								DICER1	1.05381e-08	-0.345141	0.344	0.335	0.000640145		ZC3H15	3.52593e-78	-0.344905	0.213	0.38	2.14186e-73									CWC27	0.00226771	0.402774	0.249	0.198	1		UNC13B	6.50654e-05	0.500911	0.097	0.175	1		PGAM2	2.09749e-29	0.343753	0.129	0.04	1.27414e-24
								UBE2H	0.000569105	-0.345365	0.288	0.278	1		ACLY	7.96002e-137	-0.345116	0.253	0.488	4.83539e-132									PLD3	5.58164e-05	0.402749	0.731	0.744	1		KBTBD6	5.54905e-10	0.500463	0.041	0.135	3.37083e-05		APOA1	6.16272e-17	0.343394	0.148	0.068	3.7436e-12
								NOL4	0.00015487	-0.345488	0.339	0.303	1		CCNI	6.69118e-88	-0.345427	0.602	0.753	4.06463e-83									TRA2A	2.28069e-05	0.402212	0.278	0.202	1		TRIM24	0.000921402	0.500286	0.09	0.151	1		C14orf93	5.19177e-09	0.341994	0.124	0.068	0.000315379
								PSMD1	7.87932e-30	-0.34574	0.32	0.339	4.78637e-25		CKB	4.90233e-120	-0.346129	0.319	0.536	2.97797e-115									DUSP18	3.63446e-06	0.401646	0.174	0.102	0.220779		FAM49B	1.58376e-12	0.5002	0.112	0.272	9.62068e-08		WDR6	3.98906e-06	0.34183	0.243	0.364	0.242319
								PLEKHM2	5.08591e-62	-0.345744	0.154	0.2	3.08949e-57		KCNK17	5.80447e-99	-0.346252	0.112	0.276	3.52598e-94									USP10	0.000282612	0.401451	0.234	0.169	1		BRWD3	0.00191132	0.500146	0.06	0.105	1		RETREG1	1.29246e-17	0.341616	0.156	0.07	7.85115e-13
								TTLL7	3.06831e-31	-0.345963	0.2	0.227	1.86388e-26		RPL5	9.44381e-91	-0.346715	0.759	0.884	5.73674e-86									TUBB2B	0.00685504	0.40132	0.356	0.321	1		PWWP2A	6.15255e-05	0.500139	0.065	0.129	1		SRSF5	5.30682e-05	0.340289	0.397	0.558	1
								ACAP3	8.08385e-20	-0.346162	0.255	0.265	4.91062e-15		PPA1	1.28573e-72	-0.346764	0.407	0.58	7.81031e-68									NUAK1	7.54325e-13	0.400549	0.135	0.05	4.58222e-08		SLC44A1	5.0112e-07	0.499966	0.081	0.173	0.030441		LMX1B	1.33282e-05	0.339825	0.121	0.076	0.809635
								IGF2BP3	6.85974e-36	-0.346167	0.098	0.126	4.16702e-31		PRDX1	8.23473e-71	-0.347394	0.315	0.484	5.00227e-66									SGCD	0.000462463	0.398688	0.225	0.161	1		USP3	0.000149002	0.499928	0.08	0.145	1		PPP2CA	0.00877942	0.339327	0.304	0.393	1
								ROBO1	6.74161e-129	-0.346196	0.125	0.194	4.09526e-124		SEZ6L	4.56446e-99	-0.348111	0.141	0.314	2.77273e-94									SLC12A6	0.0058371	0.398305	0.114	0.077	1		ATE1	1.40383e-06	0.499822	0.073	0.156	0.0852773		ATAT1	1.29165e-08	0.339096	0.15	0.089	0.000784625
								MT1X	9.59276e-77	-0.346581	0.165	0.221	5.82722e-72		CALM2	1.81513e-76	-0.349284	0.666	0.85	1.10262e-71									RABGAP1	0.00562628	0.397966	0.234	0.186	1		CCNT2	4.26346e-05	0.499817	0.071	0.139	1		PHF10	0.00319062	0.338941	0.092	0.139	1
								BAZ1B	0.00080976	-0.346667	0.275	0.272	1		SARAF	3.30278e-38	-0.349545	0.264	0.374	2.00631e-33									IFT27	0.00734928	0.397555	0.275	0.24	1		BCL7A	0.00036608	0.499152	0.067	0.124	1		KCTD16	0.00104383	0.338426	0.059	0.104	1
								NCOA2	1.09273e-05	-0.347051	0.1	0.108	0.663792		NKX2-2	3.2156e-109	-0.350237	0.255	0.459	1.95335e-104									NCS1	0.000212894	0.3968	0.117	0.069	1		B3GNT1	5.02706e-09	0.49907	0.048	0.14	0.000305374		MYO3A	5.09166e-10	0.337821	0.106	0.226	3.09298e-05
								SOGA1	2.71502e-125	-0.347194	0.064	0.12	1.64927e-120		NAP1L1	1.35681e-96	-0.350717	0.527	0.717	8.24207e-92									LINGO1	0.000810697	0.396047	0.144	0.095	1		RGL3	1.17642e-05	0.497878	0.094	0.178	0.714628		ELF1	0.00091824	0.335917	0.122	0.184	1
								ABAT	0.00505524	-0.347404	0.23	0.223	1		FCGRT	1.65783e-77	-0.351084	0.292	0.452	1.00707e-72									NPHP4	5.96264e-08	0.394478	0.117	0.053	0.00362207		AFF4	2.62534e-11	0.49764	0.14	0.305	1.59479e-06		USP14	0.00058781	0.335718	0.166	0.243	1
								KIF5B	3.67695e-18	-0.347531	0.526	0.507	2.2336e-13		RRBP1	3.25952e-80	-0.351852	0.159	0.317	1.98003e-75									TOP1	0.0055668	0.390808	0.41	0.379	1		C16orf62	0.0043689	0.496725	0.062	0.104	1		UBE2B	1.10171e-08	0.335651	0.24	0.395	0.000669247
								CDC5L	1.42964e-11	-0.347763	0.24	0.25	8.68451e-07		NME1	5.03538e-86	-0.352041	0.261	0.435	3.05879e-81									KL	0.00208374	0.390796	0.12	0.079	1		MAPKAP1	0.00149665	0.495084	0.074	0.126	1		SMARCA1	7.06084e-06	0.334671	0.267	0.387	0.428918
								NECTIN3	0.000332783	-0.347894	0.194	0.193	1		HES1	1.45441e-53	-0.35208	0.078	0.178	8.83498e-49									ATP11B	0.000631362	0.390284	0.138	0.089	1		VPS54	0.00275395	0.493929	0.064	0.109	1		ROCK2	0.000323948	0.334295	0.129	0.198	1
								HYOU1	2.90952e-16	-0.347983	0.287	0.297	1.76742e-11		HNRNPDL	3.54105e-95	-0.352456	0.316	0.528	2.15104e-90									LRSAM1	0.00609905	0.387865	0.135	0.095	1		LPCAT3	7.46973e-11	0.49366	0.073	0.193	4.53756e-06		RPLP2	2.40706e-08	0.33304	0.74	0.881	0.00146219
								KPNB1	6.21994e-23	-0.348567	0.461	0.453	3.77837e-18		FNIP2	1.90755e-117	-0.352944	0.136	0.329	1.15876e-112									PMP22	5.37813e-114	0.387064	0.102	0.005	3.267e-109		SPTBN4	3.52364e-07	0.493505	0.062	0.145	0.0214047		MTIF2	0.000218361	0.332079	0.055	0.102	1
								DIP2C	2.81396e-50	-0.350004	0.171	0.214	1.70937e-45		ZFAS1	4.55227e-56	-0.354605	0.353	0.479	2.76532e-51									CNKSR2	1.85985e-20	0.386162	0.111	0.028	1.12979e-15		AGPAT6	4.95974e-06	0.493338	0.044	0.109	0.301284		SYNC	3.93396e-09	0.331313	0.122	0.066	0.000238972
								CNKSR3	6.02058e-32	-0.350586	0.149	0.179	3.65726e-27		PLCE1	8.76178e-36	-0.355024	0.043	0.108	5.32243e-31									USP20	4.12265e-05	0.386074	0.126	0.071	1		CREB3L2	8.22048e-11	0.493301	0.099	0.235	4.99361e-06		SLC35E2B	0.00312576	0.330749	0.105	0.155	1
								MAPRE2	9.70942e-96	-0.350632	0.188	0.251	5.89809e-91		EIF3F	1.13212e-98	-0.355959	0.348	0.542	6.87717e-94									SMARCA5	0.000105814	0.385163	0.407	0.347	1		LMO4	0.00043333	0.493046	0.067	0.123	1		OTULINL	0.00355001	0.33074	0.267	0.238	1
								LOC728392	6.96221e-80	-0.350699	0.105	0.155	4.22926e-75		RPS4X	4.08089e-87	-0.356153	0.744	0.897	2.47898e-82									PI4K2B	0.000198073	0.384784	0.114	0.066	1		KLHDC10	1.12659e-05	0.492648	0.119	0.215	0.684356		PKN1	1.29415e-06	0.329692	0.122	0.214	0.0786145
								RPL37A	3.94723e-253	-0.35073	0.921	0.869	2.39779e-248		MAP1LC3B	2.36611e-88	-0.356283	0.297	0.483	1.43732e-83									CXXC5	0.00338079	0.384231	0.446	0.412	1		GPATCH2	1.18482e-06	0.491917	0.071	0.154	0.0719733		PIP5K1A	0.00500228	0.329426	0.087	0.131	1
								ANKRD36C	7.69216e-45	-0.350821	0.098	0.132	4.67268e-40		RPS9	1.10232e-83	-0.356482	0.718	0.85	6.69616e-79									ETNK2	3.28589e-05	0.38406	0.162	0.101	1		PVR	5.9928e-09	0.491836	0.044	0.133	0.000364039		SENP7	0.00475038	0.329311	0.103	0.152	1
								CBX3	1.47721e-105	-0.351551	0.248	0.314	8.97346e-101		NCL	1.68892e-89	-0.357346	0.347	0.552	1.02595e-84									C14orf132	0.00845977	0.383065	0.383	0.357	1		PDPK1	5.81996e-11	0.491476	0.058	0.171	3.53539e-06		DICER1	0.00146878	0.327931	0.252	0.34	1
								TTC39C	0	-0.351553	0.065	0.173	0		EI24	4.8369e-117	-0.358169	0.334	0.547	2.93823e-112									XPO1	0.0022927	0.382463	0.293	0.243	1		CENPB	2.87571e-06	0.491438	0.103	0.199	0.174688		ANAPC5	2.52445e-06	0.327825	0.236	0.36	0.15335
								MIDN	1.84468e-60	-0.351773	0.217	0.263	1.12057e-55		CUTA	1.50381e-104	-0.358324	0.551	0.735	9.13503e-100									ANO6	0.000131789	0.380746	0.117	0.067	1		FGF14	6.04349e-07	0.491331	0.124	0.236	0.0367118		SMIM32	9.74014e-07	0.326378	0.143	0.089	0.0591675
								RPS6	1.38872e-155	-0.352354	0.947	0.874	8.43589e-151		SYNGR4	1.2986e-57	-0.358572	0.032	0.118	7.88847e-53									GPR107	0.0069532	0.380012	0.126	0.088	1		PBXIP1	2.61465e-16	0.49051	0.083	0.252	1.58829e-11		YWHAB	0.00212275	0.326284	0.471	0.626	1
								PTP4A2	5.54703e-15	-0.352778	0.404	0.395	3.3696e-10		STMN4	3.96511e-36	-0.359068	0.037	0.1	2.40865e-31									NAPA	0.00307971	0.378891	0.296	0.405	1		C1QTNF4	2.2834e-11	0.490319	0.05	0.161	1.38708e-06		BRWD1	0.000597921	0.324833	0.166	0.242	1
								VAT1	6.88734e-38	-0.352823	0.403	0.416	4.18378e-33		COA4	1.50679e-95	-0.359975	0.223	0.404	9.15317e-91									SPPL2B	0.00170105	0.378614	0.225	0.173	1		VPS39	0.00250501	0.490157	0.058	0.102	1		SLC7A1	0.00975365	0.324532	0.108	0.151	1
								KANSL1	1.15948e-22	-0.352899	0.215	0.238	7.04336e-18		SHISA5	2.72402e-81	-0.360068	0.184	0.346	1.65474e-76									FPGS	0.00722132	0.377891	0.126	0.088	1		CTDSP1	0.00254327	0.489615	0.071	0.119	1		MAPK1IP1L	0.000404771	0.324295	0.246	0.338	1
								UBE2QL1	5.41849e-214	-0.352906	0.13	0.226	3.29151e-209		ZNHIT1	7.78462e-104	-0.360232	0.391	0.588	4.72884e-99									PRKD2	0.00272046	0.377616	0.138	0.094	1		APC	1.28072e-05	0.489489	0.129	0.23	0.777989		ETF1	0.00767254	0.324075	0.174	0.231	1
								KPNA6	4.98714e-38	-0.353226	0.317	0.344	3.02949e-33		ARL2	3.1082e-89	-0.360828	0.398	0.583	1.88811e-84									COBLL1	0.000916103	0.376455	0.21	0.153	1		ARFGEF1	3.19919e-05	0.489352	0.101	0.182	1		SMG5	0.00402508	0.32381	0.072	0.114	1
								METAP2	5.72922e-59	-0.353542	0.367	0.404	3.48027e-54		C2CD4B	3.64349e-42	-0.360855	0.056	0.136	2.21327e-37									U2SURP	0.00766931	0.37622	0.347	0.305	1		XPO7	0.00214752	0.489067	0.069	0.117	1		AP2A2	4.98176e-05	0.323356	0.167	0.256	1
								MED13L	7.70507e-08	-0.354492	0.151	0.161	0.00468052		GLUL	1.7188e-95	-0.361009	0.181	0.353	1.0441e-90									LONP2	0.0071683	0.376103	0.29	0.247	1		MYO1D	5.46898e-07	0.488922	0.094	0.193	0.0332219		SEC61A1	0.00010781	0.323236	0.252	0.353	1
								CASZ1	5.73486e-185	-0.354518	0.048	0.115	3.4837e-180		MTRNR2L1	3.39675e-57	-0.361068	0.08	0.188	2.06339e-52									LDHB	0.00955418	0.375907	0.329	0.302	1		HNRNPLL	0.000104184	0.488639	0.058	0.117	1		RICTOR	0.00133336	0.322889	0.114	0.173	1
								AQP3	1.65306e-74	-0.354566	0.19	0.126	1.00417e-69		DYNLT1	1.90307e-98	-0.362363	0.4	0.596	1.15604e-93									RNF10	0.00633684	0.375875	0.314	0.273	1		CPSF6	1.28818e-07	0.488519	0.11	0.222	0.00782519		STXBP1	4.23247e-07	0.322846	0.278	0.424	0.0257106
								HNRNPA0	8.98528e-44	-0.354874	0.509	0.498	5.4582e-39		INSIG1	1.58755e-74	-0.362803	0.152	0.298	9.64375e-70									RAD23B	0.00744118	0.374672	0.437	0.412	1		ACBD6	2.10539e-05	0.48826	0.099	0.182	1		ISYNA1	1.94487e-08	0.322529	0.191	0.322	0.00118143
								SLC30A9	4.08282e-57	-0.355014	0.221	0.264	2.48015e-52		MORF4L1	1.3003e-80	-0.362837	0.545	0.726	7.89883e-76									SENP7	0.00355045	0.372676	0.201	0.151	1		ANKLE2	1.74854e-08	0.488057	0.062	0.156	0.00106217		ARHGAP12	0.00931114	0.32252	0.074	0.112	1
								PRKACB	2.55458e-56	-0.355379	0.176	0.218	1.55181e-51		RNF8	1.56742e-120	-0.363833	0.112	0.296	9.52146e-116									MATN2	1.9276e-07	0.371515	0.147	0.076	0.0117094		ATP13A1	1.22831e-08	0.487147	0.051	0.141	0.00074615		LONP2	0.000857806	0.3221	0.174	0.248	1
								ERC1	0.000270423	-0.35572	0.252	0.225	1		VSTM2A	2.00201e-86	-0.364393	0.036	0.156	1.21614e-81									ATAT1	0.000746145	0.370424	0.138	0.089	1		TBC1D22A	0.00387061	0.486888	0.08	0.129	1		PPL	2.05701e-08	0.322087	0.151	0.269	0.00124955
								KLHDC10	1.85362e-58	-0.355791	0.188	0.231	1.126e-53		ZNF593	3.09238e-102	-0.364559	0.158	0.334	1.8785e-97									RNF2	2.06598e-05	0.37007	0.171	0.105	1		SERINC1	3.81938e-30	0.485644	0.188	0.523	2.32012e-25		GNA11	0.00749845	0.321682	0.18	0.246	1
								SYT7	2.26666e-39	-0.355814	0.374	0.399	1.3769e-34		NAA38	2.07959e-100	-0.365868	0.281	0.477	1.26327e-95									CASK	0.00926826	0.369847	0.171	0.251	1		FZD3	2.8374e-08	0.485495	0.097	0.209	0.00172361		HDAC5	3.61262e-07	0.319969	0.1	0.189	0.0219452
								EIF3A	0.000535088	-0.356826	0.48	0.452	1		RAB29	4.07478e-100	-0.365993	0.056	0.2	2.47526e-95									LEPR	2.61276e-13	0.369647	0.126	0.044	1.58715e-08		SKIV2L2	8.38726e-06	0.484877	0.06	0.13	0.509493		PPP3R1	0.000602973	0.318857	0.077	0.128	1
								SCGN	2.20208e-74	-0.357254	0.859	0.78	1.33768e-69		S100A11	2.0887e-55	-0.366375	0.344	0.482	1.2688e-50									MICAL3	3.35682e-06	0.368591	0.12	0.061	0.203913		LSM14A	1.44775e-12	0.484622	0.14	0.317	8.79453e-08		BCR	1.47183e-05	0.318495	0.059	0.12	0.894079
								SVIP	7.49574e-27	-0.35727	0.487	0.475	4.55336e-22		PFDN5	4.4766e-95	-0.366591	0.576	0.743	2.71936e-90									CCDC23	0.00765818	0.368288	0.12	0.186	1		FXYD6	3.29074e-11	0.484406	0.179	0.36	1.99899e-06		FOXK2	0.00980454	0.318398	0.096	0.14	1
								SPIN1	1.58766e-18	-0.357537	0.252	0.266	9.64438e-14		CHST9	1.32408e-191	-0.366735	0.116	0.37	8.04323e-187									CNIH2	0.00259211	0.36739	0.512	0.446	1		SLC40A1	6.23781e-08	0.484367	0.057	0.143	0.00378922		MMP16	0.000760013	0.318377	0.13	0.094	1
								GOPC	4.31544e-61	-0.357792	0.215	0.259	2.62146e-56		SEM1	1.20482e-97	-0.36711	0.472	0.66	7.3188e-93									SMC3	0.00316098	0.367375	0.371	0.332	1		UGGT1	3.42619e-06	0.484211	0.055	0.126	0.208128		HM13	1.95782e-05	0.318195	0.323	0.454	1
								GPHN	8.50083e-12	-0.358951	0.1	0.115	5.16391e-07		ATP6V0B	3.04739e-106	-0.367987	0.551	0.737	1.85117e-101									EIF2AK4	0.00206386	0.364016	0.171	0.121	1		USP33	4.69183e-08	0.484089	0.094	0.202	0.0028501		DCAF11	0.00361642	0.317621	0.145	0.203	1
								TRAM1	2.91895e-34	-0.359022	0.368	0.384	1.77315e-29		RBMX2	4.78322e-112	-0.368826	0.12	0.296	2.90561e-107									MICAL1	0.000179972	0.363199	0.162	0.105	1		SOX12	0.00177342	0.483982	0.083	0.138	1		ARFIP2	8.10011e-08	0.317416	0.18	0.301	0.00492049
								PIK3C2A	8.89678e-10	-0.359537	0.173	0.184	5.40444e-05		MRPL41	1.71231e-87	-0.368959	0.364	0.542	1.04016e-82									INO80D	0.0029284	0.36195	0.183	0.135	1		SECISBP2L	0.00243934	0.483178	0.104	0.165	1		SMIM14	0.000227735	0.317275	0.214	0.306	1
								ATRNL1	3.23786e-10	-0.360622	0.129	0.141	1.96687e-05		ATP5IF1	3.76804e-94	-0.370144	0.524	0.698	2.28893e-89									MBTD1	5.37914e-05	0.361364	0.126	0.071	1		RANBP9	0.00836513	0.483173	0.065	0.105	1		EZR	7.51095e-08	0.317092	0.203	0.335	0.0045626
								FYN	2.95015e-46	-0.36079	0.156	0.194	1.7921e-41		RACK1	7.73134e-98	-0.370478	0.712	0.868	4.69648e-93									FAM126A	0.00327283	0.361054	0.153	0.107	1		DMXL2	1.70119e-06	0.483164	0.069	0.15	0.103341		ATXN2	0.000142816	0.316818	0.182	0.268	1
								SND1	2.37483e-25	-0.36104	0.422	0.425	1.44262e-20		UBB	4.20027e-96	-0.370538	0.708	0.865	2.5515e-91									TET1	0.000110546	0.360145	0.108	0.06	1		PIGQ	9.48881e-07	0.482731	0.041	0.11	0.0576407		CORO1B	1.10717e-05	0.316348	0.191	0.294	0.672564
								BUB3	1.05502e-136	-0.361598	0.207	0.284	6.40882e-132		SOD1	1.5211e-86	-0.372194	0.526	0.719	9.24008e-82									N4BP2	0.0022965	0.359496	0.29	0.233	1		LDLR	9.87064e-11	0.481963	0.062	0.176	5.99602e-06		ATN1	0.00253654	0.316342	0.161	0.23	1
								CLCN4	4.95539e-10	-0.362167	0.128	0.141	3.0102e-05		NPM1	1.24765e-93	-0.37263	0.532	0.724	7.57897e-89									CPE	3.38034e-10	0.358169	0.943	0.907	2.05342e-05		DSTYK	0.000202925	0.481467	0.096	0.168	1		SHC2	1.04395e-10	0.316176	0.125	0.256	6.34157e-06
								CEP170	1.21923e-61	-0.362678	0.14	0.182	7.40632e-57		ATP6V0E1	6.56697e-97	-0.373229	0.48	0.676	3.98917e-92									C21orf91	0.000306677	0.357166	0.105	0.059	1		PPIP5K2	3.56406e-05	0.48135	0.083	0.157	1		FAM227A	3.72194e-05	0.315704	0.116	0.076	1
								SLC2A13	5.1981e-155	-0.362731	0.084	0.155	3.15764e-150		VIL1	1.61926e-107	-0.375828	0.117	0.291	9.83634e-103									SECISBP2L	0.00443689	0.355126	0.213	0.164	1		ZRANB1	6.17119e-07	0.480928	0.081	0.174	0.0374875		DDX17	0.00604535	0.315338	0.447	0.554	1
								CLCN3	1.09684e-19	-0.362927	0.294	0.303	6.66288e-15		UQCRH	1.31141e-99	-0.375864	0.493	0.665	7.96629e-95									QSER1	0.00234091	0.354565	0.192	0.143	1		PDZD8	8.39729e-08	0.48009	0.085	0.187	0.00510102		MLEC	0.00134445	0.315186	0.233	0.321	1
								TPR	7.72293e-16	-0.363817	0.336	0.343	4.69137e-11		COPS9	3.66964e-99	-0.375996	0.427	0.603	2.22916e-94									UBE4B	0.00904162	0.352934	0.165	0.124	1		SLC16A9	0.000940336	0.479815	0.085	0.144	1		ERCC1	0.00120531	0.314951	0.188	0.271	1
								EPRS	3.42612e-21	-0.36384	0.321	0.333	2.08123e-16		ARL6IP4	4.82839e-86	-0.378288	0.356	0.537	2.93305e-81									SVIL	1.94456e-05	0.352553	0.114	0.06	1		RANGAP1	3.23008e-11	0.47775	0.055	0.167	1.96214e-06		FOSB	0.000110391	0.314933	0.084	0.145	1
								EEF1D	8.63056e-57	-0.363916	0.561	0.533	5.24272e-52		IGF2	1.43256e-09	-0.378578	0.103	0.141	8.70222e-05									MT1X	0.0017356	0.35228	0.126	0.199	1		URGCP	2.27547e-06	0.477175	0.05	0.12	0.138226		FIP1L1	0.00614873	0.314859	0.14	0.194	1
								CLGN	2.24683e-53	-0.36429	0.152	0.193	1.36486e-48		ATP5MC1	1.47505e-93	-0.381642	0.416	0.598	8.96033e-89									NACAD	0.000305971	0.352049	0.141	0.088	1		SPEN	0.00148173	0.476966	0.131	0.205	1		PSMB5	0.00637724	0.314701	0.437	0.658	1
								TIA1	0.00419316	-0.364393	0.233	0.228	1		EIF4EBP1	4.5169e-103	-0.382723	0.166	0.342	2.74383e-98									ATRX	0.000321873	0.35139	0.509	0.471	1		RAB3GAP1	4.21114e-13	0.476022	0.096	0.249	2.5581e-08		ZNF785	8.62071e-05	0.314514	0.109	0.071	1
								STAU2	1.14902e-23	-0.36443	0.169	0.193	6.97986e-19		SAT1	2.90201e-51	-0.383333	0.281	0.419	1.76285e-46									IQSEC3	0.000830725	0.351193	0.12	0.075	1		SEC24D	4.56996e-12	0.475916	0.135	0.305	2.77607e-07		DPP6	1.92511e-07	0.314256	0.24	0.374	0.0116943
								SHOC2	2.56339e-51	-0.364698	0.249	0.285	1.55716e-46		BTF3	1.04674e-102	-0.383539	0.554	0.734	6.35855e-98									ZMYM4	0.00982341	0.34952	0.216	0.174	1		SNX13	1.4131e-07	0.475756	0.092	0.194	0.00858399		SYAP1	0.00296675	0.313691	0.23	0.311	1
								YWHAB	2.72323e-22	-0.365191	0.645	0.611	1.65425e-17		RPL12	4.0077e-67	-0.383575	0.667	0.777	2.43452e-62									CNN3	1.3971e-05	0.348041	0.18	0.11	0.848682		SYNRG	2.70798e-08	0.475699	0.104	0.221	0.00164499		ZRANB2	1.24428e-05	0.313243	0.238	0.348	0.755849
								ARG2	3.26224e-175	-0.365228	0.16	0.247	1.98168e-170		CAMK2N1	4.47913e-116	-0.384696	0.331	0.548	2.72089e-111									EIF2AK1	0.00120443	0.347879	0.344	0.291	1		KIF2A	0.000152449	0.475642	0.103	0.178	1		ERGIC3	0.00133038	0.312822	0.33	0.447	1
								EMB	1.77869e-59	-0.36545	0.128	0.171	1.08048e-54		TMED3	1.42338e-94	-0.385032	0.398	0.589	8.64644e-90									LRP6	4.937e-05	0.347744	0.195	0.127	1		CNOT4	7.71458e-11	0.474608	0.083	0.21	4.6863e-06		PAPSS1	0.000914875	0.312663	0.209	0.295	1
								HNRNPC	9.13865e-65	-0.366247	0.666	0.64	5.55136e-60		LAMTOR5	3.32855e-103	-0.386134	0.414	0.617	2.02196e-98									ISG15	6.79231e-05	0.346035	0.219	0.15	1		RALGDS	3.84847e-06	0.474248	0.083	0.168	0.233779		BCKDHB	2.2356e-05	0.312621	0.063	0.125	1
								AC011043.1	2.41241e-117	-0.366285	0.105	0.167	1.46544e-112		CSTB	3.75709e-108	-0.386221	0.512	0.708	2.28228e-103									STX7	0.00531356	0.345566	0.186	0.141	1		IP6K1	6.19752e-05	0.474217	0.076	0.145	1		CHKA	7.14166e-07	0.312524	0.101	0.188	0.0433827
								NFASC	5.07307e-106	-0.366506	0.218	0.282	3.08168e-101		COX8A	6.95547e-116	-0.386538	0.682	0.828	4.22517e-111									PRRC2C	0.000805729	0.345529	0.503	0.464	1		SLC12A2	3.14711e-05	0.474211	0.048	0.106	1		UBXN1	0.00277841	0.312417	0.36	0.491	1
								FAM134B	1.91004e-72	-0.366518	0.091	0.136	1.16027e-67		FAU	3.71387e-112	-0.386869	0.667	0.834	2.25603e-107									CA8	0.000828938	0.345373	0.132	0.084	1		SPTAN1	2.44281e-10	0.474018	0.101	0.234	1.48391e-05		CBFB	1.0025e-06	0.312151	0.146	0.247	0.0608977
								ARL15	8.88845e-11	-0.36728	0.112	0.126	5.39938e-06		RPL23A	1.09785e-64	-0.387076	0.635	0.787	6.66901e-60									LRRC8A	1.59861e-05	0.344559	0.117	0.062	0.971092		CTCF	6.50041e-09	0.473059	0.083	0.193	0.000394874		CCDC58	5.71132e-05	0.312063	0.14	0.098	1
								RPS17	2.58307e-230	-0.367494	0.213	0.343	1.56911e-225		RPLP0	2.01103e-71	-0.387676	0.742	0.875	1.22162e-66									LMO4	0.00194897	0.342624	0.171	0.122	1		CERS5	4.36243e-09	0.472702	0.053	0.148	0.000265		PPP1R21	0.00397623	0.31201	0.101	0.15	1
								GNAQ	1.6008e-14	-0.367675	0.307	0.311	9.72423e-10		MNX1	6.79229e-95	-0.38779	0.064	0.206	4.12605e-90									RNGTT	0.00020725	0.342574	0.123	0.073	1		RFNG	1.07791e-06	0.472599	0.044	0.114	0.0654789		SCAMP5	0.00787443	0.311643	0.256	0.333	1
								INPP5F	4.00169e-74	-0.367797	0.172	0.222	2.43087e-69		ATOX1	6.40516e-129	-0.38797	0.347	0.566	3.89088e-124									WRN	0.00057607	0.340157	0.108	0.064	1		CCND3	4.89716e-14	0.472441	0.053	0.187	2.97483e-09		GOLGA3	5.11179e-08	0.31144	0.096	0.193	0.00310521
								MTPN	6.76805e-74	-0.367941	0.196	0.243	4.11132e-69		SCAND1	3.28705e-115	-0.388695	0.4	0.605	1.99675e-110									ATP7A	0.000107522	0.339467	0.111	0.062	1		MED16	7.97761e-12	0.471793	0.071	0.197	4.84608e-07		MATN2	0.000190279	0.311257	0.111	0.076	1
								SNHG14	3.4492e-74	-0.368032	0.231	0.155	2.09525e-69		CYSTM1	4.55818e-78	-0.39032	0.53	0.708	2.76891e-73									PDS5B	0.00350511	0.339037	0.266	0.217	1		GNB5	1.86196e-09	0.471684	0.078	0.19	0.000113107		KIAA0895L	0.000101893	0.310639	0.053	0.104	1
								VMP1	1.56182e-76	-0.36871	0.24	0.291	9.48741e-72		POMP	4.95413e-105	-0.393222	0.394	0.592	3.00944e-100									RB1CC1	0.00359295	0.338214	0.278	0.224	1		PPP6C	1.22875e-15	0.469059	0.076	0.235	7.46417e-11		UFM1	0.000465401	0.310331	0.236	0.328	1
								PSME4	1.1782e-27	-0.369736	0.184	0.207	7.1571e-23		VTN	3.9496e-67	-0.394189	0.1	0.226	2.39923e-62									VTI1A	0.00489245	0.333803	0.105	0.068	1		CTBP1	2.31292e-19	0.468568	0.083	0.274	1.405e-14		SUMF1	4.06535e-05	0.308965	0.061	0.12	1
								ARL6IP1	2.59081e-79	-0.369906	0.412	0.459	1.57381e-74		RPL30	9.89814e-138	-0.394289	0.763	0.884	6.01272e-133									THRA	0.00868354	0.333579	0.183	0.139	1		VPS8	0.00265133	0.46822	0.067	0.114	1		TRIOBP	0.000619154	0.308919	0.09	0.145	1
								GTF2I	1.51707e-08	-0.370135	0.456	0.415	0.000921558		ARRDC4	1.6934e-95	-0.394405	0.058	0.197	1.02867e-90									AGO2	0.00584276	0.333524	0.177	0.132	1		ATG10	6.07915e-06	0.467503	0.076	0.156	0.369284		KIAA1033	7.73978e-08	0.308179	0.039	0.11	0.00470161
								RALYL	4.73365e-06	-0.370241	0.136	0.117	0.28755		HSP90AA1	2.77043e-92	-0.394567	0.67	0.836	1.68292e-87									FKRP	0.00555368	0.3311	0.123	0.084	1		TNPO1	2.86042e-08	0.466908	0.143	0.282	0.00173759		PPM1L	0.00518081	0.30756	0.106	0.155	1
								JUP	1.98679e-77	-0.371079	0.208	0.262	1.2069e-72		EVA1B	2.37007e-123	-0.395584	0.132	0.324	1.43972e-118									WASF1	7.65383e-06	0.329351	0.192	0.118	0.46494		CORO7	4.701e-07	0.466012	0.06	0.142	0.0285567		INTS1	0.000231401	0.307524	0.071	0.125	1
								PREPL	1.98911e-26	-0.37113	0.339	0.351	1.2083e-21		GUK1	8.28013e-105	-0.397116	0.529	0.718	5.02985e-100									NCKAP5	0.000106867	0.328925	0.108	0.06	1		NFATC2IP	5.98204e-07	0.465852	0.071	0.156	0.0363385		ZNF395	6.94737e-07	0.306937	0.093	0.179	0.0422025
								MAN1A2	1.65544e-38	-0.371218	0.279	0.312	1.00561e-33		SRP14	7.56735e-105	-0.398412	0.599	0.805	4.59686e-100									C17orf58	0.000359626	0.328921	0.129	0.08	1		BACE1	3.92201e-11	0.465801	0.168	0.35	2.38247e-06		SNX1	0.00133161	0.306346	0.117	0.176	1
								CELF1	0.000106437	-0.371398	0.41	0.391	1		FKBP2	1.70537e-44	-0.398521	0.522	0.627	1.03594e-39									AP3S1	0.00147557	0.328363	0.308	0.256	1		PRKAA1	3.25897e-09	0.465734	0.044	0.134	0.00019797		BTBD7	0.0092271	0.306133	0.109	0.156	1
								LIMS1	1.64086e-66	-0.371644	0.159	0.204	9.9676e-62		SMCO4	2.89972e-110	-0.398859	0.147	0.326	1.76146e-105									COMMD2	0.00938593	0.328061	0.222	0.18	1		FBLIM1	0.000323679	0.465432	0.067	0.124	1		SRPK2	7.72516e-05	0.305603	0.193	0.29	1
								RCN2	6.5934e-95	-0.371734	0.227	0.282	4.00523e-90		RPL22	7.72293e-92	-0.398947	0.555	0.738	4.69137e-87									UCP2	0.00412045	0.327328	0.368	0.318	1		OBSL1	2.98848e-15	0.46428	0.08	0.242	1.81538e-10		KEAP1	0.0011532	0.305353	0.119	0.178	1
								KALRN	5.73295e-63	-0.373179	0.09	0.13	3.48254e-58		COMMD6	2.02912e-102	-0.39898	0.431	0.627	1.23261e-97									FBXL20	0.00146373	0.327114	0.12	0.076	1		NUFIP2	6.13422e-10	0.464265	0.103	0.232	3.7263e-05		RXYLT1	5.91539e-20	0.305279	0.119	0.045	3.59336e-15
								AKAP9	0.00212423	-0.373589	0.592	0.553	1		TXN	5.67585e-105	-0.399118	0.42	0.626	3.44785e-100									SNN	1.16059e-09	0.324773	0.129	0.054	7.05012e-05		MAF	0.000112835	0.463263	0.076	0.142	1		PITPNB	0.00845092	0.30487	0.125	0.176	1
								RBM3	4.43073e-29	-0.37359	0.389	0.402	2.69149e-24		RPL19	2.31853e-107	-0.399136	0.76	0.903	1.40841e-102									CENPV	8.6646e-09	0.322258	0.251	0.148	0.00052634		LRRFIP2	6.25638e-06	0.462858	0.073	0.15	0.38005		RBM8A	0.0039847	0.304808	0.346	0.464	1
								CLINT1	2.70602e-42	-0.374658	0.224	0.258	1.6438e-37		COX4I1	6.83599e-98	-0.399375	0.634	0.809	4.15259e-93									HRH2	2.74358e-193	0.322094	0.123	0.005	1.66662e-188		TMEM181	5.79072e-08	0.462677	0.106	0.22	0.00351763		ZNF714	0.00177797	0.304799	0.121	0.088	1
								BRD4	7.73313e-20	-0.374695	0.284	0.298	4.69756e-15		PARM1	8.58221e-93	-0.3999	0.154	0.322	5.21335e-88									FAM98B	0.0009834	0.321256	0.165	0.112	1		UPF1	2.80792e-06	0.462293	0.073	0.154	0.17057		DEK	0.00143256	0.304445	0.238	0.319	1
								TERF2IP	3.98674e-28	-0.374774	0.651	0.625	2.42178e-23		TSPAN7	4.56335e-108	-0.400414	0.279	0.48	2.77205e-103									PPP1R12B	0.000600351	0.321039	0.141	0.091	1		STX8	1.93164e-11	0.462201	0.096	0.236	1.17339e-06		HNRNPL	0.000290549	0.304362	0.15	0.221	1
								SEC63	5.41041e-34	-0.374795	0.338	0.36	3.28661e-29		SEC61B	9.25216e-101	-0.400655	0.529	0.723	5.62031e-96									VPS54	0.00114048	0.320677	0.159	0.109	1		PURB	2.48899e-07	0.462035	0.06	0.145	0.0151196		WDR59	1.74648e-07	0.303274	0.079	0.16	0.0106092
								PAM	1.10768e-83	-0.375634	0.479	0.523	6.72874e-79		ATRAID	9.22031e-106	-0.400796	0.415	0.621	5.60097e-101									CTNNAL1	6.2381e-08	0.320337	0.257	0.161	0.0037894		RAF1	2.49631e-05	0.461884	0.069	0.138	1		TBL1X	0.00736554	0.303244	0.154	0.208	1
								CLASP1	1.57333e-21	-0.375938	0.122	0.144	9.55734e-17		RAB3B	2.58153e-94	-0.401492	0.391	0.59	1.56818e-89									RNF111	0.000301941	0.319911	0.147	0.094	1		ALDH18A1	6.46301e-07	0.461285	0.051	0.127	0.0392602		CCNL1	0.00183981	0.303103	0.209	0.285	1
								NDUFA4	8.84258e-27	-0.375961	0.476	0.46	5.37151e-22		RPLP1	5.26952e-111	-0.401684	0.802	0.92	3.20102e-106									MSL3	0.00128647	0.319213	0.15	0.102	1		NUP210	3.77207e-05	0.461051	0.044	0.1	1		ARFGAP3	4.13799e-09	0.302959	0.159	0.289	0.000251366
								SVBP	3.5882e-286	-0.375994	0.092	0.203	2.17968e-281		SRP9	2.47495e-98	-0.401826	0.452	0.643	1.50343e-93									SRSF12	0.000110465	0.318577	0.141	0.085	1		LYRM7	1.81322e-06	0.460235	0.071	0.152	0.110146		CCT3	0.00149097	0.30254	0.431	0.583	1
								DNAJC10	7.82986e-50	-0.376242	0.27	0.303	4.75632e-45		SNHG7	3.01602e-53	-0.401987	0.202	0.324	1.83211e-48									SBK1	0.000284366	0.317713	0.126	0.076	1		CCDC57	2.58177e-13	0.459048	0.048	0.171	1.56832e-08		TTYH3	0.000221712	0.300828	0.133	0.094	1
								GAS5	6.61261e-12	-0.376357	0.493	0.394	4.01689e-07		ATP5MC3	1.2853e-117	-0.402209	0.507	0.702	7.80768e-113									C19orf10	5.53334e-05	0.316167	0.165	0.293	1		IQGAP1	2.56693e-05	0.458351	0.127	0.22	1		SRP9	0.00498561	0.300412	0.42	0.634	1
								NSG1	0	-0.377245	0.059	0.178	0		COX6A1	1.60922e-89	-0.402283	0.533	0.717	9.7754e-85									HOPX	2.58833e-06	0.314277	0.192	0.338	0.157231		RNF213	3.00876e-09	0.458268	0.078	0.188	0.00018277		ADK	0.000717981	0.300264	0.125	0.189	1
								PLEKHA6	3.10438e-84	-0.377504	0.135	0.188	1.88578e-79		COX7A2L	2.71893e-115	-0.402619	0.463	0.667	1.65164e-110									SPAG9	0.00724716	0.312525	0.281	0.232	1		ABCA3	5.12713e-07	0.457812	0.062	0.145	0.0311453		KLF16	0.00280189	0.300047	0.066	0.107	1
								GNA11	6.77822e-14	-0.377866	0.239	0.249	4.1175e-09		OCIAD2	5.31736e-86	-0.403375	0.419	0.599	3.23008e-81									PKM	0.00476867	0.312239	0.659	0.721	1		PHLDB2	6.46252e-11	0.456461	0.12	0.27	3.92572e-06		C14orf132	2.30699e-05	0.299955	0.246	0.358	1
								TMOD1	1.41673e-36	-0.378652	0.353	0.367	8.60609e-32		OST4	1.14418e-110	-0.403432	0.489	0.679	6.95046e-106									ZNF704	3.36719e-22	0.310658	0.132	0.034	2.04544e-17		DCTN4	2.54118e-12	0.456256	0.078	0.214	1.54367e-07		KLF3	0.00554878	0.299123	0.135	0.107	1
								ANKIB1	1.82369e-41	-0.379707	0.161	0.196	1.10782e-36		COX5B	1.10464e-92	-0.403523	0.515	0.696	6.71024e-88									FAM181B	0.00381814	0.310438	0.102	0.066	1		INTS10	1.75684e-10	0.456039	0.074	0.193	1.06721e-05		PI4KA	0.000469618	0.298565	0.129	0.196	1
								ATP5MC2	1.2749e-169	-0.380238	0.361	0.476	7.74451e-165		HSBP1	2.52551e-122	-0.405085	0.47	0.681	1.53415e-117									SLC35F5	0.00737926	0.310414	0.249	0.201	1		TLK2	6.43985e-06	0.455645	0.076	0.155	0.391195		WASF1	0.00449997	0.298466	0.15	0.119	1
								CAMLG	8.79979e-91	-0.380258	0.425	0.459	5.34552e-86		RPS8	3.54478e-109	-0.405167	0.821	0.926	2.15331e-104									STXBP4	0.00630277	0.305625	0.135	0.095	1		CRMP1	2.00196e-19	0.455636	0.124	0.344	1.21611e-14		TRIR	0.00074459	0.298357	0.415	0.59	1
								PTBP3	8.73304e-33	-0.381095	0.254	0.281	5.30497e-28		COX17	7.12423e-110	-0.405373	0.498	0.693	4.32769e-105									IFNAR2	0.00044983	0.305248	0.129	0.08	1		PRKAR2A	1.89101e-12	0.455529	0.127	0.295	1.14871e-07		GDI2	0.00196863	0.298176	0.355	0.485	1
								RAD21	5.34362e-25	-0.381164	0.447	0.443	3.24603e-20		HIST3H2A	1.74369e-122	-0.406175	0.093	0.272	1.05922e-117									SP4	0.000821531	0.304639	0.102	0.06	1		TSPAN14	2.33725e-06	0.455404	0.058	0.132	0.141978		MORF4L2	0.00143315	0.297987	0.41	0.573	1
								ADAMTS5	2.06595e-91	-0.381494	0.101	0.152	1.25498e-86		ITGB1	1.77584e-95	-0.406248	0.42	0.611	1.07875e-90									KCNJ8	4.26719e-06	0.302453	0.153	0.086	0.259215		EDEM3	2.32424e-13	0.455107	0.074	0.217	1.41188e-08		PLA2G12A	4.38218e-12	0.297322	0.188	0.35	2.662e-07
								FMN2	1.08674e-59	-0.381844	0.101	0.142	6.6015e-55		NDUFA4	2.69809e-96	-0.406921	0.293	0.478	1.63898e-91									WEE1	3.49101e-06	0.302332	0.192	0.118	0.212065		PGPEP1	1.42015e-07	0.454921	0.096	0.2	0.00862682		C6orf141	1.30482e-12	0.297154	0.101	0.044	7.92628e-08
								DNMT3A	2.62737e-24	-0.382259	0.194	0.216	1.59602e-19		NDUFB9	1.17876e-100	-0.407197	0.45	0.643	7.16049e-96									ACTG1	1.9799e-05	0.301049	0.832	0.85	1		NPTXR	0.000198199	0.454703	0.058	0.114	1		CPA1	0.000566949	0.296993	0.111	0.076	1
								ROCK1	1.26262e-08	-0.382283	0.299	0.3	0.000766992		SUB1	9.06832e-110	-0.407406	0.447	0.641	5.50864e-105									PDLIM7	0.000493162	0.300935	0.192	0.136	1		RNF4	0.00420173	0.4546	0.067	0.112	1		ELP4	0.000233593	0.296823	0.137	0.214	1
								CUX1	7.2701e-05	-0.382515	0.243	0.243	1		C14orf2	6.68877e-57	-0.407897	0.052	0.148	4.06316e-52									GDAP1L1	0.000485575	0.299009	0.263	0.199	1		TBL1X	5.43047e-06	0.45426	0.112	0.208	0.329879		SF3B3	0.000686319	0.296191	0.156	0.227	1
								RAB6A	2.98833e-60	-0.382609	0.25	0.293	1.81529e-55		UBL5	4.09338e-116	-0.40809	0.565	0.734	2.48656e-111									SPIRE2	0.00335308	0.297476	0.15	0.105	1		CCNL2	1.13453e-19	0.454237	0.067	0.249	6.8918e-15		MRPL28	6.24561e-09	0.295953	0.24	0.378	0.000379396
								RPS19	1.36594e-41	-0.382729	0.904	0.81	8.29752e-37		PHPT1	3.15048e-111	-0.408445	0.517	0.698	1.91379e-106									GFPT1	0.00317998	0.296791	0.263	0.368	1		STAU1	2.53907e-14	0.454136	0.113	0.286	1.54238e-09		KCMF1	0.000101995	0.295755	0.122	0.198	1
								HPCA	2.10292e-117	-0.383041	0.131	0.193	1.27744e-112		ATP5ME	1.17871e-103	-0.408484	0.498	0.675	7.16017e-99									CDK14	0.000408869	0.295925	0.135	0.083	1		NAT8L	1.15432e-05	0.454069	0.046	0.107	0.701205		RPS5	0.00274766	0.295437	0.656	0.856	1
								RBBP4	1.24508e-66	-0.383596	0.355	0.386	7.56337e-62		SLC9A3R1	6.10981e-168	-0.40892	0.183	0.432	3.71147e-163									CIAO2B	0.000169325	0.293592	0.213	0.146	1		PRPF8	1.78607e-18	0.453934	0.108	0.308	1.08497e-13		CD2BP2	0.00254217	0.295214	0.162	0.231	1
								TMCC1	8.10097e-54	-0.383812	0.117	0.157	4.92102e-49		GCHFR	1.43516e-103	-0.409392	0.172	0.35	8.71801e-99									PIKFYVE	0.0043222	0.293497	0.144	0.102	1		OGDH	0.00148378	0.452078	0.074	0.126	1		TRMT9B	2.9488e-61	0.295093	0.1	0.016	1.79128e-56
								KIF3A	6.07729e-09	-0.384131	0.315	0.311	0.000369171		RPS5	3.72387e-103	-0.409479	0.703	0.864	2.2621e-98									SYNC	3.37509e-05	0.29297	0.12	0.067	1		ANKH	5.55396e-14	0.452027	0.104	0.271	3.37381e-09		KAT8	0.00120744	0.294887	0.088	0.14	1
								PALM2-AKAP2	0	-0.385379	0.018	0.107	0		RPL18	5.64502e-128	-0.409819	0.734	0.866	3.42912e-123									ZNF544	0.0019323	0.290523	0.141	0.095	1		RHOT1	3.43849e-05	0.451955	0.088	0.166	1		ALG13	0.000285342	0.294863	0.135	0.209	1
								ZNF609	1.70854e-29	-0.385786	0.114	0.141	1.03787e-24		BCAT2	8.69901e-122	-0.410129	0.16	0.357	5.2843e-117									FAM13B	0.000254563	0.290419	0.153	0.097	1		RBM26	1.51841e-10	0.451871	0.117	0.261	9.22376e-06		NCOA1	1.60814e-06	0.294725	0.106	0.195	0.0976881
								ANKRD6	0	-0.387445	0.022	0.108	0		NDUFB8	1.12662e-50	-0.411123	0.409	0.514	6.84377e-46									NCK2	2.00372e-05	0.28797	0.168	0.101	1		MTF2	3.50497e-10	0.450974	0.083	0.204	2.12913e-05		SUGP2	0.00662542	0.29457	0.186	0.247	1
								FAM222B	1.5155e-114	-0.387723	0.131	0.196	9.20608e-110		PSMB5	1.60788e-117	-0.411469	0.465	0.667	9.76722e-113									CCPG1	0.000861564	0.286395	0.171	0.117	1		ALDH3A2	1.54708e-07	0.450944	0.05	0.129	0.0093979		GSE1	1.87083e-05	0.294539	0.212	0.318	1
								ST6GAL1	5.02501e-141	-0.388884	0.09	0.155	3.05249e-136		RPL35	1.75911e-91	-0.411915	0.635	0.792	1.06859e-86									ZNF346	0.0081361	0.285404	0.132	0.093	1		CAMSAP2	0.00153959	0.450062	0.088	0.147	1		AAGAB	0.0090072	0.294418	0.098	0.14	1
								GNAI2	4.36809e-11	-0.389052	0.564	0.536	2.65344e-06		RPL14	2.29335e-103	-0.41212	0.633	0.811	1.39312e-98									PPAPDC1B	0.00117274	0.284609	0.147	0.24	1		KIAA0232	1.79697e-10	0.449945	0.11	0.247	1.09159e-05		CALR	2.89782e-05	0.293426	0.516	0.69	1
								DPYSL5	0	-0.389344	0.009	0.117	0		ADCY1	6.97646e-108	-0.412484	0.042	0.186	4.23792e-103									ZBTB16	3.35834e-49	0.284597	0.111	0.014	2.04006e-44		CBR4	4.19078e-12	0.449232	0.081	0.218	2.54573e-07		URGCP	2.11697e-05	0.293397	0.059	0.12	1
								PTPRM	4.30294e-118	-0.389426	0.066	0.121	2.61386e-113		MSMO1	2.0015e-102	-0.413616	0.169	0.348	1.21583e-97									CDO1	0.00536278	0.280255	0.123	0.085	1		MAP2K7	1.08425e-06	0.449021	0.071	0.153	0.0658636		TMEM57	5.16894e-06	0.292919	0.056	0.122	0.313993
								SLC39A6	5.70749e-107	-0.389564	0.228	0.293	3.46707e-102		BRK1	1.06847e-115	-0.414339	0.502	0.698	6.49051e-111									XRCC4	5.81534e-07	0.278211	0.102	0.046	0.0353259		BCOR	8.22673e-06	0.448337	0.048	0.112	0.499741		TUFM	0.000203183	0.292775	0.334	0.47	1
								BICD1	3.31606e-31	-0.389711	0.13	0.158	2.01437e-26		ARX	1.18433e-122	-0.415109	0.08	0.262	7.19431e-118									ABI1	0.00076376	0.272817	0.231	0.171	1		SAMD1	0.000541685	0.448108	0.074	0.132	1		ABHD17B	1.73213e-05	0.292649	0.111	0.07	1
								RGS2	1.91105e-78	-0.38996	0.145	0.199	1.16089e-73		C1orf122	3.41634e-105	-0.416364	0.424	0.617	2.07529e-100									DIRAS2	1.05506e-14	0.27216	0.108	0.033	6.40906e-10		YLPM1	4.68766e-08	0.448004	0.085	0.188	0.00284757		NHLRC2	0.000764904	0.292477	0.077	0.128	1
								RSF1	0.000388764	-0.390042	0.421	0.402	1		PRDX4	1.67821e-74	-0.418022	0.395	0.555	1.01944e-69									CTNNBL1	0.00318561	0.269997	0.18	0.133	1		VHL	0.00788721	0.447869	0.076	0.119	1		PHLDB2	1.59393e-07	0.292095	0.158	0.269	0.00968247
								MARCKS	1.47459e-05	-0.390439	0.553	0.499	0.895757		ATP6V0E2	1.39023e-145	-0.418059	0.258	0.484	8.4451e-141									BTG1	0.0015322	0.269694	0.485	0.624	1		TAOK2	1.78104e-05	0.447846	0.055	0.119	1		MFF	0.000437844	0.291541	0.223	0.311	1
								PEBP1	7.86079e-52	-0.390901	0.856	0.752	4.77512e-47		ENO1	3.96618e-82	-0.420912	0.506	0.689	2.40929e-77									SPART	6.10621e-15	0.269558	0.108	0.033	3.70928e-10		SPAG9	9.36343e-08	0.447581	0.117	0.233	0.00568791		CEP63	1.11317e-06	0.290697	0.103	0.19	0.0676209
								MYCBP2	8.64723e-27	-0.391072	0.252	0.275	5.25285e-22		TMEM132A	1.60588e-98	-0.421649	0.123	0.286	9.75509e-94									EPN2	0.00499255	0.269184	0.153	0.11	1		PHYKPL	5.14778e-05	0.447562	0.05	0.106	1		CTNND1	0.00750069	0.290594	0.164	0.225	1
								HTATSF1	0.00928394	-0.391315	0.368	0.347	1		TAGLN2	3.01407e-95	-0.42316	0.393	0.581	1.83093e-90									DNASE1	2.08574e-05	0.268961	0.117	0.062	1		SF1	2.95238e-27	0.446411	0.115	0.38	1.79345e-22		CCM2	5.38012e-07	0.290486	0.129	0.226	0.032682
								FXYD6	1.83964e-39	-0.391366	0.349	0.365	1.11751e-34		RPL11	1.71717e-134	-0.423221	0.747	0.903	1.04311e-129									BASP1	0.00956344	0.26617	0.374	0.335	1		PRR14L	8.89317e-06	0.446082	0.083	0.163	0.540224		SAT2	3.79558e-07	0.290372	0.301	0.457	0.0230566
								FZD3	3.33816e-58	-0.392513	0.182	0.225	2.0278e-53		CD59	7.3124e-112	-0.423466	0.434	0.651	4.44199e-107									B3GNT7	5.24764e-118	0.264891	0.123	0.008	3.18773e-113		ERO1L	1.12912e-07	0.445723	0.039	0.115	0.00685896		SLC30A9	0.000611146	0.289956	0.17	0.248	1
								UBE3C	8.60278e-106	-0.394733	0.157	0.221	5.22584e-101		TMEM190	4.76244e-98	-0.423497	0.049	0.187	2.89299e-93									CETN3	0.00721806	0.264798	0.168	0.124	1		LONRF2	0.00029185	0.445432	0.073	0.131	1		GNA12	3.50969e-05	0.289648	0.109	0.182	1
								XBP1	2.21567e-118	-0.395016	0.54	0.558	1.34593e-113		GNG5	2.20305e-102	-0.424087	0.379	0.563	1.33827e-97									RRAS2	0.00174632	0.263972	0.117	0.075	1		SGCE	3.73913e-12	0.444769	0.085	0.223	2.27137e-07		LRRC41	2.86245e-07	0.289558	0.156	0.263	0.0173883
								HIPK2	4.95979e-13	-0.39638	0.467	0.449	3.01287e-08		UQCR10	6.94611e-102	-0.424677	0.494	0.67	4.21948e-97									ATG14	7.26181e-05	0.263881	0.105	0.056	1		CKAP5	3.86678e-09	0.44458	0.071	0.175	0.000234892		GPBP1	0.00178973	0.289443	0.28	0.373	1
								RTL8C	1.53875e-128	-0.396422	0.382	0.45	9.34729e-124		VKORC1	1.21572e-121	-0.424869	0.432	0.64	7.38503e-117									SELENOP	2.40863e-06	0.259941	0.153	0.083	0.146315		DCAF6	7.52591e-06	0.44443	0.081	0.161	0.457169		CCDC112	0.000805009	0.289388	0.174	0.136	1
								OLA1	2.02148e-76	-0.39666	0.362	0.402	1.22797e-71		MT1X	8.96592e-11	-0.425916	0.157	0.201	5.44644e-06									NR0B2	1.58697e-05	0.258114	0.15	0.086	0.964022		ACAP3	6.72173e-14	0.444261	0.101	0.262	4.08318e-09		CDC42SE2	0.000197852	0.289375	0.172	0.254	1
								EIF5B	5.69841e-25	-0.397214	0.496	0.486	3.46155e-20		ARPC3	1.26077e-123	-0.427338	0.465	0.673	7.65865e-119									AMER3	4.28798e-05	0.257008	0.177	0.11	1		GOLPH3	1.26575e-11	0.44419	0.092	0.229	7.68894e-07		TMEM11	0.00182589	0.288928	0.162	0.232	1
								MIB1	9.45131e-19	-0.397896	0.245	0.258	5.74129e-14		RPL6	3.91677e-106	-0.427915	0.642	0.825	2.37928e-101									POLR2J3.1	1.51644e-05	0.257004	0.213	0.135	0.921179		COMMD1	4.42169e-14	0.443997	0.112	0.284	2.686e-09		ZC3H11A	1.80916e-12	0.288921	0.066	0.189	1.09899e-07
								EFNA5	1.54902e-66	-0.397973	0.072	0.113	9.40965e-62		RPS3	1.0312e-146	-0.427922	0.824	0.934	6.26413e-142									DYM	0.008705	0.253964	0.135	0.096	1		MSH3	0.00922811	0.44383	0.073	0.114	1		PIM2	8.20068e-05	0.288801	0.116	0.076	1
								SLC6A6	5.93193e-242	-0.398208	0.079	0.169	3.60341e-237		TMA7	2.01469e-104	-0.428006	0.534	0.706	1.22385e-99									USP42	0.00627666	0.252932	0.126	0.087	1		OTUB1	9.47736e-26	0.443472	0.108	0.358	5.75711e-21		SLTM	1.71271e-05	0.288558	0.277	0.392	1
								RPS6KA2	2.99265e-252	-0.398438	0.047	0.127	1.81792e-247		ATP5MG	1.39161e-111	-0.428339	0.609	0.775	8.45346e-107									SLC18B1	2.79538e-05	0.251759	0.189	0.121	1		NECAB2	0.000170664	0.442843	0.05	0.102	1		ARID4A	8.93038e-06	0.288114	0.125	0.21	0.542485
								ANKS1B	7.61847e-54	-0.398559	0.167	0.206	4.62792e-49		YBX1	1.24439e-92	-0.428889	0.546	0.738	7.55915e-88									IGSF10	1.05054e-06	0.25174	0.114	0.055	0.0638164		EIF2B3	8.15005e-07	0.442689	0.048	0.12	0.0495083		MRPL20	8.9127e-05	0.286873	0.37	0.523	1
								ASTN2	6.42031e-303	-0.398775	0.024	0.102	3.90008e-298		RPL32	1.86352e-107	-0.429183	0.707	0.856	1.13201e-102									SLC25A25	7.05819e-05	0.250191	0.126	0.071	1		RTN3	1.983e-27	0.441704	0.211	0.548	1.20459e-22		TRAF3IP2	0.00210472	0.286553	0.132	0.099	1
								PRKAR2A	1.60463e-28	-0.399472	0.284	0.3	9.74749e-24		TPI1	1.49001e-113	-0.429319	0.55	0.737	9.05123e-109									STX1A	8.71356e-07	-0.250447	0.272	0.427	0.0529314		MAU2	0.00705288	0.441557	0.078	0.123	1		ZNF516	0.00224016	0.286538	0.087	0.134	1
								YBX1	1.30173e-97	-0.399624	0.781	0.69	7.90748e-93		ECH1	1.42631e-103	-0.429379	0.356	0.552	8.66428e-99									ING2	0.00400775	-0.250716	0.129	0.193	1		DNAJC13	0.000925843	0.440523	0.053	0.1	1		SPTAN1	5.23617e-05	0.28607	0.151	0.234	1
								SRD5A1	0	-0.399857	0.095	0.226	0		SNRPN	2.09858e-108	-0.429577	0.467	0.652	1.2748e-103									IMP3	7.15053e-06	-0.250796	0.216	0.349	0.434366		ARID3A	4.84414e-11	0.440086	0.14	0.303	2.94262e-06		NDUFA9	3.94326e-05	0.285919	0.233	0.346	1
								SCN3A	7.94363e-105	-0.4	0.087	0.141	4.82544e-100		GTF2I	3.48033e-123	-0.430055	0.222	0.445	2.11416e-118									TCEAL3	0.000295789	-0.251619	0.32	0.448	1		COG4	9.52304e-10	0.43977	0.048	0.145	5.78487e-05		SEC24D	1.66097e-13	0.285843	0.146	0.305	1.00897e-08
								COX5A	2.28131e-53	-0.400013	0.613	0.589	1.3858e-48		COX6B1	6.89112e-121	-0.430395	0.541	0.726	4.18608e-116									PGK1	1.00139e-08	-0.252	0.308	0.483	0.000608305		ITFG1	3.13369e-17	0.439684	0.165	0.398	1.90359e-12		NCKAP1	2.41377e-07	0.28576	0.204	0.324	0.0146627
								SLCO3A1	1.2546e-213	-0.400228	0.043	0.114	7.62122e-209		TUBB2B	1.073e-51	-0.430969	0.203	0.329	6.51802e-47									CTBS	5.69448e-07	-0.252107	0.09	0.204	0.0345917		GANAB	4.6862e-19	0.439684	0.092	0.285	2.84668e-14		STC1	3.76832e-12	0.285724	0.121	0.056	2.2891e-07
								MLXIPL	2.48271e-85	-0.400591	0.287	0.343	1.50815e-80		PGAM1	1.24016e-112	-0.432069	0.332	0.528	7.53349e-108									RPS21	6.328e-05	-0.252827	0.614	0.773	1		CERS4	3.60477e-13	0.43954	0.085	0.231	2.18975e-08		LAPTM4B	0.00931301	0.285376	0.265	0.348	1
								SIM1	1.62267e-41	-0.4011	0.171	0.204	9.85707e-37		PPDPF	1.50826e-81	-0.433607	0.573	0.725	9.16211e-77									MRPS23	1.41684e-05	-0.252861	0.177	0.293	0.860671		NCOR1	3.68278e-18	0.43939	0.152	0.381	2.23714e-13		EIF3I	0.00457879	0.285199	0.304	0.406	1
								DYNC1I2	3.63198e-61	-0.401181	0.379	0.405	2.20628e-56		RPS24	1.16325e-137	-0.434916	0.723	0.873	7.06628e-133									ATP6V0B	9.24807e-06	-0.253043	0.578	0.727	0.561783		LASP1	3.82917e-16	0.439278	0.104	0.285	2.32607e-11		KLHL7	0.00258523	0.284348	0.122	0.092	1
								MEX3A	7.64276e-302	-0.401761	0.024	0.103	4.64267e-297		RPS27L	4.46037e-113	-0.435826	0.362	0.568	2.7095e-108									ATRAID	5.86222e-06	-0.253103	0.44	0.61	0.356107		MICU2	5.99763e-19	0.439101	0.065	0.241	3.64332e-14		SCAND1	0.000355365	0.283525	0.41	0.595	1
								FAM168A	6.48091e-60	-0.401962	0.066	0.102	3.9369e-55		MYL12B	2.67684e-114	-0.436179	0.443	0.651	1.62607e-109									TMEM176A	1.09913e-07	-0.253323	0.314	0.477	0.0066768		NOVA2	5.33696e-05	0.438061	0.051	0.109	1		OFD1	0.00490738	0.28168	0.145	0.203	1
								APP	7.96749e-44	-0.402034	0.698	0.66	4.83993e-39		HACD3	3.86263e-46	-0.43624	0.169	0.276	2.34639e-41									ARL6IP4	8.17208e-06	-0.254371	0.383	0.527	0.496421		ST6GAL1	2.53274e-05	0.437996	0.064	0.13	1		PFN1	2.39164e-05	0.281245	0.458	0.705	1
								APC	7.47233e-17	-0.40475	0.221	0.234	4.53914e-12		MAFA	8.5242e-64	-0.436677	0.016	0.101	5.17811e-59									LDHA	0.004753	-0.254499	0.177	0.246	1		LMAN2L	1.06735e-08	0.437685	0.039	0.122	0.000648373		CDK9	0.00988181	0.281101	0.109	0.155	1
								TPD52	3.8754e-82	-0.40526	0.692	0.656	2.35415e-77		MAPRE1	1.94138e-139	-0.437285	0.263	0.488	1.17931e-134									SARNP	0.00675899	-0.255555	0.075	0.124	1		JAKMIP2	2.12417e-07	0.43726	0.073	0.163	0.0129035		PIH1D1	0.000498789	0.280966	0.18	0.26	1
								MGAT4A	6.58318e-104	-0.405368	0.231	0.293	3.99902e-99		SOX4	7.07945e-40	-0.43888	0.213	0.326	4.30048e-35									LINC00948	1.84798e-11	-0.255794	0.003	0.125	1.12257e-06		PCDH17	0.000992353	0.437163	0.12	0.192	1		MRPL12	0.00370043	0.280507	0.232	0.319	1
								ACLY	7.35437e-43	-0.405464	0.472	0.476	4.46748e-38		RPL24	4.56629e-121	-0.439247	0.673	0.831	2.77384e-116									FXYD6	0.000144151	-0.256677	0.251	0.359	1		FLVCR1	1.80716e-14	0.436982	0.055	0.191	1.09778e-09		SSTR3	0.00086014	0.280401	0.064	0.109	1
								TMEM123	1.55198e-62	-0.405806	0.225	0.269	9.42766e-58		NR3C1	5.22848e-88	-0.441138	0.23	0.403	3.17609e-83									GYG1	1.91855e-05	-0.25685	0.141	0.243	1		DIDO1	3.25738e-07	0.436762	0.067	0.153	0.0197873		SRSF10	0.00212937	0.280273	0.222	0.303	1
								UBTF	2.20007e-08	-0.406025	0.2	0.211	0.00133645		OAZ1	3.9319e-130	-0.441383	0.64	0.832	2.38847e-125									UQCC2	1.89233e-06	-0.258525	0.353	0.504	0.114952		ADAR	1.29935e-17	0.436578	0.12	0.324	7.89304e-13		CSRNP1	0.000128719	0.280105	0.05	0.1	1
								MAP1A	1.19712e-282	-0.406308	0.094	0.197	7.27206e-278		NPC2	7.78716e-96	-0.441402	0.489	0.685	4.73039e-91									SPRYD7	9.0488e-08	-0.258611	0.081	0.199	0.00549678		SENP5	0.00098905	0.436516	0.085	0.144	1		HDGFL2	1.58514e-08	0.280009	0.106	0.056	0.000962911
								MAP6	5.9797e-86	-0.406486	0.217	0.271	3.63243e-81		C19orf53	1.18173e-111	-0.44181	0.454	0.636	7.17855e-107									ZNF90	2.59263e-10	-0.258935	0.027	0.154	1.57492e-05		NCALD	0.000293721	0.435649	0.099	0.171	1		MGST1	0.00203366	0.279297	0.116	0.084	1
								IGFBP3	9.20025e-131	-0.407219	0.073	0.134	5.58878e-126		S100A10	9.93301e-63	-0.441852	0.227	0.362	6.03391e-58									MED10	0.00013567	-0.259875	0.204	0.307	1		MBOAT7	1.91413e-21	0.435436	0.08	0.281	1.16276e-16		DPP8	0.00048179	0.279275	0.109	0.17	1
								DCTN1	5.90929e-71	-0.407251	0.262	0.311	3.58966e-66		CTSZ	1.71197e-83	-0.444165	0.134	0.279	1.03996e-78									NME3	3.75621e-07	-0.260711	0.335	0.499	0.0228175		IMPAD1	6.82596e-15	0.434935	0.09	0.252	4.1465e-10		ATF7	0.00744579	0.279234	0.084	0.125	1
								HNRNPUL1	1.32263e-66	-0.407322	0.288	0.333	8.03444e-62		RPL35A	2.13957e-120	-0.445923	0.691	0.86	1.2997e-115									COL27A1	5.25318e-07	-0.261275	0.045	0.143	0.031911		TMED7	2.41401e-26	0.434907	0.085	0.32	1.46642e-21		TIAL1	4.58675e-07	0.278746	0.182	0.295	0.0278627
								PRDX1	6.21222e-74	-0.407709	0.463	0.481	3.77368e-69		HMGB3	6.85367e-79	-0.446286	0.126	0.265	4.16333e-74									GCNT1	2.89002e-07	-0.26156	0.156	0.29	0.0175557		IGFBP5	0.000369553	0.434835	0.278	0.425	1		SREK1IP1	0.0011371	0.278603	0.257	0.354	1
								SAMD5	0.00284346	-0.409301	0.188	0.168	1		VEGFA	1.4592e-120	-0.44708	0.224	0.442	8.86406e-116									TMEM60	1.01377e-06	-0.261676	0.144	0.266	0.0615825		DHRSX	1.18301e-08	0.434334	0.071	0.171	0.000718634		CHD3	0.00415514	0.278515	0.113	0.162	1
								PSMA1	1.61332e-280	-0.409905	0.269	0.406	9.80028e-276		IGFBP3	1.14528e-67	-0.447353	0.022	0.115	6.95713e-63									PGAM1	3.62997e-08	-0.261722	0.341	0.517	0.00220506		HID1	7.86881e-14	0.434259	0.081	0.231	4.77999e-09		HUWE1	2.50591e-05	0.278369	0.204	0.306	1
								VPS35	1.27179e-28	-0.410275	0.386	0.393	7.7256e-24		FXYD3	6.98541e-62	-0.447808	0.145	0.268	4.24336e-57									NUPR1L	1.00053e-07	-0.262042	0.027	0.126	0.00607781		SLC30A7	1.46117e-06	0.433598	0.083	0.173	0.0887605		FAM221A	0.000991367	0.277807	0.103	0.072	1
								TMOD2	1.85831e-130	-0.410751	0.149	0.221	1.12885e-125		NACA	2.39274e-113	-0.449481	0.551	0.731	1.45349e-108									PTGR1	6.59856e-09	-0.262429	0.03	0.144	0.000400836		AGL	6.54705e-05	0.433546	0.053	0.111	1		CUEDC1	4.2535e-05	0.277748	0.051	0.105	1
								DLGAP4	1.12226e-63	-0.4109	0.234	0.278	6.81729e-59		COX7A2	6.70974e-130	-0.450055	0.593	0.781	4.0759e-125									A1BG	0.000586997	-0.26267	0.18	0.259	1		C16orf58	3.98473e-07	0.43324	0.055	0.134	0.0242056		TRPC4AP	0.000368543	0.277537	0.135	0.204	1
								CNOT7	3.56269e-74	-0.410993	0.432	0.458	2.16419e-69		GAP43	8.88775e-21	-0.450309	0.084	0.138	5.39895e-16									ATP6AP2	2.78926e-09	-0.262982	0.389	0.593	0.000169436		VPS45	4.06522e-06	0.432984	0.051	0.12	0.246946		AK1	3.48457e-07	0.276984	0.117	0.21	0.0211674
								PARP1	1.30413e-41	-0.411227	0.394	0.41	7.92206e-37		RPS2	3.26751e-99	-0.450575	0.709	0.881	1.98488e-94									PLOD2	0.00906057	-0.262989	0.099	0.15	1		GGA2	4.14154e-11	0.432933	0.083	0.213	2.51582e-06		PPHLN1	0.00450843	0.27661	0.175	0.242	1
								CSNK1E	9.04676e-22	-0.411465	0.24	0.257	5.49555e-17		SPCS1	1.0378e-112	-0.451062	0.483	0.681	6.30421e-108									RAB25	1.15215e-09	-0.263377	0.198	0.377	6.99886e-05		KCTD12	9.22596e-13	0.432458	0.154	0.337	5.6044e-08		SH3PXD2A	2.5444e-06	0.275647	0.072	0.146	0.154562
								CTXN1	1.77766e-81	-0.411566	0.147	0.196	1.07986e-76		RPS7	3.24382e-116	-0.454932	0.602	0.782	1.97049e-111									ATP6V1E1	1.13951e-05	-0.263641	0.296	0.433	0.692206		ZSWIM8	2.56434e-11	0.43236	0.053	0.166	1.55774e-06		RRM1	0.000529223	0.275573	0.068	0.116	1
								GUCY1A2	2.74018e-94	-0.411649	0.066	0.113	1.66455e-89		TSPAN13	1.60975e-121	-0.455047	0.283	0.494	9.77861e-117									FTCD	1.38833e-06	-0.264282	0.072	0.171	0.0843355		KIFC3	2.3261e-08	0.431797	0.071	0.17	0.00141301		SYT4	1.31214e-07	0.275521	0.18	0.299	0.00797071
								ELAVL2	1.88763e-99	-0.411776	0.104	0.156	1.14666e-94		CLU	1.17102e-19	-0.456207	0.773	0.779	7.11348e-15									ZNF462	0.000144073	-0.264947	0.105	0.187	1		MKNK1	2.37169e-08	0.430666	0.044	0.128	0.00144071		NR1D2	5.73526e-07	0.275194	0.061	0.135	0.0348394
								SIPA1L1	4.44781e-48	-0.412113	0.138	0.175	2.70187e-43		MZT2B	9.30143e-132	-0.457584	0.493	0.68	5.65025e-127									ARL2	1.43593e-06	-0.265026	0.407	0.573	0.0872269		SLC4A2	8.39741e-15	0.430511	0.05	0.185	5.10109e-10		CUL2	0.000168421	0.274849	0.074	0.13	1
								MBD5	2.6199e-34	-0.412657	0.119	0.149	1.59149e-29		RPL21	7.98433e-68	-0.457762	0.546	0.683	4.85016e-63									UXT	2.64926e-06	-0.265452	0.344	0.502	0.160932		HSDL2	1.51151e-08	0.430178	0.051	0.14	0.00091818		TTC17	0.00312708	0.274849	0.161	0.225	1
								STRBP	1.15173e-143	-0.413652	0.133	0.207	6.99632e-139		SLC29A1	8.6572e-145	-0.458516	0.184	0.409	5.2589e-140									CMBL	1.91639e-07	-0.266618	0.039	0.139	0.0116413		STXBP1	6.94433e-19	0.429495	0.175	0.424	4.2184e-14		PAK3	4.12313e-08	0.273888	0.23	0.378	0.00250464
								SETD5	1.30338e-55	-0.414069	0.264	0.304	7.91749e-51		RPS27A	3.76645e-143	-0.459575	0.701	0.862	2.28797e-138									CDIP1	2.07291e-06	-0.267507	0.135	0.257	0.125921		CPEB4	3.58283e-14	0.429212	0.126	0.306	2.17642e-09		RO60	1.87473e-19	0.273451	0.164	0.073	1.13882e-14
								PDZD2	3.68284e-33	-0.414264	0.169	0.127	2.23718e-28		TMEM147	5.25119e-112	-0.461611	0.388	0.583	3.18989e-107									LAMTOR1	5.5354e-07	-0.26812	0.392	0.559	0.0336254		MBNL2	0.00210727	0.428803	0.117	0.182	1		ETFA	6.20573e-06	0.272696	0.22	0.334	0.376973
								GNG2	8.41345e-35	-0.414271	0.338	0.358	5.11084e-30		PAPSS2	4.38554e-119	-0.462862	0.156	0.352	2.66404e-114									SYPL1	3.45785e-08	-0.268971	0.123	0.264	0.00210051		KDM3B	6.15932e-05	0.428326	0.065	0.129	1		SCFD1	3.66215e-07	0.272506	0.212	0.338	0.0222461
								PBX1	2.89468e-06	-0.414495	0.374	0.357	0.17584		RPL13	9.22156e-151	-0.462912	0.774	0.922	5.60173e-146									PITHD1	3.88346e-08	-0.269303	0.153	0.3	0.00235905		NBR1	1.09865e-11	0.427894	0.083	0.218	6.67384e-07		CCT4	0.00018311	0.271505	0.339	0.472	1
								SPATA13	4.76627e-147	-0.414942	0.077	0.143	2.89532e-142		H2AFZ	3.14679e-112	-0.464866	0.431	0.634	1.91155e-107									MAGI2-AS3	4.25129e-11	-0.269377	0.033	0.172	2.58249e-06		CCPG1	0.00169427	0.427103	0.069	0.118	1		CDCA7L	8.90246e-44	0.27149	0.106	0.022	5.40789e-39
								SYP	3.77392e-22	-0.4162	0.411	0.406	2.2925e-17		LDHB	3.98368e-147	-0.465256	0.107	0.315	2.41993e-142									CALM3	3.9868e-07	-0.270024	0.434	0.605	0.0242182		MAP3K4	1.12807e-06	0.427094	0.074	0.16	0.0685254		NRD1	1.59342e-09	0.27052	0.051	0.143	9.6794e-05
								CCDC88A	2.69898e-12	-0.416377	0.255	0.266	1.63952e-07		ATP5PF	1.24228e-123	-0.466609	0.482	0.685	7.54634e-119									NRCAM	0.000106672	-0.270202	0.174	0.275	1		YY1	5.70643e-14	0.426428	0.143	0.332	3.46643e-09		OTUB1	0.00671142	0.269703	0.272	0.357	1
								PCBP4	6.45791e-69	-0.41675	0.22	0.257	3.92292e-64		RPS23	2.36756e-134	-0.467124	0.731	0.871	1.4382e-129									NDUFV2	1.94966e-05	-0.270238	0.311	0.435	1		PACS2	0.00402214	0.426262	0.073	0.119	1		NEDD4L	1.92959e-05	0.269625	0.101	0.176	1
								SLC17A6	0	-0.416756	0.009	0.128	0		PTMA	3.81187e-101	-0.467617	0.605	0.784	2.31556e-96									EBNA1BP2	7.95087e-05	-0.270613	0.135	0.231	1		PHF10	1.73128e-09	0.426259	0.046	0.139	0.000105168		BRE	1.91133e-07	0.269421	0.063	0.144	0.0116106
								TLE5	3.52705e-67	-0.418083	0.653	0.649	2.14254e-62		RPL34	2.62922e-128	-0.467782	0.718	0.871	1.59715e-123									HLA-A	1.81276e-06	-0.27105	0.44	0.589	0.110118		FAR1	2.20344e-08	0.425071	0.073	0.172	0.0013385		ATXN10	7.1891e-14	0.269172	0.248	0.437	4.36709e-09
								BMPR2	9.0131e-13	-0.418171	0.173	0.187	5.4751e-08		TPM3	8.114e-157	-0.468073	0.33	0.58	4.92893e-152									SOD1	6.38962e-07	-0.27134	0.539	0.708	0.0388144		FAT1	0.00100825	0.424884	0.069	0.122	1		PYGO2	0.00119026	0.268984	0.08	0.129	1
								STXBP5L	7.54186e-144	-0.418176	0.091	0.159	4.58138e-139		ELOB	1.28153e-116	-0.468214	0.531	0.708	7.78478e-112									NGRN	0.000618768	-0.271712	0.051	0.109	1		PSEN1	3.52737e-05	0.423895	0.046	0.103	1		CARS2	0.000732789	0.268874	0.108	0.167	1
								ETNK1	1.22919e-60	-0.41826	0.31	0.344	7.46685e-56		LRPAP1	4.58702e-114	-0.472106	0.422	0.618	2.78643e-109									IRX1	1.07007e-07	-0.271721	0.072	0.185	0.00650027		TMEM259	3.84617e-19	0.423838	0.083	0.273	2.33639e-14		USP8	0.00558795	0.268063	0.195	0.262	1
								EXOC4	4.413e-17	-0.418499	0.164	0.182	2.68072e-12		RPL26	4.92581e-106	-0.472188	0.627	0.812	2.99223e-101									EPB41L3	6.17357e-08	-0.272485	0.111	0.243	0.0037502		UQCR11.1	0.000772876	0.423684	0.119	0.184	1		PRPF8	6.80834e-05	0.267998	0.211	0.307	1
								ID2	3.5532e-90	-0.418874	0.187	0.253	2.15843e-85		NDUFB1	1.75983e-122	-0.472441	0.437	0.629	1.06903e-117									RPS9	1.20312e-05	-0.272997	0.719	0.843	0.730847		BRPF3	0.000880921	0.422572	0.057	0.104	1		NRBP1	4.23159e-07	0.267977	0.154	0.262	0.0257052
								AP2B1	3.11806e-81	-0.419121	0.346	0.389	1.89409e-76		TBCA	2.24875e-152	-0.474191	0.48	0.695	1.36603e-147									TOMM5	6.70259e-07	-0.273367	0.168	0.299	0.0407156		EDIL3	4.32019e-11	0.42228	0.067	0.184	2.62435e-06		ESRRA	0.00395781	0.26759	0.068	0.107	1
								RPL13A	3.05607e-192	-0.41927	0.895	0.842	1.85644e-187		PDK4	2.29719e-34	-0.474877	0.156	0.25	1.39545e-29									SLC4A8	2.8646e-06	-0.274389	0.081	0.184	0.174013		XPO6	6.16558e-06	0.421717	0.053	0.12	0.374534		BORCS7	0.00196567	0.26717	0.19	0.147	1
								EPB41L1	1.1664e-110	-0.419306	0.126	0.189	7.08542e-106		DNAJC12	3.11002e-42	-0.475218	0.36	0.482	1.88921e-37									C15orf48	5.11828e-07	-0.276262	0.246	0.397	0.0310915		CMTM4	1.12257e-14	0.420983	0.048	0.182	6.81916e-10		ETV1	7.22917e-05	0.267123	0.174	0.259	1
								APLP2	1.88027e-45	-0.420027	0.444	0.467	1.14219e-40		UQCR11	1.32156e-53	-0.475835	0.459	0.548	8.02794e-49									UCHL1	0.000234978	-0.276495	0.485	0.621	1		DCTN1	9.65823e-14	0.420804	0.122	0.293	5.86699e-09		STRADB	0.000171272	0.267008	0.13	0.093	1
								MTSS1	6.67827e-52	-0.420327	0.257	0.293	4.05678e-47		HSPE1	2.22415e-125	-0.477665	0.445	0.64	1.35108e-120									RPLP2	9.96318e-06	-0.276707	0.734	0.88	0.605224		CARS2	1.43093e-12	0.420446	0.048	0.167	8.69234e-08		TGOLN2	1.37218e-13	0.266877	0.196	0.369	8.33547e-09
								PLCL1	1.23344e-307	-0.422076	0.055	0.15	7.49266e-303		RAN	6.26688e-139	-0.478388	0.423	0.642	3.80688e-134									TMBIM4	2.9383e-07	-0.276749	0.272	0.435	0.017849		PPP4R1	5.13761e-05	0.420123	0.058	0.119	1		PRPF31	0.00520312	0.266751	0.174	0.239	1
								BRD3	9.24155e-35	-0.422977	0.29	0.311	5.61387e-30		CFL1	9.30603e-154	-0.48052	0.627	0.815	5.65304e-149									CIA02B	2.66631e-11	-0.276842	0.204	0.416	1.61968e-06		GMPS	7.07489e-08	0.419527	0.055	0.141	0.00429771		ACYP2	5.7993e-07	0.266605	0.172	0.288	0.0352284
								PDIA4	9.11905e-95	-0.423136	0.224	0.284	5.53946e-90		RPSA	2.06597e-102	-0.483073	0.588	0.747	1.255e-97									CDH8	3.09123e-07	-0.277016	0.018	0.103	0.018778		SLC39A10	7.6631e-07	0.419461	0.073	0.158	0.0465502		AC013394.2	4.16724e-12	0.266298	0.043	0.149	2.53143e-07
								CHD4	7.75943e-11	-0.423348	0.418	0.407	4.71354e-06		PSMA7	2.64073e-127	-0.485181	0.473	0.704	1.60414e-122									RACK1	2.67451e-07	-0.277295	0.695	0.859	0.0162466		KIFC2	1.52203e-08	0.419458	0.034	0.112	0.000924573		SAAL1	2.20506e-05	0.266147	0.114	0.073	1
								XPR1	6.45576e-140	-0.423608	0.128	0.201	3.92162e-135		RPL37	1.1167e-119	-0.485202	0.655	0.804	6.7835e-115									ARL3	1.08796e-05	-0.277669	0.38	0.529	0.660892		RNF115	2.21691e-14	0.419126	0.083	0.238	1.34668e-09		NOL7	0.000493823	0.266123	0.26	0.36	1
								PDE5A	3.60035e-55	-0.423831	0.086	0.123	2.18707e-50		B2M	5.8676e-55	-0.485225	0.594	0.783	3.56433e-50									NDUFA1	6.55283e-07	-0.278281	0.509	0.687	0.0398058		PHF2	0.000849527	0.418868	0.073	0.126	1		CNOT6L	1.87006e-09	0.265838	0.068	0.164	0.000113599
								SMARCA4	2.46239e-83	-0.423984	0.239	0.293	1.4958e-78		SUMO2.1	1.00131e-68	-0.485323	0.056	0.17	6.08255e-64									LSM4	8.49473e-06	-0.27862	0.38	0.531	0.516021		GFPT1	2.1587e-18	0.418091	0.145	0.369	1.31132e-13		LRCH4	0.00886395	0.265766	0.109	0.082	1
								SEMA3A	4.51706e-56	-0.424487	0.117	0.155	2.74393e-51		SLC25A3	2.03362e-167	-0.488028	0.465	0.686	1.23535e-162									TSPAN7	1.22128e-05	-0.278718	0.326	0.469	0.741881		SYT4	3.04592e-24	0.417211	0.08	0.3	1.85027e-19		ERH	0.00870687	0.265663	0.434	0.634	1
								ARID1A	5.05045e-27	-0.425255	0.329	0.339	3.06795e-22		RBX1	2.71438e-143	-0.48921	0.419	0.637	1.64888e-138									PRNP	5.76664e-06	-0.279644	0.162	0.281	0.3503		SFPQ	4.05255e-26	0.416965	0.173	0.472	2.46176e-21		UBE2J1	1.95752e-05	0.265562	0.178	0.274	1
								PERP	7.03972e-58	-0.425921	0.591	0.562	4.27635e-53		ERP29	2.29619e-140	-0.489976	0.518	0.727	1.39484e-135									RABAC1	2.46587e-07	-0.279683	0.497	0.679	0.0149791		UBXN7	1.37402e-06	0.416631	0.088	0.179	0.0834665		RNF165	1.51483e-11	0.265043	0.105	0.048	9.20198e-07
								SCD	1.88791e-08	-0.426128	0.485	0.443	0.00114683		ATP5MF	1.18604e-127	-0.491537	0.458	0.638	7.2047e-123									NDUFB7	1.23022e-06	-0.279978	0.425	0.611	0.074731		JAM3	0.000263293	0.416504	0.06	0.115	1		VPS72	0.0026323	0.264232	0.188	0.258	1
								NAV1	1.99114e-32	-0.426279	0.379	0.387	1.20954e-27		IFI6	2.28809e-74	-0.491678	0.4	0.567	1.38992e-69									NME1	3.62089e-05	-0.280027	0.293	0.425	1		FAM134C	4.88183e-06	0.416448	0.048	0.114	0.296551		DLK1	0.00180919	0.263774	0.471	0.431	1
								G6PC2	3.65443e-71	-0.426707	0.181	0.238	2.21992e-66		COA3	5.14595e-168	-0.493918	0.34	0.577	3.12596e-163									ATP6V1D	1.3829e-05	-0.28096	0.329	0.469	0.840059		LCLAT1	4.31625e-07	0.415878	0.053	0.131	0.0262195		DHCR24	9.27077e-06	0.262812	0.116	0.194	0.563162
								PAFAH1B2	2.77422e-77	-0.426826	0.312	0.359	1.68523e-72		ATP5MD	9.11311e-125	-0.494847	0.485	0.667	5.53585e-120									TSPAN2	9.71618e-12	-0.281289	0.126	0.303	5.90219e-07		HNRNPUL2	8.84896e-15	0.415871	0.048	0.181	5.37539e-10		YY1AP1	5.10446e-05	0.262793	0.09	0.156	1
								IMMP2L	3.29675e-18	-0.426864	0.101	0.121	2.00265e-13		NDUFB11	3.37934e-139	-0.497202	0.495	0.687	2.05281e-134									ATP1B1	9.4207e-06	-0.281345	0.383	0.544	0.57227		PI4KA	9.32877e-08	0.415648	0.092	0.196	0.00566685		QSOX1	1.31439e-05	0.26246	0.121	0.203	0.79844
								TAX1BP1	5.69161e-26	-0.427807	0.498	0.496	3.45743e-21		SAMD11	5.66204e-54	-0.498342	0.067	0.16	3.43947e-49									FAM174C	2.30221e-07	-0.281363	0.18	0.324	0.013985		NECTIN1	5.79146e-09	0.415268	0.067	0.169	0.000351808		ARID3B	0.000304889	0.260527	0.113	0.076	1
								ARID3A	1.07482e-46	-0.427807	0.289	0.31	6.52911e-42		EPHX1	3.86881e-166	-0.498836	0.176	0.411	2.35015e-161									NOP10	3.59917e-07	-0.282163	0.416	0.607	0.0218635		ARMC8	5.53674e-09	0.414924	0.071	0.174	0.000336335		EPS15	1.48105e-05	0.260516	0.153	0.241	0.899678
								PAFAH1B1	1.72316e-23	-0.427926	0.366	0.374	1.04675e-18		MPC2	7.99105e-131	-0.499913	0.412	0.61	4.85424e-126									RHEB	5.77691e-07	-0.28233	0.365	0.528	0.0350924		DSP	3.86454e-08	0.414736	0.366	0.642	0.00234755		NPEPPS	6.49395e-05	0.260384	0.18	0.271	1
								PHF14	2.04285e-26	-0.428077	0.337	0.342	1.24095e-21		SERPINI1	1.46569e-89	-0.50121	0.17	0.326	8.90351e-85									ATP5MG	1.28421e-06	-0.283229	0.611	0.766	0.0780105		KCTD3	6.39978e-10	0.414356	0.078	0.194	3.88761e-05		AP1G1	0.000149176	0.260002	0.127	0.197	1
								ARL6IP5	1.83946e-66	-0.429103	0.522	0.535	1.1174e-61		STMN1	1.62633e-84	-0.501417	0.451	0.63	9.87933e-80									SBDS	2.63707e-05	-0.283482	0.305	0.442	1		STXBP5	7.28323e-05	0.414011	0.069	0.133	1		PLEKHM2	1.54266e-07	0.25996	0.092	0.182	0.00937106
								RTN3	3.3712e-54	-0.429163	0.545	0.544	2.04787e-49		RGS4	1.28781e-113	-0.501936	0.176	0.366	7.82295e-109									LAPTM4A	2.16425e-09	-0.284433	0.428	0.624	0.00013147		TGOLN2	1.28238e-17	0.413584	0.147	0.369	7.78993e-13		CACYBP	0.000340033	0.259251	0.302	0.422	1
								MSI2	4.72371e-07	-0.429237	0.307	0.301	0.0286947		SERINC2	4.05472e-91	-0.502102	0.122	0.272	2.46308e-86									HDDC2	3.75062e-09	-0.285359	0.201	0.366	0.000227835		RAP1GAP	3.78985e-14	0.413467	0.088	0.247	2.30218e-09		TMF1	3.62167e-07	0.259247	0.156	0.261	0.0220002
								LRRN3	0	-0.429478	0.028	0.122	0		HSP90AB1	7.07999e-132	-0.502871	0.73	0.899	4.30081e-127									SELENOK	5.24714e-10	-0.285826	0.41	0.603	3.18743e-05		NCLN	2.78919e-06	0.412335	0.039	0.102	0.169432		CEP350	0.000832527	0.259146	0.175	0.249	1
								ZFHX3	3.91336e-29	-0.431082	0.226	0.249	2.37721e-24		NKX6-1	1.67756e-97	-0.504422	0.068	0.215	1.01905e-92									MRPS21	1.70127e-07	-0.286142	0.41	0.6	0.0103345		TM9SF4	6.79225e-13	0.412032	0.067	0.202	4.12602e-08		DIP2A	0.0019918	0.258987	0.076	0.121	1
								RB1CC1	2.46094e-48	-0.431684	0.202	0.24	1.49492e-43		RPS27	9.57091e-91	-0.505735	0.62	0.75	5.81394e-86									VSTM2A	2.71957e-06	-0.286636	0.057	0.149	0.165203		CCNY	2.50846e-10	0.411542	0.147	0.306	1.52379e-05		RAB1A	7.83396e-09	0.258765	0.371	0.551	0.000475882
								JMJD1C	1.23386e-12	-0.432382	0.411	0.351	7.49519e-08		UQCRB	1.39688e-133	-0.50577	0.514	0.713	8.48547e-129									FAM3C	7.09198e-07	-0.287044	0.183	0.32	0.043081		MINDY2	0.000172595	0.410235	0.097	0.171	1		PRPSAP2	0.000488357	0.258684	0.151	0.224	1
								TMEM132A	1.41732e-73	-0.433074	0.253	0.292	8.60967e-69		DPP4	3.09308e-137	-0.506722	0.04	0.212	1.87893e-132									LAMP2	3.23923e-09	-0.287179	0.257	0.431	0.00019677		JUP	2.41735e-13	0.409897	0.09	0.242	1.46844e-08		COMMD1	7.41734e-05	0.258443	0.19	0.284	1
								RPL31	6.93374e-260	-0.433201	0.884	0.821	4.21197e-255		RPL13A	2.90639e-71	-0.506859	0.753	0.87	1.76551e-66									EIF1	2.42686e-06	-0.287496	0.68	0.84	0.147422		PITPNA	4.96602e-07	0.409841	0.076	0.165	0.0301666		AZIN1	2.3331e-08	0.258356	0.196	0.327	0.00141726
								CSNK1A1	8.16752e-46	-0.433438	0.369	0.388	4.96144e-41		TPT1	6.08537e-174	-0.50796	0.757	0.896	3.69662e-169									LOC550643	2.17082e-09	-0.288056	0.018	0.13	0.000131869		HERC2	4.68129e-10	0.40983	0.103	0.234	2.8437e-05		PHF3	1.58809e-07	0.258186	0.177	0.293	0.00964702
								HMGA1	1.59301e-169	-0.433767	0.219	0.302	9.67687e-165		RPL10	1.4701e-112	-0.510364	0.577	0.762	8.93026e-108									DPM3	1.11335e-06	-0.288501	0.332	0.497	0.0676318		CNOT6L	1.77027e-05	0.409736	0.085	0.164	1		PLXNB2	1.27573e-10	0.257774	0.135	0.264	7.74953e-06
								HNRNPA1	1.68278e-115	-0.433954	0.727	0.672	1.02222e-110		RPS19	5.43113e-98	-0.511052	0.677	0.858	3.2992e-93									LYSMD2	1.62258e-07	-0.288765	0.225	0.371	0.0098565		CCAR1	3.29853e-10	0.409609	0.129	0.277	2.00372e-05		GNB2	1.19803e-07	0.257546	0.376	0.552	0.00727752
								PBRM1	8.55368e-19	-0.434385	0.268	0.28	5.19602e-14		EEF1A1	5.1712e-104	-0.512752	0.602	0.766	3.1413e-99									NR0B1	5.70484e-07	-0.289691	0.018	0.1	0.0346546		ARHGDIA	3.59552e-22	0.40958	0.117	0.35	2.18413e-17		SEC24C	1.13369e-07	0.257423	0.087	0.176	0.00688669
								CERS6	9.28242e-54	-0.435027	0.276	0.314	5.6387e-49		MAFB	9.08365e-165	-0.514525	0.457	0.705	5.51795e-160									PCDH17	0.00176092	-0.289755	0.123	0.191	1		DBT	0.000993104	0.409381	0.064	0.113	1		ME2	0.00701467	0.257289	0.121	0.17	1
								ABRACL	0	-0.435501	0.082	0.234	0		RPL36	2.63578e-124	-0.514613	0.655	0.791	1.60113e-119									FBXO17	3.40932e-07	-0.290001	0.087	0.201	0.0207103		CELF1	5.85008e-17	0.408954	0.17	0.401	3.55369e-12		LRP5	0.00091082	0.256921	0.077	0.126	1
								RYBP	5.20873e-27	-0.436318	0.346	0.352	3.1641e-22		SCGN	2.05675e-126	-0.515709	0.637	0.823	1.24939e-121									ACP1	5.24482e-05	-0.290012	0.344	0.48	1		ZFYVE16	8.43114e-07	0.408941	0.069	0.153	0.0512158		WWC1	1.11798e-05	0.256534	0.047	0.104	0.679131
								DPP10	0.00048303	-0.43713	0.164	0.164	1		RPS12	2.95176e-158	-0.517534	0.732	0.886	1.79307e-153									SMIM29	3.25204e-09	-0.290421	0.141	0.302	0.000197548		UBE2O	1.46853e-05	0.40873	0.055	0.119	0.892074		SPTLC2	0.00606228	0.256486	0.072	0.111	1
								ONECUT2	4.49336e-08	-0.4375	0.326	0.279	0.00272953		ID3	5.15263e-32	-0.517755	0.045	0.105	3.13002e-27									RAB24	6.32886e-09	-0.291816	0.018	0.122	0.000384453		NDRG3	3.14031e-09	0.408523	0.051	0.145	0.000190761		CAMSAP3	0.00873838	0.25635	0.109	0.156	1
								STXBP1	5.88874e-58	-0.43827	0.405	0.434	3.57717e-53		HOPX	4.51556e-123	-0.517951	0.154	0.349	2.74302e-118									NMRK1	7.2398e-07	-0.292099	0.078	0.183	0.0439789		PPP1R12A	1.67979e-08	0.408401	0.147	0.288	0.00102041		SELENOH	3.02003e-05	0.255919	0.402	0.578	1
								KHDRBS1	1.30422e-54	-0.438394	0.459	0.474	7.9226e-50		COX6C	5.40927e-156	-0.518407	0.561	0.753	3.28592e-151									TMBIM6	1.93909e-08	-0.292553	0.611	0.789	0.00117792		SCAF1	1.15369e-09	0.408295	0.051	0.149	7.00819e-05		ACO2	0.000103682	0.255867	0.159	0.242	1
								SURF4	4.10583e-45	-0.438509	0.57	0.54	2.49413e-40		CD164	2.31756e-174	-0.519419	0.349	0.599	1.40783e-169									CTSB	4.52708e-09	-0.292605	0.249	0.432	0.000275002		NPLOC4	9.06484e-08	0.408126	0.067	0.158	0.00550653		CERT1	0.00104572	0.255558	0.193	0.271	1
								MACROD2	1.21062e-61	-0.4391	0.065	0.103	7.35405e-57		RPS26	2.87563e-124	-0.519888	0.493	0.671	1.74683e-119									EI24	3.50292e-09	-0.292621	0.356	0.536	0.000212789		TBC1D9B	1.05843e-08	0.407994	0.064	0.162	0.000642955		DNTTIP2	5.23115e-07	0.255419	0.13	0.226	0.0317772
								CDK6	9.69019e-55	-0.439261	0.097	0.136	5.8864e-50		TBCB	7.85314e-140	-0.521192	0.361	0.583	4.77047e-135									ST6GAL1	2.03628e-06	-0.294228	0.042	0.13	0.123696		MCCC2	2.14167e-06	0.407976	0.037	0.101	0.130098		UPF1	0.00053451	0.255235	0.096	0.154	1
								PRUNE2	6.31834e-235	-0.440143	0.155	0.257	3.83814e-230		UQCRQ	7.91918e-144	-0.521583	0.543	0.739	4.81058e-139									RPP25	1.64097e-10	-0.295108	0.024	0.15	9.96826e-06		USP47	1.09331e-09	0.407932	0.149	0.304	6.64144e-05		SGTA	0.00464348	0.255187	0.135	0.192	1
								SOBP	4.09844e-174	-0.441086	0.086	0.161	2.48964e-169		CALM1	5.68733e-150	-0.525227	0.716	0.891	3.45482e-145									NDUFB8	1.043e-05	-0.295918	0.383	0.508	0.633581		RAB28	2.03594e-06	0.407606	0.051	0.123	0.123675		IGDCC3	4.14487e-05	0.255043	0.143	0.096	1
								HACD3	5.45873e-233	-0.441286	0.198	0.317	3.31596e-228		JPT1	3.57358e-91	-0.527405	0.2	0.367	2.17081e-86									REXO2	1.88831e-09	-0.295979	0.222	0.384	0.000114707		RSF1	3.44324e-11	0.407485	0.211	0.411	2.09163e-06		TMC4	3.37899e-09	0.25479	0.058	0.148	0.00020526
								TSHZ1	1.53139e-109	-0.44334	0.169	0.232	9.30256e-105		BASP1	1.81492e-91	-0.529222	0.172	0.345	1.10249e-86									HNRPDL	1.05478e-08	-0.297368	0.024	0.131	0.000640739		TMEM192	2.43931e-08	0.406895	0.058	0.15	0.00148178		ENOSF1	0.000399184	0.254273	0.056	0.103	1
								KIF1B	4.92441e-29	-0.443822	0.206	0.231	2.99138e-24		TP53I13	2.73326e-218	-0.530316	0.087	0.346	1.66034e-213									ACAT1	2.05604e-07	-0.297547	0.207	0.353	0.0124896		RYBP	2.72109e-11	0.406599	0.17	0.351	1.65296e-06		CMTM4	2.45268e-11	0.25404	0.071	0.182	1.48991e-06
								DBN1	8.20792e-69	-0.44489	0.188	0.231	4.98598e-64		NOP10	1.43407e-139	-0.530998	0.408	0.619	8.71142e-135									TPM3	1.08411e-07	-0.297599	0.401	0.566	0.00658554		EEA1	4.98609e-06	0.406578	0.099	0.189	0.302885		USP7	5.01237e-05	0.254014	0.156	0.24	1
								CACNB2	1.37609e-07	-0.446393	0.187	0.161	0.00835918		COX7C	1.04209e-165	-0.531197	0.622	0.808	6.3303e-161									SMCO4	2.01189e-07	-0.297672	0.174	0.316	0.0122214		STX18	3.96853e-05	0.405874	0.06	0.123	1		TUBGCP4	0.00210152	0.253703	0.122	0.091	1
								TBC1D5	1.97029e-44	-0.447301	0.11	0.146	1.19687e-39		COX5A	1.48489e-119	-0.532696	0.42	0.61	9.02012e-115									AACS	2.0829e-07	-0.299007	0.126	0.253	0.0126528		STT3B	2.1379e-25	0.405688	0.083	0.312	1.29869e-20		RCOR1	0.000131597	0.253621	0.068	0.123	1
								LRBA	0.00407387	-0.447688	0.247	0.242	1		NDUFB2	1.20261e-155	-0.533072	0.52	0.728	7.30537e-151									GNG4	5.41024e-07	-0.299349	0.275	0.43	0.032865		POLK	1.72765e-08	0.405653	0.071	0.17	0.00104948		FBL	0.000443933	0.253611	0.225	0.314	1
								ZC3H13	5.40636e-28	-0.447798	0.247	0.275	3.28415e-23		PRDX5	2.09907e-146	-0.533399	0.514	0.727	1.2751e-141									SF3B5	2.89726e-07	-0.299497	0.398	0.57	0.0175997		SLC2A1	4.80479e-05	0.405624	0.048	0.105	1		HAUS1	0.00682885	0.253436	0.135	0.108	1
								NRXN1	1.86836e-55	-0.448012	0.413	0.322	1.13496e-50		LAPTM4B	8.43279e-181	-0.534912	0.121	0.361	5.12258e-176									LINC00116	1.65645e-09	-0.299619	0.111	0.264	0.000100623		ZMYND11	5.85487e-10	0.405256	0.122	0.263	3.5566e-05		LRRC61	0.000178034	0.252609	0.072	0.127	1
								MORF4L2	2.07329e-153	-0.448214	0.56	0.579	1.25944e-148		RPS3A	2.68467e-117	-0.536164	0.585	0.741	1.63083e-112									DPP7	3.081e-09	-0.299957	0.32	0.511	0.000187158		NUDT3	1.48255e-10	0.404997	0.163	0.33	9.00587e-06		EIF2S1	0.000120013	0.252578	0.124	0.195	1
								TFDP2	3.70704e-172	-0.449203	0.109	0.189	2.25188e-167		RPL28	3.84208e-120	-0.536412	0.69	0.8	2.33391e-115									OTUD6B-AS1	2.13668e-05	-0.301311	0.069	0.155	1		FAM20B	9.98398e-06	0.40486	0.055	0.122	0.606487		RHOT2	0.00113024	0.252295	0.108	0.165	1
								PFKFB2	0	-0.449236	0.069	0.181	0		RPL18A	1.34393e-100	-0.537975	0.541	0.708	8.16383e-96									DNAJB9	6.95336e-07	-0.301793	0.198	0.34	0.0422389		REG1A	1.42669e-13	0.4048	0.076	0.221	8.6666e-09		ATP2C1	9.86305e-08	0.252103	0.13	0.234	0.00599141
								ADRA2A	0	-0.449338	0.01	0.118	0		BTG1	2.73637e-136	-0.538409	0.423	0.636	1.66223e-131									PPCS	4.02555e-05	-0.302303	0.246	0.358	1		SPG7	1.37151e-13	0.404792	0.081	0.229	8.33137e-09		WDR45B	0.000154273	0.251885	0.235	0.329	1
								ALG2	3.08512e-239	-0.450171	0.165	0.268	1.87409e-234		UBA52	1.02545e-156	-0.540149	0.649	0.825	6.22918e-152									RPS16	5.25218e-07	-0.302355	0.668	0.842	0.0319049		ZBED5	1.8576e-12	0.404738	0.055	0.176	1.12842e-07		POLK	6.85183e-06	0.251501	0.095	0.17	0.416222
								HDAC2	1.56951e-67	-0.450871	0.406	0.432	9.53412e-63		RPS15A	4.92063e-150	-0.540529	0.626	0.808	2.98909e-145									ARL1	1.57798e-08	-0.303278	0.26	0.423	0.000958557		C1orf86	4.3096e-21	0.403657	0.073	0.269	2.61791e-16		MESD	5.81826e-05	0.251209	0.219	0.32	1
								ELMO1	6.36067e-272	-0.451282	0.096	0.197	3.86385e-267		RPS15	8.9919e-161	-0.541058	0.649	0.826	5.46222e-156									GTPBP4	1.00117e-06	-0.303364	0.102	0.216	0.0608173		C11orf95	2.36159e-05	0.403565	0.053	0.115	1		IFT20	2.28791e-05	0.250976	0.185	0.281	1
								SORBS2	6.71724e-19	-0.451326	0.341	0.345	4.08046e-14		SCD	5.76116e-118	-0.5421	0.262	0.472	3.49967e-113									RPSAP58	1.38514e-10	-0.303715	0.042	0.179	8.41419e-06		IRF2BP2	5.07704e-27	0.403284	0.149	0.434	3.0841e-22		WDFY1	0.000193052	0.250255	0.069	0.123	1
								DSP	9.22968e-36	-0.45134	0.648	0.634	5.60666e-31		SERF2	4.50414e-156	-0.543452	0.647	0.833	2.73609e-151									ABCC8	1.97755e-14	-0.30473	0.332	0.569	1.20128e-09		SCAMP1	2.90186e-19	0.40304	0.115	0.326	1.76277e-14		MED29	4.75891e-05	0.250079	0.125	0.202	1
								GOLM1	1.58177e-108	-0.451459	0.176	0.241	9.60862e-104		EGFL7	5.6485e-123	-0.545136	0.129	0.314	3.43124e-118									TMEM147	1.99848e-07	-0.305398	0.41	0.572	0.01214		SEC24C	1.05311e-11	0.403011	0.058	0.176	6.39722e-07		PCLO	1.29498e-11	0.250014	0.151	0.3	7.86646e-07
								RAP1B	1.89849e-26	-0.451666	0.387	0.383	1.15326e-21		TSPAN1	3.46196e-100	-0.545788	0.057	0.2	2.103e-95									TMPRSS6	5.18363e-06	-0.306086	0.051	0.136	0.314885		FAM126B	9.92782e-09	0.402957	0.057	0.151	0.000603075		EBLN3	6.84217e-17	-0.250433	0	0.101	4.15634e-12
								PLXNC1	2.56052e-74	-0.451788	0.181	0.227	1.55541e-69		PEBP1	2.09581e-119	-0.549102	0.596	0.806	1.27312e-114									RPL36	1.5455e-06	-0.306351	0.623	0.784	0.0938831		MPZL1	1.78047e-13	0.40292	0.074	0.216	1.08156e-08		NTPCR	2.99731e-12	-0.251096	0.105	0.231	1.82075e-07
								GLG1	8.4153e-69	-0.451789	0.285	0.34	5.11196e-64		RPL9	1.90792e-100	-0.54931	0.597	0.726	1.15898e-95									PIPOX	4.76403e-08	-0.306625	0.063	0.179	0.00289395		SEC23A	1.54851e-05	0.402674	0.06	0.127	0.940655		CALM1	2.48297e-17	-0.251144	0.641	0.883	1.50831e-12
								ARPP19	4.51533e-95	-0.451884	0.526	0.534	2.74288e-90		SCG3	1.69624e-106	-0.550628	0.559	0.749	1.0304e-101									RPL23	6.84028e-07	-0.306657	0.629	0.82	0.041552		SRGAP3	0.0001312	0.402496	0.06	0.118	1		VEGFA	8.6548e-41	-0.2512	0.129	0.432	5.25745e-36
								NAP1L1	6.62777e-122	-0.452505	0.725	0.693	4.0261e-117		TMEM176A	7.18096e-73	-0.550676	0.336	0.485	4.36214e-68									HMGN5	6.5555e-07	-0.306951	0.111	0.229	0.0398221		DHCR24	1.38792e-16	0.402303	0.048	0.195	8.43108e-12		PLGRKT	2.02839e-16	-0.251478	0.042	0.167	1.23216e-11
								IDH1	1.20094e-99	-0.453469	0.234	0.29	7.29522e-95		RPS13	2.8014e-179	-0.552143	0.645	0.851	1.70174e-174									HINT1	6.39677e-09	-0.306985	0.617	0.811	0.000388578		SMEK2	0.00644331	0.402148	0.067	0.11	1		XBP1	1.42679e-14	-0.251737	0.344	0.553	8.6672e-10
								MEST	8.32717e-152	-0.453796	0.17	0.248	5.05842e-147		RPL7A	1.53728e-190	-0.554811	0.74	0.878	9.33836e-186									PDX1	0.000738506	-0.307215	0.168	0.244	1		TRIM27	7.13839e-13	0.401809	0.069	0.202	4.33628e-08		MAGI2-AS3	1.7359e-24	-0.252729	0.014	0.173	1.05449e-19
								TAOK1	1.37352e-14	-0.456094	0.307	0.31	8.3436e-10		MYL6	2.52292e-217	-0.55835	0.721	0.89	1.53257e-212									CIR1	0.000408261	-0.30725	0.216	0.313	1		TOB2	0.00196088	0.401324	0.076	0.127	1		AKIP1	5.13883e-13	-0.25348	0.055	0.165	3.12163e-08
								ATP6V1A	2.08327e-99	-0.456367	0.307	0.36	1.2655e-94		GAPDH	1.74485e-143	-0.564169	0.749	0.882	1.05993e-138									TUBA4A	6.02147e-11	-0.307569	0.269	0.482	3.6578e-06		MTG1	1.14297e-07	0.40128	0.051	0.134	0.00694309		NDUFB7	1.40112e-19	-0.253632	0.367	0.613	8.51127e-15
								TBC1D4	4.45566e-24	-0.456813	0.138	0.161	2.70664e-19		RPL3	1.3865e-185	-0.565686	0.758	0.908	8.42242e-181									UTRN	5.79466e-06	-0.307676	0.066	0.157	0.352002		EIF4G1	1.91739e-19	0.401037	0.14	0.367	1.16474e-14		HSD11B1L	1.36932e-22	-0.253996	0.132	0.325	8.31808e-18
								REEP1	3.26435e-288	-0.458032	0.092	0.195	1.98296e-283		MZT2A	1.67319e-201	-0.570792	0.27	0.534	1.0164e-196									ZFP36	0.000108735	-0.307679	0.126	0.218	1		CSNK1G2	2.13968e-07	0.400707	0.064	0.15	0.0129977		CRB3	9.18006e-20	-0.254005	0.031	0.17	5.57652e-15
								PGM2L1	1.02154e-217	-0.459102	0.074	0.156	6.20548e-213		PCDH7	8.54252e-61	-0.571616	0.063	0.165	5.18924e-56									PARP1	6.47436e-06	-0.308216	0.263	0.404	0.393292		SPATA7	3.92854e-08	0.400342	0.055	0.143	0.00238643		CAMK2N2	1.294e-16	-0.254222	0.014	0.126	7.86051e-12
								RABGAP1L	3.0136e-07	-0.459959	0.232	0.234	0.0183064		SPINT2	1.1985e-150	-0.571858	0.644	0.83	7.2804e-146									HSPE1	1.63932e-06	-0.309588	0.467	0.629	0.0995822		DLG5	3.24095e-08	0.400227	0.085	0.191	0.00196875		VPS29	2.38274e-22	-0.254398	0.232	0.459	1.44742e-17
								RPS20	1.08841e-215	-0.460374	0.807	0.762	6.61165e-211		PLAGL1	1.03363e-83	-0.574047	0.101	0.248	6.27887e-79									SCP2	2.46944e-07	-0.310034	0.413	0.587	0.0150009		GNA12	4.09174e-07	0.399889	0.087	0.182	0.0248557		FZD1	4.22976e-16	-0.25541	0.019	0.13	2.56941e-11
								KIF21A	5.29888e-30	-0.460566	0.352	0.363	3.21886e-25		BEX3	5.93215e-166	-0.576103	0.609	0.797	3.60354e-161									FCGRT	5.32251e-06	-0.31147	0.299	0.443	0.323321		SYNCRIP	1.76101e-16	0.399794	0.108	0.295	1.06974e-11		CKS1B	7.82501e-17	-0.255413	0.085	0.232	4.75338e-12
								LRFN2	0	-0.461148	0.006	0.12	0		CFC1	3.88092e-104	-0.581082	0.172	0.343	2.3575e-99									HSPD1	3.79398e-07	-0.311536	0.431	0.607	0.0230469		ALPK3	8.00259e-06	0.399782	0.065	0.139	0.486126		ANP32E	6.63116e-13	-0.25557	0.039	0.14	4.02817e-08
								YWHAQ	3.88919e-172	-0.461576	0.652	0.634	2.36253e-167		PLIN3	6.30008e-172	-0.581693	0.139	0.372	3.82705e-167									PAX4	2.16114e-06	-0.311552	0.033	0.117	0.131281		MPP6	5.69076e-08	0.399758	0.106	0.221	0.00345691		CRELD1	2.1513e-18	-0.257048	0.137	0.309	1.30683e-13
								ZNF503	0	-0.463077	0.048	0.159	0		COX7B	1.65969e-137	-0.582467	0.371	0.571	1.0082e-132									TMEM176B	3.09044e-09	-0.31179	0.359	0.554	0.000187732		MDM4	1.74754e-19	0.399454	0.071	0.252	1.06156e-14		PROSC	2.98984e-22	-0.257065	0.014	0.16	1.81621e-17
								TRIO	1.05296e-50	-0.463088	0.126	0.165	6.39631e-46		FAP	1.26716e-87	-0.587462	0.011	0.118	7.69751e-83									TMEM132B	2.04352e-05	-0.311934	0.048	0.127	1		PACSIN2	0.000170561	0.399427	0.057	0.112	1		TMEM125	1.52763e-22	-0.257134	0.024	0.176	9.27976e-18
								RAMP1	0	-0.464023	0.038	0.133	0		TUBA1A	5.19101e-99	-0.587972	0.636	0.793	3.15333e-94									HSP90AB1	0.000396129	-0.31307	0.746	0.889	1		EFR3A	3.95579e-15	0.399376	0.076	0.232	2.40298e-10		RPA3	3.78182e-22	-0.25714	0.079	0.254	2.2973e-17
								SMARCC1	1.15981e-34	-0.464342	0.234	0.261	7.04539e-30		NPTX2	4.76166e-60	-0.591959	0.111	0.22	2.89252e-55									SSX2IP	6.3871e-08	-0.313147	0.12	0.253	0.00387991		GIPR	2.1752e-07	0.39937	0.097	0.201	0.0132135		HOOK1	5.65038e-23	-0.257262	0.098	0.29	3.43238e-18
								ACSL1	2.29615e-39	-0.465174	0.089	0.118	1.39482e-34		GSN	3.95567e-45	-0.591996	0.113	0.204	2.40291e-40									MPP1	9.09461e-08	-0.313249	0.051	0.159	0.00552461		ADAMTS6	0.000406743	0.399247	0.053	0.103	1		NOL3	6.5788e-21	-0.257387	0.023	0.164	3.99636e-16
								IER3	6.10449e-97	-0.466252	0.106	0.166	3.70823e-92		RPS18	1.75404e-122	-0.595581	0.57	0.715	1.06551e-117									PFKFB2	5.75875e-07	-0.314812	0.042	0.137	0.0349821		FAM168B	2.66371e-07	0.399134	0.09	0.189	0.016181		SPCS2	2.80164e-23	-0.257453	0.318	0.559	1.70188e-18
								SPAG9	1.00109e-91	-0.466761	0.197	0.255	6.08119e-87		HSPA8	2.02013e-176	-0.599915	0.496	0.719	1.22715e-171									HCFC1R1	4.57605e-07	-0.315337	0.237	0.373	0.0277977		IQGAP2	4.2069e-06	0.399081	0.039	0.101	0.255553		LGMN	3.86367e-16	-0.257567	0.129	0.288	2.34702e-11
								SERINC1	1.70012e-80	-0.467476	0.507	0.528	1.03276e-75		TMEM176B	7.48811e-75	-0.600069	0.416	0.562	4.54873e-70									PRR13	6.06895e-09	-0.31694	0.266	0.443	0.000368664		PRNP	1.68213e-22	0.39881	0.076	0.282	1.02183e-17		TMEM126B	1.3084e-17	-0.257705	0.121	0.285	7.94803e-13
								GNB1	7.72926e-34	-0.468302	0.556	0.538	4.69522e-29		PAX6	3.37785e-189	-0.609511	0.366	0.635	2.05191e-184									RPL15	5.01942e-08	-0.317853	0.769	0.884	0.0030491		UBE2E2	0.000141613	0.39871	0.058	0.116	1		TMEM60	8.2629e-15	-0.257956	0.121	0.267	5.01938e-10
								IGF2R	3.0915e-06	-0.46868	0.218	0.221	0.187796		C5orf38	4.29644e-172	-0.616117	0.094	0.314	2.60992e-167									AK2	2.4649e-10	-0.318183	0.174	0.348	1.49733e-05		CAB39	1.30311e-08	0.398182	0.051	0.141	0.00079159		THOC7	4.74379e-20	-0.25871	0.222	0.426	2.88166e-15
								DPP6	1.08878e-12	-0.469359	0.376	0.37	6.61388e-08		IGFBP7	1.39414e-88	-0.616606	0.211	0.362	8.46885e-84									RPL18A	9.24419e-05	-0.318325	0.575	0.699	1		KPNA6	1.43618e-16	0.397516	0.133	0.335	8.72424e-12		NTM	4.31453e-11	-0.258894	0.029	0.114	2.62091e-06
								RGS7	8.44197e-21	-0.470314	0.131	0.152	5.12816e-16		NBDY	2.16955e-164	-0.622117	0.146	0.378	1.31792e-159									TMEM59	1.74311e-06	-0.31889	0.599	0.76	0.105887		PHF3	1.61761e-09	0.397327	0.145	0.294	9.82632e-05		NDUFB1	3.22616e-18	-0.259137	0.37	0.62	1.95976e-13
								ENO2	2.13731e-182	-0.470859	0.284	0.373	1.29833e-177		MARCKSL1	6.01536e-110	-0.624622	0.243	0.443	3.65409e-105									PDLIM2	4.87069e-10	-0.319031	0.021	0.139	2.95875e-05		P4HB	7.0577e-22	0.396704	0.276	0.608	4.28727e-17		ENPP2	1.30869e-26	-0.259249	0.082	0.29	7.94977e-22
								SSBP3	5.88692e-23	-0.471772	0.316	0.323	3.57607e-18		RPS28	1.20714e-161	-0.627557	0.623	0.79	7.33292e-157									COX7A1	5.20715e-06	-0.319575	0.027	0.104	0.316313		ACTR2	2.81157e-27	0.396419	0.15	0.44	1.70791e-22		AP2S1	5.56913e-23	-0.259249	0.309	0.534	3.38302e-18
								CDC42BPA	1.38995e-31	-0.471897	0.288	0.314	8.44337e-27		C4orf48	1.65938e-133	-0.628853	0.508	0.673	1.00801e-128									ARL6IP5	2.66474e-07	-0.320812	0.359	0.531	0.0161873		EXTL3	0.00127449	0.394864	0.057	0.102	1		NDUFB8.1	5.64547e-17	-0.259306	0.039	0.171	3.4294e-12
								AOPEP	1.35447e-166	-0.472605	0.247	0.333	8.22789e-162		RPL29	1.40396e-137	-0.631101	0.543	0.709	8.52847e-133									CISD1	1.21028e-08	-0.321352	0.332	0.502	0.0007352		YME1L1	2.67975e-17	0.394634	0.122	0.322	1.62784e-12		CCND3	3.1859e-14	-0.259372	0.064	0.187	1.93531e-09
								EIF3E	1.84073e-100	-0.474009	0.567	0.556	1.11817e-95		HINT1	8.22186e-236	-0.638338	0.608	0.823	4.99445e-231									VWA5A	1.61737e-11	-0.321381	0.105	0.276	9.82489e-07		TMC4	7.28392e-10	0.394598	0.05	0.148	4.42469e-05		M6PR	9.63692e-12	-0.259804	0.161	0.299	5.85404e-07
								FMNL2	1.17969e-92	-0.474343	0.103	0.153	7.16614e-88		ITM2B	4.44738e-193	-0.638515	0.571	0.795	2.70161e-188									RPS15A	4.67346e-08	-0.322017	0.593	0.799	0.00283894		KDM5C	4.46421e-09	0.394482	0.06	0.159	0.000271183		TSFM	8.52793e-19	-0.259947	0	0.112	5.18037e-14
								DHRS2	3.94929e-67	-0.474565	0.299	0.342	2.39904e-62		NAA20	3.87033e-147	-0.640966	0.365	0.587	2.35107e-142									RPL27	2.48308e-07	-0.322233	0.647	0.817	0.0150837		REV1	1.23976e-08	0.394262	0.057	0.15	0.000753105		C1orf86	7.14154e-40	-0.260184	0.024	0.27	4.3382e-35
								TSPAN1	5.47095e-182	-0.475392	0.141	0.225	3.32338e-177		SMIM24	2.11734e-103	-0.642583	0.056	0.202	1.2862e-98									RPL27A	4.95979e-08	-0.322305	0.722	0.868	0.00301287		PPP3CB	1.96955e-20	0.394261	0.103	0.314	1.19642e-15		KIAA1244	2.07431e-23	-0.261136	0.066	0.256	1.26006e-18
								MPP1	0	-0.475473	0.066	0.22	0		C10orf10	1.51111e-28	-0.645437	0.185	0.264	9.17938e-24									CHCHD2	1.25461e-07	-0.322526	0.479	0.62	0.00762123		PGAP1	5.71644e-07	0.394219	0.069	0.154	0.0347251		RAB24	1.68983e-14	-0.261635	0.021	0.123	1.0265e-09
								PSIP1	1.04632e-172	-0.475821	0.154	0.238	6.35595e-168		IRX2	5.15335e-152	-0.646977	0.107	0.318	3.13045e-147									GAPDH	5.94136e-05	-0.322584	0.754	0.875	1		CTDSP2	3.71031e-07	0.394014	0.076	0.167	0.0225387		AC009014.3	6.33437e-19	-0.262731	0	0.113	3.84787e-14
								PLCB4	2.79704e-64	-0.475927	0.178	0.225	1.69909e-59		GADD45G	2.34255e-139	-0.648767	0.128	0.329	1.423e-134									FAU	2.92077e-08	-0.323795	0.653	0.825	0.00177425		ASCC3	6.09143e-08	0.393963	0.073	0.168	0.0037003		SNCA	2.75406e-17	-0.263216	0.055	0.192	1.67298e-12
								GSK3B	8.58693e-54	-0.476016	0.211	0.249	5.21621e-49		FXYD5	1.36687e-86	-0.680989	0.033	0.151	8.3032e-82									UBA52	1.22833e-06	-0.324053	0.632	0.815	0.0746162		SLC25A13	2.36792e-08	0.393947	0.087	0.195	0.00143842		LMAN2	4.74158e-21	-0.263332	0.23	0.449	2.88032e-16
								CAMK1D	1.93209e-249	-0.476246	0.077	0.166	1.17367e-244		RPL41	1.79513e-183	-0.688739	0.6	0.783	1.09047e-178									RPS14	2.28037e-08	-0.324151	0.713	0.878	0.00138523		VCL	5.42478e-11	0.393921	0.053	0.162	3.29534e-06		TAGLN2	9.30501e-25	-0.263412	0.307	0.572	5.65242e-20
								NPY	1.12438e-65	-0.477336	0.063	0.102	6.83017e-61		HIGD1A	1.2882e-248	-0.698354	0.193	0.494	7.82532e-244									RPL14	2.42693e-07	-0.324224	0.611	0.802	0.0147426		UBQLN1	6.28783e-19	0.393826	0.083	0.27	3.81961e-14		CLN5	5.79943e-19	-0.263421	0.047	0.191	3.52292e-14
								CXCL12	0	-0.480197	0.024	0.127	0		SURF4	1.82714e-209	-0.702926	0.297	0.569	1.10991e-204									RPL8	1.35447e-09	-0.324419	0.743	0.876	8.22785e-05		ZNF644	5.81041e-11	0.393107	0.097	0.235	3.52959e-06		SOD2	2.44518e-15	-0.263523	0.087	0.23	1.48535e-10
								MT1F	0	-0.482686	0.085	0.218	0		BNIP3	1.10334e-173	-0.707098	0.256	0.505	6.70236e-169									ASB9	1.68246e-05	-0.324621	0.036	0.11	1		CUL2	1.13356e-06	0.392756	0.055	0.13	0.0688592		LMAN1	5.44509e-27	-0.263575	0.19	0.434	3.30767e-22
								BTBD3	6.41337e-55	-0.483444	0.296	0.32	3.89587e-50		COTL1	2.39138e-212	-0.72066	0.069	0.317	1.45267e-207									RPS14P3	3.40756e-09	-0.325902	0.045	0.169	0.000206995		SBNO1	2.114e-10	0.392628	0.103	0.237	1.28417e-05		MGST3	7.99039e-25	-0.264076	0.341	0.599	4.85384e-20
								LARP1	5.55361e-54	-0.483559	0.408	0.432	3.3736e-49		SMC2	6.28709e-125	-0.722206	0.121	0.309	3.81916e-120									PLCE1	0.000650224	-0.32623	0.048	0.105	1		NECTIN2	2.55347e-21	0.392321	0.083	0.287	1.55113e-16		SMPDL3A	7.00986e-20	-0.264231	0.048	0.198	4.25821e-15
								MAPT	0	-0.483904	0.025	0.138	0		CDKN1C	1.50971e-122	-0.724505	0.207	0.414	9.17089e-118									TUBA1C	2.54363e-07	-0.327534	0.06	0.164	0.0154515		FLOT2	1.52415e-07	0.392263	0.055	0.137	0.00925861		C10orf32	7.45635e-29	-0.264563	0.021	0.208	4.52944e-24
								ARHGAP18	8.76015e-296	-0.484399	0.062	0.158	5.32144e-291		DBI	1.58524e-233	-0.727341	0.423	0.685	9.6297e-229									FADS2	5.16341e-06	-0.327636	0.186	0.303	0.313656		PHTF2	0.00168215	0.391722	0.092	0.15	1		TMEM14B	2.00601e-20	-0.264949	0.264	0.484	1.21857e-15
								HIF1A	2.0447e-68	-0.484495	0.306	0.346	1.24207e-63		PPIA	3.85981e-224	-0.727641	0.501	0.726	2.34468e-219									RPL10A	3.7307e-09	-0.32784	0.638	0.816	0.000226625		BCAM	3.00715e-17	0.391713	0.207	0.456	1.82672e-12		SLC4A8	6.78895e-13	-0.265394	0.069	0.184	4.12402e-08
								ANKRD11	3.96709e-37	-0.485973	0.395	0.405	2.40985e-32		TFF3	2.23303e-165	-0.732568	0.138	0.37	1.35648e-160									NUCB2	2.25686e-06	-0.32908	0.401	0.566	0.137095		TECPR1	0.000155045	0.391346	0.073	0.135	1		SLC39A14	5.1359e-13	-0.265555	0.092	0.216	3.11985e-08
								PAK3	1.78541e-67	-0.486206	0.353	0.392	1.08457e-62		LOXL4	1.07123e-100	-0.733808	0.04	0.175	6.50727e-96									RPL23A	6.98019e-06	-0.329295	0.629	0.779	0.424018		UBR2	0.00103828	0.391	0.076	0.13	1		PSMA2	6.64083e-11	-0.265724	0.278	0.444	4.03404e-06
								PIPOX	0	-0.486545	0.106	0.227	0		C9orf16	3.41479e-124	-0.73826	0.409	0.6	2.07435e-119									PLPPR5	4.0576e-05	-0.330376	0.048	0.12	1		UBAC2	3.39092e-12	0.390221	0.062	0.187	2.05985e-07		FAM114A1	6.51156e-14	-0.265971	0.011	0.104	3.95551e-09
								DCAF7	1.15372e-55	-0.486657	0.311	0.339	7.00838e-51		SHISAL2B	7.96908e-10	-0.740976	0.188	0.222	4.8409e-05									NBDY	0.000138212	-0.33046	0.275	0.364	1		ZNF516	2.35995e-05	0.389397	0.065	0.134	1		MAPK13	7.08726e-28	-0.266091	0.031	0.215	4.30523e-23
								C14orf132	1.1426e-111	-0.486855	0.326	0.377	6.94086e-107		FTH1	2.39318e-192	-0.750185	0.667	0.87	1.45376e-187									C1orf127	4.16113e-08	-0.331073	0.018	0.113	0.00252772		UNK	1.88486e-06	0.388781	0.067	0.148	0.114498		ACSL1	2.08757e-12	-0.266787	0.019	0.108	1.26812e-07
								FNBP1L	1.17627e-41	-0.487426	0.381	0.39	7.14534e-37		F10	5.75687e-187	-0.750803	0.193	0.45	3.49707e-182									RPS23	2.80664e-07	-0.33141	0.728	0.863	0.0170492		FOXP4	1.79573e-11	0.388357	0.122	0.278	1.09083e-06		EPS8L2	2.06324e-22	-0.267013	0.076	0.253	1.25333e-17
								ETS2	0	-0.487996	0.04	0.166	0		CD24	6.70257e-123	-0.75888	0.308	0.518	4.07154e-118									RPS24	1.23544e-09	-0.333041	0.698	0.865	7.50481e-05		SPIN1	5.21514e-11	0.388294	0.115	0.262	3.16799e-06		PEX2	1.32026e-20	-0.268087	0.059	0.221	8.02008e-16
								RNF130	5.09229e-182	-0.488278	0.221	0.313	3.09336e-177		H3F3A	1.0441e-132	-0.758933	0.344	0.557	6.34251e-128									RPL24	5.42652e-08	-0.333627	0.644	0.822	0.00329639		CRTC1	1.03335e-05	0.388281	0.074	0.15	0.627719		BCAP31	4.58138e-29	-0.268394	0.283	0.541	2.783e-24
								ZMIZ1	8.33892e-71	-0.48834	0.14	0.189	5.06556e-66		ONECUT2	7.92769e-134	-0.759682	0.113	0.309	4.81575e-129									TMX4	1.13744e-07	-0.333965	0.302	0.471	0.00690947		SMG7	7.36688e-10	0.388262	0.073	0.185	4.47508e-05		RPS19BP1	3.32089e-23	-0.268401	0.26	0.489	2.01731e-18
								ACVR1B	0	-0.489534	0.053	0.161	0		ERO1B	2.80076e-54	-0.760326	0.214	0.327	1.70135e-49									SLC37A4	7.15199e-13	-0.33412	0.117	0.307	4.34455e-08		STK33	0.00011116	0.38747	0.073	0.136	1		CBR1	1.13984e-12	-0.268729	0.063	0.174	6.92405e-08
								RBP1	9.84191e-10	-0.489982	0.525	0.488	5.97857e-05		ATP5F1E	1.07593e-170	-0.767157	0.609	0.783	6.53586e-166									EEF1A1	2.80805e-06	-0.334882	0.626	0.757	0.170578		GPATCH2L	3.35203e-10	0.386308	0.069	0.183	2.03623e-05		ZBTB38	2.04333e-17	-0.268923	0.063	0.203	1.24124e-12
								SELENOW	2.36514e-102	-0.490209	0.504	0.528	1.43673e-97		MLLT11	4.23249e-194	-0.783306	0.18	0.437	2.57107e-189									HLA-E	0.00395075	-0.335452	0.171	0.244	1		PIAS2	1.82633e-06	0.386289	0.067	0.146	0.110942		MGST2	1.27644e-20	-0.269186	0.158	0.352	7.75387e-16
								GRIA4	1.54473e-274	-0.491372	0.109	0.213	9.38364e-270		SNHG29	1.11627e-91	-0.784547	0.12	0.274	6.78089e-87									TKT	1.70158e-06	-0.335686	0.254	0.393	0.103364		CALR	7.54991e-15	0.386022	0.35	0.691	4.58627e-10		HIST1H4C	4.7739e-11	-0.269276	0.248	0.401	2.89996e-06
								RTN4	3.94191e-187	-0.4927	0.758	0.731	2.39455e-182		SCG5	1.98162e-208	-0.79407	0.662	0.861	1.20375e-203									FZD1	1.4757e-10	-0.335981	0.012	0.13	8.9643e-06		RABGAP1	3.36764e-05	0.385933	0.104	0.187	1		CRYZ	3.56355e-18	-0.269284	0.029	0.159	2.16471e-13
								DNAJB9	1.90285e-250	-0.496849	0.277	0.38	1.1559e-245		MALAT1	1.12922e-45	-0.797325	0.8	0.755	6.85954e-41									ZCRB1	2.95931e-05	-0.338753	0.296	0.423	1		PLXNA2	6.22751e-12	0.385281	0.092	0.232	3.78296e-07		SEMA5A	5.13219e-14	-0.269481	0.01	0.102	3.1176e-09
								SLC8A1	2.38596e-253	-0.497626	0.044	0.124	1.44937e-248		SPINK1	1.67588e-83	-0.804256	0.182	0.343	1.01803e-78									TMEM205	2.57364e-07	-0.338821	0.302	0.46	0.0156338		PKN1	6.29447e-14	0.385187	0.071	0.215	3.82364e-09		SLC35G2	7.84294e-14	-0.269852	0.043	0.154	4.76427e-09
								CSDE1	1.4092e-157	-0.497746	0.673	0.674	8.56034e-153		ANXA2	8.76386e-111	-0.809413	0.099	0.259	5.32369e-106									SH3BGRL	9.96076e-07	-0.339205	0.311	0.457	0.0605076		ACSL3	7.93943e-08	0.384901	0.083	0.183	0.00482288		CDK5R2	4.26784e-17	-0.26995	0.133	0.297	2.59254e-12
								BPTF	4.14791e-17	-0.497816	0.437	0.426	2.51969e-12		ACVR1C	3.06803e-117	-0.810888	0.164	0.356	1.86371e-112									SHISA5	1.25315e-10	-0.339535	0.165	0.337	7.61237e-06		TOP2B	4.39106e-11	0.384815	0.113	0.258	2.66739e-06		NACA2	2.4146e-21	-0.269967	0.006	0.14	1.46677e-16
								PFN2	5.52609e-158	-0.498787	0.591	0.597	3.35688e-153		AGT	3.48737e-98	-0.815629	0.051	0.188	2.11844e-93									BUD23	7.45753e-09	-0.340134	0.278	0.456	0.000453015		RCOR3	3.97812e-13	0.384524	0.067	0.202	2.41655e-08		TMEM107	1.26892e-12	-0.269999	0.048	0.153	7.7082e-08
								NDRG4	0	-0.49983	0.063	0.194	0		ADCYAP1	9.76102e-144	-0.842323	0.044	0.223	5.92943e-139									L32131	9.44555e-09	-0.341453	0.042	0.158	0.00057378		TMEM65	5.52221e-07	0.384503	0.069	0.153	0.0335452		SUSD4	9.10942e-17	-0.270133	0.055	0.188	5.53361e-12
								SLC38A1	0	-0.502085	0.011	0.145	0		CD99	2.97154e-164	-0.885694	0.535	0.681	1.80509e-159									COX4I1	6.53908e-09	-0.343154	0.617	0.799	0.000397223		TPD52	1.81086e-26	0.3845	0.285	0.674	1.10002e-21		KDELR1	5.50656e-37	-0.270386	0.35	0.649	3.34501e-32
								SET	5.28516e-110	-0.502884	0.569	0.57	3.21052e-105		C1QL1	2.06541e-94	-0.895629	0.277	0.445	1.25465e-89									PRDX4	9.75683e-11	-0.343227	0.347	0.546	5.92688e-06		SLC25A46	2.60904e-10	0.384499	0.057	0.164	1.58489e-05		PHF1	3.08615e-17	-0.270812	0.042	0.172	1.87471e-12
								NONO	1.08329e-169	-0.503402	0.463	0.519	6.58056e-165		C12orf75	0	-0.906827	0.285	0.691	0									ARPC1B	2.30328e-11	-0.343324	0.201	0.399	1.39915e-06		ERBB3	9.01573e-07	0.384474	0.039	0.106	0.054767		LIN7B	1.59901e-29	-0.27152	0.035	0.231	9.71336e-25
								RASSF6	7.24666e-121	-0.505606	0.15	0.213	4.40206e-116		TMSB10	2.07157e-269	-0.92823	0.477	0.757	1.25839e-264									HS6ST3	0.000110195	-0.343611	0.105	0.194	1		ISYNA1	1.02419e-31	0.384469	0.067	0.323	6.22152e-27		ARL6IP1	2.30933e-14	-0.271853	0.268	0.442	1.40282e-09
								KLC1	1.80004e-83	-0.505656	0.321	0.365	1.09345e-78		ASPH	1.94416e-189	-0.930588	0.216	0.454	1.181e-184									OTULINL	1.79663e-08	-0.344794	0.105	0.24	0.00109138		USP48	3.25943e-09	0.384217	0.085	0.197	0.000197997		KDELR2	9.96543e-27	-0.273521	0.275	0.521	6.0536e-22
								TSC22D1	6.13916e-56	-0.505698	0.557	0.55	3.72929e-51		RPL39	3.67852e-173	-0.951558	0.435	0.643	2.23455e-168									KDELR1	2.18223e-11	-0.345415	0.431	0.647	1.32562e-06		COL27A1	3.45615e-08	0.383978	0.055	0.143	0.00209948		VAMP2	1.8035e-42	-0.274102	0.371	0.695	1.09555e-37
								AKT1	1.34771e-49	-0.506655	0.255	0.285	8.18681e-45		PEMT	8.82771e-170	-0.96609	0.303	0.528	5.36248e-165									MXRA7	5.49596e-14	-0.346705	0.147	0.357	3.33857e-09		C11orf54	1.9399e-10	0.383976	0.06	0.17	1.17841e-05		CHMP4B	6.19285e-20	-0.274144	0.233	0.437	3.76191e-15
								YWHAG	5.51488e-147	-0.506662	0.292	0.359	3.35007e-142		G6PC2	1.34136e-149	-0.992984	0.045	0.226	8.14822e-145									ASCL1	8.12071e-06	-0.347386	0.039	0.12	0.493301		FBXO17	2.22683e-07	0.383789	0.097	0.202	0.0135271		EPB41L3	1.81648e-15	-0.274288	0.1	0.244	1.10344e-10
								HSPA5	7.80097e-05	-0.507008	0.648	0.615	1		SLC30A8	0	-1.00532	0.344	0.668	0									TMEM208	1.4776e-08	-0.347405	0.326	0.505	0.000897584		PPP2R2A	3.27584e-08	0.383739	0.106	0.222	0.00198994		RPL12	4.6244e-09	-0.274381	0.553	0.773	0.000280914
								SETBP1	6.99087e-50	-0.507036	0.134	0.172	4.24667e-45		SCGB2A1	2.61906e-122	-1.024	0.096	0.262	1.59097e-117									RPS4Y1	4.36944e-07	-0.34797	0.401	0.554	0.0265426		EDARADD	1.43103e-07	0.382987	0.088	0.188	0.00869296		RPSAP58	1.56676e-27	-0.274465	0.01	0.18	9.51746e-23
								GDAP1	1.06243e-127	-0.511213	0.243	0.307	6.45385e-123		GNG4	0	-1.02454	0.086	0.451	0									PHPT1	3.24389e-10	-0.348322	0.497	0.688	1.97053e-05		CLCN5	7.9559e-07	0.382953	0.048	0.121	0.0483289		IDS	2.68317e-45	-0.275546	0.188	0.536	1.62992e-40
								PCLO	1.65359e-18	-0.511454	0.293	0.303	1.00449e-13		STMN2	0	-1.08155	0.327	0.67	0									EIF3H	5.42548e-10	-0.348922	0.416	0.609	3.29576e-05		KHDRBS1	2.52891e-24	0.382611	0.179	0.47	1.53621e-19		ANXA4	8.20026e-29	-0.276025	0.053	0.256	4.98133e-24
								CLASP2	1.23356e-79	-0.513253	0.142	0.193	7.49339e-75		PYY	8.2428e-49	-1.11552	0.051	0.136	5.00717e-44									MTRNR2L1	0.000888582	-0.350019	0.111	0.182	1		ATXN2	3.0444e-10	0.382099	0.124	0.268	1.84935e-05		GPC6	1.55263e-17	-0.277054	0.103	0.268	9.43163e-13
								STX1A	1.15451e-120	-0.514436	0.395	0.447	7.01321e-116		SCG2	4.93949e-246	-1.14286	0.391	0.676	3.00054e-241									RPS27A	3.37336e-10	-0.351712	0.674	0.854	2.04918e-05		ZDHHC20	0.000200784	0.381918	0.057	0.111	1		ADGRL1	3.54669e-07	-0.277098	0.05	0.113	0.0215447
								KIDINS220	2.81498e-25	-0.515049	0.334	0.34	1.70999e-20		TM4SF4	4.40874e-30	-1.15344	0.335	0.408	2.67813e-25									TPI1	6.2935e-09	-0.353158	0.539	0.727	0.000382305		COPS7B	4.93689e-10	0.381566	0.032	0.121	2.99896e-05		CHCHD2	1.27414e-19	-0.277179	0.424	0.622	7.73989e-15
								CHODL	0	-0.516369	0.01	0.112	0		NEFM	2.39596e-60	-1.17904	0.116	0.233	1.45545e-55									SSR4	2.65273e-09	-0.353265	0.704	0.823	0.000161143		FBXL4	2.23851e-08	0.381268	0.048	0.133	0.0013598		COPZ1	1.27735e-34	-0.277241	0.288	0.571	7.7594e-30
								AKT3	2.77459e-70	-0.516728	0.194	0.243	1.68545e-65		DDC	1.56446e-200	-1.18426	0.101	0.348	9.50349e-196									COX7A2L	2.13027e-14	-0.354025	0.425	0.656	1.29405e-09		FNBP1L	3.25337e-12	0.380657	0.191	0.389	1.97629e-07		REG1B	3.69806e-17	-0.278063	0	0.103	2.24642e-12
								REV3L	1.04133e-07	-0.517101	0.289	0.286	0.00632564		VGF	1.35151e-116	-1.19143	0.177	0.364	8.2099e-112									UQCR11	4.56148e-06	-0.354256	0.395	0.544	0.277091		MARCH8	00:00:00.001000	0.380344	0.103	0.218	0.00102867		SCP2	2.83726e-30	-0.278128	0.322	0.589	1.72352e-25
								EIF4G3	5.51457e-65	-0.517617	0.207	0.255	3.34988e-60		CHGA	1.57713e-186	-1.2375	0.897	0.95	9.58045e-182									OAZ1	5.62764e-09	-0.355876	0.647	0.822	0.000341857		NUCB1	4.99676e-35	0.378444	0.152	0.491	3.03533e-30		TMEM190	2.4011e-08	-0.278856	0.092	0.179	0.00145857
								KMT2C	2.22408e-22	-0.518248	0.262	0.279	1.35104e-17		TPH1	6.49663e-78	-1.25589	0.028	0.134	3.94644e-73									CADM1	6.03466e-09	-0.35615	0.213	0.386	0.000366581		THOC2	2.88003e-16	0.377952	0.145	0.354	1.7495e-11		RSRP1	2.33987e-10	-0.278976	0.14	0.254	1.42138e-05
								DPYSL2	1.49061e-50	-0.519249	0.402	0.405	9.05483e-46		DLK1	4.01582e-163	-1.28905	0.217	0.445	2.43945e-158									MICOS10	2.35255e-10	-0.356259	0.416	0.616	1.42908e-05		ATF6	1.0247e-12	0.377856	0.094	0.24	6.22464e-08		ARF1	1.32693e-36	-0.27931	0.384	0.691	8.06056e-32
								DAAM1	4.96124e-77	-0.519267	0.397	0.422	3.01376e-72		FTL	0	-1.33369	0.741	0.934	0									BCAP31	9.34563e-10	-0.357644	0.347	0.539	5.67709e-05		PFKL	7.04428e-17	0.377724	0.085	0.259	4.27912e-12		PLD3	3.48256e-17	-0.279628	0.51	0.746	2.11552e-12
								JARID2	4.10172e-168	-0.5201	0.144	0.224	2.49163e-163		ALDH1A1	0	-1.33747	0.454	0.715	0									RPL19P12	5.03934e-10	-0.358607	0.036	0.162	3.0612e-05		PIKFYVE	0.00235806	0.377717	0.058	0.102	1		SPRYD3	1.31741e-20	-0.280071	0.034	0.18	8.00275e-16
								SPTBN1	6.87222e-59	-0.520708	0.289	0.323	4.1746e-54		CALB2	1.4051e-92	-1.4182	0.058	0.19	8.53544e-88									GRIA3	1.65788e-08	-0.359307	0.12	0.257	0.0010071		UBE2K	5.26279e-24	0.377477	0.145	0.41	3.19694e-19		C1D	1.00613e-25	-0.281802	0.156	0.373	6.11183e-21
								TTC28	1.14073e-77	-0.520741	0.078	0.122	6.92945e-73		FEV	1.00497e-229	-1.46277	0.14	0.415	6.10481e-225									PRDX3	2.55287e-09	-0.361044	0.335	0.548	0.000155077		PSIP1	9.22481e-11	0.377291	0.081	0.206	5.6037e-06		FAM131C	4.8361e-28	-0.282948	0.031	0.216	2.93773e-23
								WWOX	2.12164e-25	-0.521342	0.218	0.172	1.28881e-20		GC	0	-1.5604	0.079	0.409	0									NMNAT2	5.46e-08	-0.362494	0.042	0.146	0.00331673		CTNNB1	3.37975e-11	0.377047	0.163	0.339	2.05306e-06		ACP2	1.24933e-15	-0.284128	0.085	0.226	7.58917e-11
								ANK3	1.36201e-187	-0.522039	0.065	0.138	8.27368e-183		TTR	0	-2.06043	0.811	0.941	0									TOMM6	2.01815e-07	-0.362885	0.027	0.121	0.0122594		GPBP1L1	1.14688e-11	0.377006	0.076	0.205	6.96682e-07		NEU1	8.93694e-22	-0.284906	0.135	0.334	5.42883e-17
								IGF1R	6.4665e-161	-0.522636	0.182	0.27	3.92814e-156		CRYBA2	0	-2.17833	0.339	0.708	0									RPL13A	1.13213e-07	-0.364011	0.704	0.864	0.00687724		LARP1B	7.13966e-07	0.376782	0.103	0.203	0.0433706		PROC	2.13558e-19	-0.284979	0.056	0.205	1.29728e-14
								PRRC2B	2.42354e-56	-0.523026	0.295	0.33	1.47221e-51		INS	0	-2.65803	0.736	0.921	0									SENP3-EIF4A1	2.9347e-09	-0.364636	0.042	0.164	0.000178271		RASA1	0.00342583	0.376221	0.071	0.117	1		RAI2	5.02801e-17	-0.285133	0.026	0.146	3.05432e-12
								CTBP2	6.59645e-172	-0.523244	0.188	0.269	4.00708e-167		IAPP	2.74999e-133	-3.221	0.359	0.529	1.67051e-128									ABRACL	3.52211e-10	-0.365259	0.042	0.174	2.13954e-05		CBX5	1.17361e-22	0.376111	0.163	0.428	7.12922e-18		SRPRA	0.000237795	-0.285302	0.09	0.139	1
								ARID1B	6.56666e-99	-0.523346	0.253	0.313	3.98898e-94		GCG	0	-3.35274	0.623	0.838	0									HSD17B14	3.1141e-09	-0.366096	0.222	0.398	0.000189169		CHPF	2.37827e-29	0.376085	0.103	0.371	1.4447e-24		PTP4A1	2.89329e-31	-0.285308	0.04	0.255	1.75756e-26
								S100A6	3.47857e-114	-0.52376	0.639	0.646	2.11309e-109		PPY	4.27588e-06	-4.24195	0.262	0.282	0.259743									EIF3K	9.20088e-09	-0.366751	0.443	0.628	0.000558917		PTPLAD1	4.64406e-10	0.376077	0.103	0.235	2.82108e-05		EPHX2	1.42725e-20	-0.285563	0.082	0.252	8.66997e-16
								GNAO1	3.16229e-96	-0.524056	0.269	0.326	1.92097e-91																C5orf38	2.26127e-07	-0.367145	0.177	0.301	0.0137363		DSG2	5.06069e-11	0.375803	0.076	0.2	3.07417e-06		PCYOX1	1.05552e-20	-0.285744	0.114	0.295	6.41188e-16
								MEIS1	1.48016e-32	-0.525323	0.13	0.157	8.99136e-28																COA3	8.76698e-09	-0.368013	0.383	0.563	0.000532559		PTAR1	3.49989e-05	0.374892	0.058	0.121	1		ECI2	1.01156e-17	-0.286348	0.133	0.304	6.14481e-13
								MFAP4	1.05022e-12	-0.528321	0.121	0.133	6.37968e-08																PFDN5	5.68254e-09	-0.37016	0.557	0.734	0.000345191		SPOPL	6.77482e-07	0.374751	0.065	0.148	0.0411543		TMEM263	6.20203e-18	-0.286401	0.084	0.234	3.76749e-13
								MTDH	4.79447e-151	-0.528679	0.399	0.462	2.91245e-146																REG1A	1.46714e-07	-0.370248	0.102	0.22	0.00891231		ANXA6	1.00497e-32	0.374736	0.138	0.453	6.10478e-28		MSRB2	6.04803e-20	-0.286785	0.182	0.372	3.67394e-15
								CACNA1A	5.0185e-34	-0.529716	0.305	0.331	3.04854e-29																ADAMTS5	1.95349e-06	-0.3706	0.045	0.132	0.118667		TNPO3	4.4082e-06	0.374488	0.062	0.135	0.267781		RAMP2	6.30609e-20	-0.287912	0.048	0.198	3.8307e-15
								RPL4	0	-0.531544	0.859	0.78	0																NLRP1	0.000129654	-0.370696	0.201	0.297	1		FAF2	1.40817e-08	0.374469	0.08	0.184	0.000855407		SNX3	1.09397e-30	-0.288188	0.304	0.564	6.64543e-26
								TMEM196	1.01169e-274	-0.531575	0.122	0.228	6.14559e-270																RPL6	3.01755e-09	-0.371662	0.626	0.815	0.000183304		RPRD1B	4.31903e-07	0.374462	0.035	0.104	0.0262364		SLC25A39	1.15602e-28	-0.288308	0.22	0.476	7.02233e-24
								PSD3	1.55099e-62	-0.531776	0.199	0.241	9.42167e-58																NUDT9	1.57348e-06	-0.372025	0.126	0.24	0.0955828		CRTC3	3.89308e-06	0.374233	0.053	0.122	0.236489		PCNA	3.22457e-18	-0.288492	0.027	0.156	1.9588e-13
								CDKN1C	2.38973e-18	-0.533836	0.395	0.407	1.45166e-13																CAMLG	4.92188e-10	-0.37251	0.263	0.446	2.98984e-05		CERCAM	1.04784e-12	0.374229	0.051	0.174	6.36523e-08		MAN2A1	9.90873e-16	-0.289186	0.064	0.199	6.01916e-11
								SARAF	4.68793e-242	-0.534807	0.296	0.416	2.84773e-237																RPL11	9.35684e-13	-0.373297	0.734	0.894	5.6839e-08		SMIM14	4.0031e-16	0.373735	0.117	0.307	2.43172e-11		TMEM30A	4.69678e-23	-0.289841	0.159	0.363	2.85311e-18
								C1orf127	0	-0.537281	0.02	0.175	0																EIF4A2	6.35317e-07	-0.373703	0.662	0.782	0.0385929		EVA1B	3.46042e-16	0.373354	0.122	0.314	2.10206e-11		SERF1A	1.50911e-13	-0.289855	0.034	0.134	9.16723e-09
								CDKAL1	2.49797e-166	-0.537443	0.086	0.157	1.51742e-161																NDUFB9	1.65857e-08	-0.375932	0.455	0.632	0.00100752		SLC38A10	1.98518e-20	0.373247	0.064	0.247	1.20592e-15		SLC40A1	4.25289e-20	-0.289885	0.013	0.144	2.58346e-15
								EDARADD	0	-0.539808	0.11	0.238	0																PERP	6.11964e-09	-0.377034	0.398	0.574	0.000371743		CHN1	7.4741e-10	0.373052	0.064	0.171	4.54022e-05		CLTB	7.89001e-23	-0.290146	0.233	0.456	4.79286e-18
								ENC1	0	-0.540267	0.015	0.116	0																ASCL2	2.37146e-06	-0.377566	0.156	0.274	0.144057		APLP2	1.9906e-27	0.372661	0.163	0.46	1.20921e-22		APIP	8.50496e-23	-0.290776	0.093	0.283	5.16642e-18
								RPL23	0	-0.54095	0.857	0.794	0																ALDOA	7.34778e-13	-0.378279	0.287	0.513	4.46348e-08		MTMR7	1.87565e-08	0.372537	0.057	0.148	0.00113938		ATP6V1C1	2.96856e-18	-0.290855	0.079	0.232	1.80328e-13
								NPAS3	1.49346e-37	-0.544314	0.139	0.098	9.07218e-33																DNAJC12	1.94832e-06	-0.379116	0.332	0.475	0.118352		SEC63	2.93393e-23	0.371578	0.115	0.353	1.78225e-18		IFI27L1	2.43106e-23	-0.291623	0.042	0.207	1.47677e-18
								INA	1.54839e-130	-0.546173	0.31	0.372	9.40587e-126																RPS5	6.34761e-10	-0.379159	0.692	0.855	3.85592e-05		TNPO2	3.30426e-06	0.371199	0.096	0.185	0.200721		SLC2A4RG	2.73763e-27	-0.292404	0.014	0.186	1.663e-22
								CANX	9.66702e-146	-0.547333	0.603	0.621	5.87233e-141																NPM1	3.33077e-08	-0.380001	0.539	0.714	0.00202331		FKBP9	2.84649e-10	0.371099	0.058	0.165	1.72913e-05		LPPR2	4.22468e-26	-0.292457	0	0.154	2.56632e-21
								RBFOX2	7.708e-88	-0.547829	0.265	0.318	4.6823e-83																BNIP3	7.84405e-06	-0.382429	0.383	0.49	0.476495		SYT7	9.5742e-23	0.370807	0.138	0.391	5.81594e-18		SMIM4	3.39807e-17	-0.292502	0.169	0.347	2.06419e-12
								CHD7	3.23709e-65	-0.548573	0.265	0.304	1.96641e-60																YIF1A	1.68576e-07	-0.384003	0.377	0.537	0.0102403		PELI2	0.00250843	0.37075	0.062	0.107	1		SMDT1	4.06646e-27	-0.293224	0.394	0.66	2.47021e-22
								DACH2	0	-0.549358	0.027	0.114	0																CSTB	2.2292e-11	-0.384823	0.494	0.697	1.35415e-06		SSR1	1.02868e-31	0.370665	0.152	0.473	6.2488e-27		NDUFC2	6.48397e-24	-0.29384	0.383	0.634	3.93875e-19
								AP3B1	9.35518e-179	-0.549465	0.153	0.24	5.6829e-174																FKBP2	3.75384e-12	-0.386369	0.413	0.622	2.28031e-07		EMC10	5.289e-29	0.370558	0.303	0.718	3.21285e-24		RPP25	2.40287e-18	-0.29403	0.024	0.151	1.45965e-13
								ASB9	0	-0.54961	0.043	0.153	0																RPL7A	3.56462e-10	-0.386904	0.766	0.87	2.16537e-05		BBS4	1.14558e-05	0.370018	0.044	0.105	0.695893		TMA7	3.40451e-18	-0.294402	0.4	0.699	2.06811e-13
								FFAR4	0	-0.549885	0.024	0.123	0																C2CD4A	4.64437e-07	-0.388693	0.039	0.132	0.0282127		SLC7A14	1.49773e-08	0.369409	0.037	0.118	0.000909809		SCG2	2.12519e-26	-0.294531	0.391	0.662	1.29097e-21
								CD9	0	-0.551298	0.019	0.115	0																CDKN1A	1.03929e-06	-0.391132	0.033	0.12	0.0631328		TRIP11	8.64527e-14	0.369251	0.106	0.27	5.25165e-09		TMEM37	9.86964e-32	-0.29476	0.061	0.283	5.99541e-27
								SDK1	2.51032e-09	-0.55304	0.172	0.182	0.000152492																BEX1	9.24294e-11	-0.39118	0.611	0.791	5.61471e-06		GIPC1	1.56343e-15	0.36887	0.078	0.238	9.49718e-11		ACAT1	6.51354e-25	-0.294853	0.141	0.354	3.95671e-20
								KIF1A	8.26721e-172	-0.55343	0.388	0.451	5.022e-167																TUBA1B	0.000372033	-0.394105	0.458	0.56	1		CDK2AP1	7.39655e-13	0.367524	0.081	0.222	4.49311e-08		PPT1	2.72714e-21	-0.295038	0.146	0.338	1.65663e-16
								PPDPF	6.51555e-208	-0.553726	0.75	0.693	3.95793e-203																LAMTOR5	2.31829e-10	-0.395861	0.395	0.606	1.40827e-05		DNM1	0.00600096	0.367482	0.076	0.121	1		PARP9	1.19518e-14	-0.295658	0.023	0.125	7.26025e-10
								GNG3	0	-0.5538	0.025	0.123	0																MZT2A	1.11154e-09	-0.396412	0.338	0.519	6.75217e-05		ZMPSTE24	2.16808e-18	0.366803	0.051	0.213	1.31702e-13		A1BG	2.71438e-11	-0.295764	0.14	0.26	1.64888e-06
								SORL1	0	-0.554711	0.066	0.208	0																SYTL1	2.70621e-14	-0.39829	0.03	0.198	1.64391e-09		NMNAT2	1.34419e-08	0.366527	0.055	0.146	0.000816543		SPRYD7	1.41099e-17	-0.296006	0.059	0.199	8.57119e-13
								PAX4	0	-0.554796	0.043	0.165	0																RPL36AL	2.2758e-08	-0.398327	0.524	0.705	0.00138246		GALNT1	1.53398e-11	0.36631	0.081	0.212	9.31833e-07		SDF4	1.29041e-18	-0.29637	0.17	0.354	7.83871e-14
								GABRB3	2.30874e-68	-0.555127	0.313	0.35	1.40246e-63																RPL35	7.12521e-09	-0.398344	0.608	0.783	0.000432828		CTTN	7.48702e-19	0.366224	0.069	0.245	4.54806e-14		CISD1	4.2234e-24	-0.296415	0.27	0.504	2.56555e-19
								ELAVL3	0	-0.555641	0.044	0.139	0																HIGD1A	3.6144e-07	-0.398433	0.338	0.477	0.021956		AKAP9	1.08728e-14	0.366197	0.285	0.572	6.60477e-10		STXBP6	1.92362e-15	-0.297336	0.016	0.12	1.16852e-10
								BAZ2B	1.24846e-41	-0.556121	0.365	0.381	7.58387e-37																RPL31	4.02078e-09	-0.399454	0.71	0.847	0.000244246		DTNBP1	2.73317e-10	0.366183	0.046	0.146	1.66029e-05		TAPBP	1.447e-19	-0.29741	0.082	0.245	8.78992e-15
								SERINC2	5.15824e-138	-0.556129	0.226	0.288	3.13342e-133																EPB41L4A-AS1	1.31223e-10	-0.39958	0.108	0.268	7.97126e-06		VSTM2L	3.62617e-12	0.366123	0.046	0.16	2.20275e-07		FGF12	5.14474e-19	-0.298766	0.053	0.201	3.12522e-14
								CCNY	3.09402e-75	-0.5563	0.283	0.319	1.87949e-70																NFKBIA	0.00354375	-0.399758	0.126	0.19	1		KCTD20	0.000171851	0.365874	0.073	0.134	1		GYG1	9.91453e-20	-0.299657	0.082	0.244	6.02268e-15
								USP22	2.44361e-115	-0.556992	0.316	0.375	1.48439e-110																NECTIN3	4.51208e-07	-0.400128	0.084	0.194	0.0274091		KLHDC4	6.27224e-06	0.365603	0.044	0.107	0.381013		SLC25A5	2.60236e-28	-0.300483	0.394	0.686	1.58083e-23
								CRMP1	4.81973e-93	-0.558062	0.316	0.359	2.92779e-88																RPS15	3.46604e-10	-0.402457	0.62	0.816	2.10548e-05		PTPN4	0.00031338	0.365187	0.065	0.122	1		CDIP1	1.10137e-19	-0.30051	0.092	0.258	6.69039e-15
								CXXC4	2.03099e-42	-0.559339	0.276	0.3	1.23375e-37																MLXIPL	8.237e-10	-0.403776	0.153	0.321	5.00365e-05		SMAD5	4.42e-16	0.364877	0.115	0.302	2.68497e-11		LAGE3	9.81467e-30	-0.300536	0.133	0.367	5.96202e-25
								EIF4A2	0	-0.562918	0.811	0.761	0																RPL5	2.08445e-11	-0.404641	0.772	0.877	1.26622e-06		ZC3H7B	4.02489e-09	0.364856	0.06	0.159	0.000244496		DKK3	1.51964e-18	-0.301173	0.032	0.164	9.23118e-14
								ENO1	5.00931e-233	-0.573852	0.686	0.673	3.04296e-228																DDR1	2.39984e-07	-0.406031	0.225	0.373	0.0145781		GPD2	0.000334435	0.364839	0.062	0.116	1		CD36	4.36344e-21	-0.301982	0.003	0.132	2.65061e-16
								EIF4G2	1.87162e-184	-0.574085	0.62	0.633	1.13693e-179																RPLP1	1.63446e-10	-0.407867	0.805	0.913	9.92869e-06		PPFIBP1	0.00861377	0.364267	0.065	0.105	1		B3GAT3	4.34746e-27	-0.30254	0.106	0.32	2.64091e-22
								EEF1A2	1.39871e-100	-0.574414	0.273	0.331	8.49659e-96																RPL12	5.69424e-07	-0.408053	0.638	0.771	0.0345902		KDELR2	1.37822e-32	0.363775	0.179	0.522	8.37212e-28		ZFAS1	7.91607e-48	-0.303588	0.119	0.475	4.8087e-43
								ASAP1	1.38784e-151	-0.576154	0.248	0.319	8.43055e-147																DYNLT3	1.93645e-09	-0.410166	0.204	0.369	0.000117631		CACFD1	6.96055e-19	0.363504	0.067	0.242	4.22826e-14		YWHAH	1.28458e-26	-0.303987	0.238	0.478	7.80332e-22
								KCNMA1	6.71892e-40	-0.576627	0.4	0.414	4.08147e-35																TRMT112	2.38785e-11	-0.412739	0.455	0.652	1.45052e-06		HSPA4	2.33085e-19	0.363391	0.104	0.31	1.4159e-14		SCRN1	4.37356e-26	-0.304231	0.124	0.339	2.65676e-21
								RIMS2	1.11113e-32	-0.577924	0.29	0.312	6.74966e-28																TECR	5.53978e-11	-0.413299	0.287	0.478	3.36519e-06		SLBP	5.16406e-17	0.363263	0.053	0.205	3.13696e-12		FTCD	1.27139e-18	-0.305588	0.037	0.172	7.72318e-14
								KDM5B	2.06008e-118	-0.578182	0.269	0.324	1.25142e-113																CFC1	1.37398e-06	-0.414295	0.204	0.334	0.083464		KPNA1	4.95794e-12	0.362717	0.053	0.17	3.01175e-07		RPS27A	1.08347e-15	-0.306239	0.564	0.856	6.58166e-11
								PHACTR2	6.47724e-196	-0.5789	0.122	0.212	3.93467e-191																NKX6-1	2.12183e-06	-0.414395	0.105	0.207	0.128893		MAN2C1	3.06498e-07	0.362452	0.041	0.113	0.0186185		SPEG	3.81362e-18	-0.306601	0.018	0.139	2.31662e-13
								SCD5	0	-0.579159	0.013	0.148	0																DUT	2.43977e-10	-0.415608	0.272	0.452	1.48206e-05		DNAJC1	3.78729e-15	0.362379	0.104	0.274	2.30063e-10		ARL6IP5	1.49151e-23	-0.306711	0.299	0.532	9.06032e-19
								YWHAZ	5.04875e-138	-0.580145	0.409	0.451	3.06692e-133																SNHG7	1.56167e-14	-0.417366	0.114	0.318	9.48651e-10		MLEC	4.62332e-21	0.362171	0.104	0.322	2.80848e-16		SLC25A1	2.18204e-23	-0.307369	0.177	0.392	1.3255e-18
								FOXP2	8.82802e-31	-0.580957	0.116	0.142	5.36267e-26																KRTCAP2	5.7095e-11	-0.418531	0.302	0.496	3.46829e-06		ANK2	4.2057e-07	0.362138	0.071	0.158	0.025548		ACYP1	1.50608e-26	-0.307577	0.026	0.2	9.14883e-22
								IGF2BP2	5.54861e-90	-0.583364	0.204	0.255	3.37056e-85																CCDC109B	1.55748e-13	-0.420052	0.018	0.17	9.46107e-09		ABR	1.51097e-08	0.36206	0.076	0.179	0.000917854		ENO1	1.04512e-21	-0.30765	0.426	0.681	6.34868e-17
								HOPX	1.58243e-194	-0.585873	0.286	0.371	9.61262e-190																RPL13	3.61888e-13	-0.421722	0.793	0.913	2.19833e-08		SCAF4	7.2077e-06	0.361695	0.053	0.12	0.437839		LOC440335	8.11434e-18	-0.307819	0	0.107	4.92914e-13
								RPL7	2.91827e-181	-0.586294	0.747	0.671	1.77273e-176																SURF2	1.32363e-10	-0.422433	0.153	0.322	8.04054e-06		MRPS31	4.05938e-10	0.361321	0.055	0.158	2.46591e-05		SMPD1	3.56076e-34	-0.307867	0.117	0.371	2.16302e-29
								FOXA2	1.8697e-227	-0.586573	0.322	0.421	1.13577e-222																SLC16A9	5.31583e-10	-0.424723	0.024	0.144	3.22915e-05		RCN2	5.1056e-16	0.36128	0.09	0.262	3.10145e-11		MAF	1.05725e-18	-0.30816	0.018	0.143	6.42236e-14
								PTPRF	5.62024e-44	-0.590518	0.333	0.356	3.41407e-39																GUK1	1.33663e-11	-0.425514	0.527	0.708	8.11946e-07		FOXK2	0.00118781	0.361242	0.083	0.14	1		CLIC1	7.40606e-22	-0.308271	0.323	0.576	4.49888e-17
								TTC3	1.10715e-271	-0.591312	0.667	0.701	6.72547e-267																MAN2A1	6.02171e-06	-0.426956	0.099	0.198	0.365795		RABEP1	1.37231e-09	0.361149	0.11	0.239	8.33624e-05		NEDD8	2.78482e-25	-0.309403	0.384	0.647	1.69167e-20
								LCORL	4.627e-98	-0.592328	0.2	0.257	2.81072e-93																C2CD4B	1.25307e-05	-0.428996	0.051	0.131	0.761187		NUP98	0.00175066	0.360959	0.058	0.104	1		BRI3	9.57619e-19	-0.309459	0.281	0.483	5.81715e-14
								TENM3	3.94528e-33	-0.593379	0.171	0.198	2.3966e-28																UQCRQ	1.24317e-09	-0.429652	0.539	0.728	7.55174e-05		WASF3	7.77804e-05	0.360912	0.064	0.126	1		TMEM109	3.5751e-23	-0.309567	0.055	0.226	2.17173e-18
								BTG3	0	-0.593914	0.228	0.362	0																FTH1	2.69002e-09	-0.430371	0.695	0.859	0.000163408		ZBTB43	7.2686e-05	0.360595	0.058	0.118	1		COPRS	4.1644e-21	-0.309987	0.17	0.372	2.52971e-16
								PEG10	2.51489e-14	-0.594981	0.44	0.427	1.5277e-09																TPD52	1.47379e-11	-0.430683	0.446	0.672	8.95266e-07		ADIPOR2	8.08206e-08	0.360549	0.053	0.137	0.00490953		SLC43A2	4.59971e-14	-0.31024	0.051	0.167	2.79414e-09
								HECTD4	1.3731e-56	-0.596777	0.244	0.282	8.34104e-52																RAB3B	8.95454e-06	-0.432329	0.452	0.578	0.543953		ZNF146	1.03778e-07	0.360458	0.069	0.161	0.00630412		MCRIP2	1.52056e-28	-0.310433	0.111	0.335	9.2368e-24
								ENAH	0	-0.598254	0.112	0.24	0																RPS8	3.65044e-14	-0.433327	0.799	0.92	2.2175e-09		LCOR	2.26981e-13	0.359312	0.145	0.325	1.37882e-08		D28359	4.19024e-23	-0.310491	0	0.137	2.5454e-18
								CXXC5	2.16228e-176	-0.598371	0.372	0.438	1.3135e-171																PRDX5	3.99995e-11	-0.433813	0.503	0.715	2.42981e-06		TPD52L2	4.96171e-11	0.359183	0.058	0.172	3.01404e-06		DNAJB2	1.77767e-34	-0.310853	0.072	0.308	1.07986e-29
								FGF14	1.59562e-96	-0.599435	0.201	0.257	9.69278e-92																RPL4	1.01318e-11	-0.434268	0.62	0.812	6.15469e-07		C2orf68	1.51506e-08	0.359146	0.055	0.146	0.000920341		RASSF7	1.02642e-23	-0.31115	0.04	0.208	6.23507e-19
								TSPAN13	3.21451e-208	-0.602152	0.449	0.504	1.95269e-203																ID3	1.8103e-05	-0.436773	0.03	0.102	1		ISG20L2	2.72963e-10	0.357903	0.039	0.134	1.65814e-05		NDUFA3	2.36608e-21	-0.311808	0.347	0.599	1.4373e-16
								NREP	4.62163e-28	-0.602699	0.285	0.295	2.80746e-23																ISCU	7.14889e-09	-0.437135	0.323	0.496	0.000434266		SPAG16	8.38167e-25	0.357806	0.112	0.359	5.09153e-20		TCTA	1.97056e-21	-0.312574	0.085	0.261	1.19704e-16
								TCF12	3.85909e-77	-0.604923	0.098	0.144	2.34424e-72																VIL1	1.13084e-07	-0.438399	0.15	0.282	0.00686939		MTHFR	5.81289e-06	0.357474	0.042	0.105	0.35311		MRPL17	4.47756e-20	-0.312857	0.159	0.349	2.71994e-15
								CELF4	7.40269e-149	-0.605011	0.347	0.412	4.49684e-144																PSD3	6.71763e-10	-0.441367	0.081	0.225	4.08069e-05		USP15	1.59984e-06	0.35736	0.087	0.176	0.0971841		JAK1	3.18622e-19	-0.312973	0.124	0.301	1.9355e-14
								RTN1	7.72689e-79	-0.605587	0.304	0.343	4.69378e-74																SH3YL1	3.91742e-10	-0.443345	0.186	0.354	2.37968e-05		TM9SF3	3.05883e-28	0.357257	0.122	0.395	1.85812e-23		LAMTOR4	7.77478e-30	-0.313803	0.312	0.576	4.72287e-25
								TOX	1.40501e-107	-0.607995	0.145	0.207	8.53488e-103																NAA20	5.6925e-11	-0.444405	0.368	0.574	3.45797e-06		PIGM	9.44215e-07	0.356402	0.057	0.133	0.0573573		BEX3	4.94945e-25	-0.313903	0.506	0.789	3.00659e-20
								TIMP2	1.89322e-302	-0.61168	0.163	0.277	1.15006e-297																SPCS1	1.9048e-11	-0.445183	0.488	0.67	1.15709e-06		SPPL2B	2.36055e-08	0.356383	0.074	0.175	0.00143394		NGRN	3.0977e-05	-0.314016	0.058	0.11	1
								DHRS7	7.5659e-210	-0.611829	0.348	0.428	4.59598e-205																SYNGR4	5.66688e-10	-0.445329	0.006	0.114	3.4424e-05		DNAJC10	3.73362e-16	0.355859	0.11	0.291	2.26803e-11		ATP6V1F	4.2829e-23	-0.314169	0.379	0.625	2.60169e-18
								EIF4A1	0	-0.611922	0.185	0.309	0																RPL22	6.12353e-13	-0.448619	0.527	0.728	3.7198e-08		CLASRP	0.000147989	0.355834	0.05	0.103	1		TPD52	2.36672e-31	-0.314185	0.376	0.674	1.43769e-26
								ATRX	1.045e-51	-0.617993	0.463	0.476	6.34795e-47																ERP29	4.1823e-14	-0.44923	0.503	0.715	2.54058e-09		SPATS2L	1.12081e-18	0.355601	0.097	0.292	6.80847e-14		ZNF90	1.06551e-23	-0.314211	0.008	0.155	6.47256e-19
								FARP1	7.05086e-148	-0.621627	0.284	0.345	4.28311e-143																MPC2	8.18147e-12	-0.44945	0.401	0.599	4.96992e-07		NFE2L1	2.62327e-23	0.355297	0.073	0.279	1.59353e-18		UQCR11.1	1.3029e-13	-0.314266	0.061	0.185	7.91463e-09
								ST6GALNAC5	1.48936e-109	-0.622552	0.233	0.29	9.04726e-105																CIB1	1.52326e-11	-0.453113	0.189	0.377	9.25321e-07		GTF3C1	5.64825e-11	0.355062	0.069	0.188	3.43108e-06		TMBIM1	6.26638e-20	-0.314269	0.016	0.148	3.80658e-15
								ELAVL4	5.42691e-132	-0.626553	0.208	0.277	3.29663e-127																FOXP2	1.77365e-06	-0.456204	0.042	0.132	0.107742		SYVN1	1.70405e-09	0.355059	0.032	0.117	0.000103514		FRRS1L	2.63727e-19	-0.314683	0.021	0.151	1.60203e-14
								CASR	2.92922e-224	-0.627103	0.108	0.198	1.77938e-219																IER3IP1	5.28288e-08	-0.456251	0.222	0.361	0.00320914		OSBPL9	4.78782e-08	0.354871	0.087	0.19	0.00290841		ASB9	7.50311e-13	-0.314756	0.019	0.11	4.55784e-08
								RUFY3	7.62852e-115	-0.636577	0.4	0.447	4.63402e-110																MDH2	5.53084e-11	-0.461292	0.38	0.571	3.35977e-06		MAPK8IP2	3.03925e-20	0.354775	0.065	0.25	1.84623e-15		FUNDC2	9.07786e-20	-0.3148	0.19	0.385	5.51444e-15
								CCNI	0	-0.638417	0.754	0.738	0																GPX4	1.44937e-11	-0.462699	0.56	0.735	8.80431e-07		LENG8	4.626e-15	0.354473	0.057	0.199	2.81011e-10		C1GALT1C1	8.10786e-19	-0.316899	0.061	0.21	4.9252e-14
								CDK14	4.34775e-177	-0.640113	0.045	0.108	2.64108e-172																PABPC1	1.66337e-07	-0.463	0.56	0.743	0.0101043		AFTPH	4.89289e-12	0.354039	0.073	0.202	2.97223e-07		EML2	1.04767e-20	-0.317329	0.039	0.188	6.36415e-16
								MNX1	0	-0.641119	0.122	0.248	0																FKBP11	1.35953e-08	-0.46446	0.117	0.253	0.000825858		ELOVL6	3.06707e-07	0.353924	0.039	0.111	0.0186312		TP53TG1	3.01754e-29	-0.317858	0.008	0.186	1.83304e-24
								OCIAD2	2.43558e-220	-0.641821	0.577	0.596	1.47952e-215																RPL19	3.82597e-14	-0.465308	0.716	0.895	2.32413e-09		XRCC1	4.5999e-05	0.353437	0.057	0.118	1		MDH2	6.69953e-25	-0.318163	0.325	0.573	4.0697e-20
								TAGLN3	0	-0.642466	0.202	0.35	0																RPL13AP20	8.33468e-10	-0.468378	0.048	0.178	5.06298e-05		RGAG4	3.25241e-05	0.353211	0.046	0.103	1		ATP6V0E1	2.87439e-27	-0.319047	0.389	0.667	1.74608e-22
								LCOR	1.698e-107	-0.643348	0.294	0.343	1.03147e-102																INSIG1	1.82148e-10	-0.472239	0.126	0.29	1.10648e-05		RHOB	9.87482e-07	0.35284	0.127	0.236	0.0599856		ATP6V1E1	3.43394e-24	-0.319388	0.209	0.435	2.08598e-19
								TMEM37	0	-0.644947	0.197	0.337	0																SERF2	4.45026e-12	-0.472891	0.626	0.823	2.70335e-07		KLF7	0.000714477	0.35275	0.065	0.117	1		GNAI1	1.67642e-25	-0.319809	0.129	0.341	1.01836e-20
								STMN4	0	-0.646452	0.029	0.141	0																RPL32	7.0336e-12	-0.475186	0.686	0.848	4.27263e-07		GNS	2.56376e-17	0.352638	0.117	0.313	1.55738e-12		CCDC28B	1.0754e-15	-0.321253	0.22	0.391	6.53264e-11
								MLLT11	6.48202e-62	-0.646714	0.421	0.422	3.93757e-57																GCH1	1.85912e-13	-0.48091	0.246	0.453	1.12934e-08		SH3GL1	3.24376e-05	0.352541	0.065	0.132	1		ZSWIM7	6.39441e-17	-0.321857	0.124	0.286	3.88435e-12
								OTULINL	0	-0.647622	0.127	0.313	0																RPS25	2.17706e-11	-0.480978	0.593	0.782	1.32248e-06		USP13	7.42131e-07	0.352429	0.042	0.113	0.0450815		TMEM205	1.4392e-30	-0.322217	0.212	0.461	8.74257e-26
								TRIM2	9.14586e-220	-0.647958	0.232	0.326	5.55574e-215																NDUFA7	2.79362e-08	-0.485015	0.192	0.328	0.00169701		TBC1D20	1.79653e-06	0.352396	0.044	0.112	0.109132		MRPL40	1.16692e-21	-0.322357	0.188	0.394	7.08855e-17
								OLFM2	0	-0.649537	0.149	0.308	0																ID1	2.7771e-05	-0.48678	0.084	0.171	1		GLUD1	1.59209e-18	0.352305	0.073	0.251	9.67131e-14		SYTL1	2.4819e-23	-0.32287	0.035	0.199	1.50766e-18
								STMN1	4.32787e-13	-0.650411	0.669	0.586	2.62901e-08																RPS13	1.13008e-12	-0.488263	0.632	0.84	6.86477e-08		RCAN2	1.29205e-14	0.351973	0.083	0.24	7.84868e-10		NAA38	2.42829e-25	-0.322938	0.243	0.468	1.47509e-20
								WLS	0	-0.654229	0.098	0.247	0																LMO1	3.53489e-15	-0.489061	0.024	0.196	2.1473e-10		TPM4	1.37517e-14	0.351929	0.122	0.304	8.35358e-10		MAPRE1	9.07356e-29	-0.32298	0.227	0.477	5.51182e-24
								SYT11	0	-0.657439	0.22	0.342	0																NR3C1	1.69011e-09	-0.489186	0.219	0.393	0.000102667		CLK4	5.87258e-06	0.351905	0.041	0.102	0.356736		DMKN	1.07696e-13	-0.323422	0.212	0.372	6.5421e-09
								NTM	0	-0.660656	0.031	0.167	0																SERPINI1	1.25784e-05	-0.496059	0.216	0.318	0.764088		CYFIP2	7.21136e-09	0.351838	0.071	0.174	0.000438061		CLCN4	2.18371e-11	-0.323434	0.042	0.137	1.32652e-06
								FTX	5.80996e-45	-0.661201	0.072	0.103	3.52932e-40																RPLP0	5.85837e-13	-0.500941	0.707	0.868	3.55873e-08		ST8SIA3	1.15593e-19	0.351806	0.071	0.255	7.02179e-15		AKR7A2	5.40505e-28	-0.323581	0.219	0.465	3.28335e-23
								ZBTB20	6.01691e-187	-0.663427	0.195	0.292	3.65503e-182																PLP2	2.30046e-19	-0.501547	0.243	0.506	1.39744e-14		MTERFD2	3.50135e-10	0.351149	0.034	0.125	2.12693e-05		ANAPC16	3.67196e-23	-0.323972	0.355	0.604	2.23057e-18
								NNAT	2.28609e-204	-0.664325	0.083	0.163	1.38871e-199																RPS4X	4.08602e-15	-0.502161	0.737	0.889	2.4821e-10		RNF130	1.14787e-13	0.351033	0.112	0.278	6.97287e-09		TGFBR3L	4.34491e-29	-0.324697	0.002	0.172	2.63936e-24
								ABCC8	9.45786e-221	-0.674018	0.534	0.59	5.74527e-216																RUNX1T1	7.71016e-09	-0.507861	0.138	0.292	0.000468362		QSOX2	2.1931e-07	0.350976	0.039	0.111	0.0133222		C1QTNF4	1.66489e-21	-0.325107	0.019	0.161	1.01135e-16
								IRF2BPL	0	-0.681487	0.177	0.315	0																EEF1B2	2.49847e-12	-0.50886	0.5	0.675	1.51772e-07		INPP5F	3.97382e-09	0.350879	0.088	0.203	0.000241394		PSMA1.1	1.22311e-23	-0.325363	0.002	0.143	7.42991e-19
								PLEKHA5	1.03688e-119	-0.691102	0.169	0.232	6.29862e-115																RPS2	4.99832e-13	-0.509604	0.683	0.871	3.03628e-08		U2SURP	2.0532e-12	0.35037	0.136	0.307	1.24724e-07		TSPAN1	4.27694e-21	-0.325681	0.04	0.193	2.59807e-16
								DST	8.08561e-106	-0.691263	0.387	0.429	4.91168e-101																ENO1	4.46617e-15	-0.511025	0.458	0.68	2.71302e-10		MBOAT2	8.88015e-10	0.350252	0.074	0.187	5.39433e-05		CIRBP	2.92887e-26	-0.326036	0.5	0.785	1.77917e-21
								TUBA1A	0	-0.694784	0.788	0.78	0																PEBP1	2.5088e-12	-0.511562	0.563	0.795	1.524e-07		CNN3	0.00177565	0.349818	0.064	0.111	1		SMOC1	1.63786e-13	-0.327149	0.051	0.162	9.94932e-09
								CBLN1	0	-0.696993	0.03	0.131	0																GRIA4	1.02267e-12	-0.514507	0.024	0.172	6.21232e-08		ZNF791	3.79547e-07	0.349555	0.069	0.156	0.023056		CEP126	1.15636e-06	-0.327838	0.059	0.121	0.0702445
								TCF4	2.89036e-119	-0.697725	0.099	0.16	1.75578e-114																MAPRE1	2.15474e-16	-0.514641	0.234	0.476	1.30892e-11		ULK1	9.61217e-05	0.349489	0.058	0.116	1		STUB1	3.39475e-31	-0.328417	0.257	0.515	2.06217e-26
								CXCL14	6.66354e-14	-0.700322	0.084	0.103	4.04783e-09																VKORC1	1.0827e-17	-0.515702	0.395	0.628	6.57697e-13		C6orf89	1.24593e-11	0.348981	0.071	0.197	7.56852e-07		GSTO2	5.57556e-29	-0.328949	0.029	0.221	3.38693e-24
								MAFA	0	-0.703307	0.011	0.152	0																XBP1	6.10261e-10	-0.51766	0.365	0.552	3.70709e-05		FBXW2	6.43093e-10	0.348542	0.044	0.141	3.90653e-05		TXNDC15	1.9767e-20	-0.330216	0.085	0.253	1.20076e-15
								RERE	4.84062e-31	-0.703462	0.356	0.365	2.94048e-26																ZFAS1	7.19613e-16	-0.519232	0.216	0.473	4.37136e-11		KLHL23	4.53887e-05	0.34835	0.08	0.151	1		TMED1	2.13931e-28	-0.330425	0.08	0.291	1.29955e-23
								RGS16	0	-0.70603	0.016	0.143	0																EPHX1	1.3931e-12	-0.520048	0.204	0.398	8.4625e-08		ATPAF2	1.91051e-08	0.348326	0.035	0.114	0.00116056		DDIT3	6.20161e-24	-0.331269	0.072	0.256	3.76723e-19
								PABPC1	3.21981e-294	-0.707284	0.734	0.747	1.9559e-289																SNHG6	3.37576e-15	-0.52259	0.216	0.469	2.05064e-10		DCAF12	5.328e-07	0.348229	0.057	0.135	0.0323655		AK2	4.90662e-25	-0.331738	0.138	0.349	2.98058e-20
								MAP2	3.5267e-147	-0.715956	0.272	0.343	2.14233e-142																RPL9.1	1.36636e-09	-0.524223	0.03	0.148	8.3001e-05		STK40	3.2176e-10	0.348152	0.05	0.151	1.95456e-05		SUMF2	5.09178e-28	-0.33211	0.111	0.329	3.09306e-23
								NBEA	1.24222e-149	-0.723626	0.31	0.37	7.54598e-145																RPS18	3.59772e-10	-0.524524	0.584	0.707	2.18547e-05		RXRB	3.34918e-09	0.348061	0.042	0.131	0.000203449		SYNE4	3.04655e-29	-0.333177	0.077	0.293	1.85066e-24
								TSHZ2	0	-0.72533	0.085	0.204	0																GABARAP	4.89449e-12	-0.527361	0.347	0.544	2.97321e-07		SLC25A26	3.59781e-09	0.34797	0.037	0.124	0.000218552		TMPRSS6	1.99611e-16	-0.333971	0.023	0.137	1.21255e-11
								EVL	1.78405e-138	-0.726768	0.265	0.323	1.08374e-133																GC	3.56497e-08	-0.528732	0.237	0.39	0.00216557		PSPC1	2.56183e-10	0.34793	0.088	0.214	1.55621e-05		HTATIP2	1.50458e-24	-0.33402	0.064	0.247	9.13972e-20
								SOX11	0	-0.727054	0.089	0.198	0																SNHG5	7.28189e-15	-0.529222	0.165	0.389	4.42346e-10		RAP2A	4.84254e-06	0.347646	0.048	0.114	0.294165		SBDS	1.32161e-31	-0.334161	0.188	0.444	8.02826e-27
								PCDH7	0	-0.72737	0.089	0.206	0																RPL3	2.9811e-16	-0.529787	0.722	0.9	1.8109e-11		UBE2R2	3.24509e-18	0.347527	0.142	0.362	1.97126e-13		ZSCAN16-AS1	2.46428e-22	-0.335978	0.005	0.142	1.49695e-17
								ASCL1	0	-0.728121	0.06	0.158	0																TPT1	3.65395e-19	-0.537442	0.722	0.889	2.21963e-14		LONP2	2.7097e-11	0.347511	0.104	0.248	1.64604e-06		HIST1H1C	1.47558e-29	-0.336021	0.059	0.266	8.96357e-25
								MAML3	9.77056e-129	-0.729297	0.153	0.221	5.93523e-124																EGFL7	1.011e-11	-0.544116	0.135	0.304	6.14139e-07		INTS3	2.36824e-10	0.346919	0.046	0.147	1.43861e-05		ITM2C	5.53848e-34	-0.337369	0.302	0.576	3.36441e-29
								EEF2	0	-0.731436	0.771	0.755	0																LOC728392	3.98673e-11	-0.54507	0.012	0.136	2.42178e-06		BCL9	3.45468e-05	0.346798	0.058	0.121	1		DUSP3	1.6554e-18	-0.33753	0.074	0.226	1.00559e-13
								CXADR	0	-0.733394	0.053	0.264	0																PAPPA2	3.04909e-07	-0.545984	0.021	0.107	0.018522		ABLIM2	6.18624e-07	0.346254	0.051	0.127	0.0375789		PDIA3	2.38444e-38	-0.337542	0.407	0.713	1.44845e-33
								BAALC	0	-0.743232	0.066	0.197	0																CD59	6.0261e-17	-0.546778	0.404	0.64	3.66062e-12		AP1G1	1.70073e-11	0.345968	0.073	0.198	1.03312e-06		ATP6V0E2	9.23329e-24	-0.337702	0.238	0.473	5.60886e-19
								RUNX1T1	2.19618e-153	-0.745366	0.25	0.318	1.33409e-148																EDARADD	2.68869e-14	-0.546795	0.024	0.188	1.63327e-09		KDM6B	0.000528343	0.345778	0.11	0.182	1		CCDC109B	1.32197e-27	-0.337915	0.005	0.171	8.03043e-23
								CTNNA2	0	-0.746695	0.041	0.156	0																TMED3	1.60407e-17	-0.547544	0.341	0.579	9.74406e-13		HDGFRP3	8.54967e-11	0.345391	0.062	0.176	5.19358e-06		NUDT14	8.8449e-26	-0.338865	0.141	0.358	5.37292e-21
								NR3C1	1.66295e-171	-0.748724	0.357	0.416	1.01017e-166																IGF1R	2.003e-12	-0.55648	0.069	0.236	1.21674e-07		NEK1	8.62616e-05	0.345256	0.074	0.14	1		NDUFA12	3.89755e-25	-0.339105	0.265	0.48	2.3676e-20
								NKX2-2	0	-0.750031	0.38	0.491	0																PPA1	1.64788e-16	-0.557138	0.341	0.571	1.00102e-11		MED15	0.000188721	0.345177	0.051	0.103	1		UQCC2	5.39316e-25	-0.339234	0.277	0.506	3.27613e-20
								TSPAN5	0	-0.750757	0.032	0.186	0																SNHG8	3.22666e-18	-0.562334	0.207	0.477	1.96007e-13		ATP6V0A1	1.25738e-20	0.345038	0.122	0.344	7.63811e-16		RAB25	1.36569e-43	-0.339314	0.096	0.379	8.29602e-39
								PLCXD3	4.05512e-279	-0.75581	0.209	0.328	2.46332e-274																PRSS23	4.85255e-08	-0.572256	0.075	0.191	0.00294773		MTMR2	4.87163e-07	0.344693	0.051	0.129	0.0295932		BLOC1S1.1	6.93496e-24	-0.341447	0	0.141	4.21271e-19
								CMIP	3.69621e-207	-0.755868	0.381	0.457	2.2453e-202																SCD	1.54241e-15	-0.572891	0.225	0.461	9.36953e-11		SUPT20H	6.53299e-12	0.344544	0.069	0.196	3.96853e-07		FAM229B	3.93303e-22	-0.342664	0.061	0.229	2.38916e-17
								ID3	9.01538e-227	-0.762611	0.054	0.132	5.47648e-222																RPL13AP3	3.52158e-11	-0.576348	0.039	0.178	2.13922e-06		BCL2L1	5.90646e-30	0.344508	0.08	0.332	3.58794e-25		HPRT1	8.17094e-25	-0.342783	0.068	0.254	4.96352e-20
								PARVB	0	-0.767293	0.259	0.451	0																RPL26	3.60776e-15	-0.576365	0.617	0.802	2.19157e-10		CRYZL1	1.27869e-07	0.344415	0.065	0.155	0.00776751		NMB	1.13686e-24	-0.342941	0.032	0.199	6.90596e-20
								AUTS2	0	-0.773714	0.075	0.187	0																SURF4	3.75925e-21	-0.577664	0.296	0.554	2.28359e-16		TOR1AIP2	2.30579e-14	0.344219	0.078	0.23	1.40067e-09		TOPORS-AS1	2.11709e-29	-0.343738	0.003	0.177	1.28605e-24
								BASP1	3.64556e-63	-0.775684	0.331	0.338	2.21453e-58																EDN3	2.32985e-11	-0.58082	0.009	0.135	1.41529e-06		DNAJC5	6.26413e-13	0.343653	0.074	0.213	3.80521e-08		CTAGE5	8.38386e-24	-0.344253	0.016	0.172	5.09286e-19
								JPT1	4.08134e-229	-0.77653	0.314	0.385	2.47925e-224																SHISAL2B	3.25616e-09	-0.588739	0.084	0.221	0.000197799		ARSA	3.20429e-12	0.34334	0.046	0.159	1.94648e-07		SIL1	1.20861e-36	-0.344402	0.095	0.354	7.34181e-32
								TUBB2A	0	-0.778243	0.057	0.286	0																GAP43	2.86585e-06	-0.58882	0.048	0.135	0.174089		TMEM63C	0.0019751	0.343102	0.065	0.113	1		NMNAT2	1.29925e-16	-0.344806	0.027	0.146	7.89242e-12
								KCNB2	1.38531e-126	-0.781766	0.122	0.188	8.41522e-122																CNTN1	2.97547e-13	-0.589504	0.054	0.221	1.80748e-08		KDM5B	8.44211e-12	0.342837	0.136	0.303	5.12825e-07		MRPS34	7.94372e-21	-0.345012	0.272	0.491	4.82549e-16
								NCAM1	3.18013e-127	-0.782858	0.258	0.323	1.9318e-122																CD63	1.4805e-18	-0.591015	0.59	0.825	8.99343e-14		CLCC1	1.83239e-06	0.342276	0.046	0.115	0.111311		FUCA1	1.84724e-20	-0.345192	0.076	0.238	1.12213e-15
								TUBB	1.59707e-264	-0.792095	0.585	0.595	9.70154e-260																FXYD5	1.91787e-07	-0.591056	0.045	0.144	0.0116503		GPALPP1	1.19094e-07	0.342159	0.041	0.116	0.00723448		EPB41L4A-AS1	2.68331e-39	-0.345401	0.026	0.27	1.63e-34
								GLIS3	0	-0.793662	0.074	0.216	0																SAT1	1.00418e-12	-0.591231	0.213	0.412	6.09997e-08		EHD1	6.00871e-05	0.341864	0.053	0.111	1		NMRK1	7.59229e-25	-0.345447	0.021	0.184	4.61201e-20
								UNC5D	0	-0.795842	0.023	0.137	0																SAMD11	4.61299e-10	-0.593901	0.033	0.155	2.8022e-05		S100PBP	1.77073e-07	0.341809	0.05	0.128	0.0107565		SLC50A1	4.48446e-29	-0.345806	0.05	0.254	2.72413e-24
								GAD2	3.90032e-164	-0.798904	0.608	0.608	2.36929e-159																SCG3	3.14806e-10	-0.594234	0.551	0.739	1.91232e-05		SLC25A53	4.63946e-08	0.341166	0.057	0.145	0.00281828		PMVK	8.69909e-40	-0.345945	0.154	0.441	5.28435e-35
								FXYD2	0	-0.807744	0.238	0.377	0																SNHG29	5.40476e-08	-0.598351	0.129	0.265	0.00328317		SIN3A	0.00026018	0.340843	0.053	0.105	1		TRAPPC2L	5.84692e-27	-0.346013	0.174	0.405	3.55177e-22
								DPYSL3	0	-0.810304	0.011	0.103	0																PLK2	7.18487e-20	-0.600822	0.066	0.301	4.36452e-15		RIN2	0.00197306	0.340702	0.067	0.114	1		SLC9A3R1	1.01881e-26	-0.346389	0.185	0.42	6.18887e-22
								FEV	4.99033e-165	-0.826371	0.511	0.323	3.03143e-160																ATP5G2	6.22111e-12	-0.601726	0.153	0.352	3.77907e-07		ZNF91	2.13929e-12	0.340502	0.088	0.232	1.29953e-07		UNC80	1.32208e-18	-0.347285	0.071	0.224	8.03111e-14
								ATP2A3	9.07176e-284	-0.830882	0.306	0.408	5.51073e-279																SLC25A5	3.24428e-20	-0.605119	0.446	0.685	1.97077e-15		AUH	1.16249e-05	0.340448	0.05	0.113	0.706164		HSPB11	5.97067e-27	-0.348924	0.116	0.333	3.62694e-22
								ASCL2	0	-0.852548	0.134	0.365	0																LOXL4	6.71364e-08	-0.605271	0.057	0.167	0.00407827		GOPC	3.87168e-15	0.340406	0.083	0.243	2.35189e-10		SLC38A4	5.99711e-16	-0.349733	0.01	0.112	3.643e-11
								ADCYAP1	1.85297e-38	-0.853301	0.198	0.222	1.12561e-33																CASR	3.13217e-12	-0.611335	0.021	0.163	1.90267e-07		PHTF1	9.01601e-11	0.340236	0.055	0.164	5.47686e-06		GLOD4	1.94243e-19	-0.350742	0.122	0.302	1.17995e-14
								KIF5C	1.96181e-253	-0.855785	0.422	0.473	1.19172e-248																SLC3A2	7.27712e-20	-0.61448	0.311	0.572	4.42056e-15		MFSD12	1.04415e-08	0.339907	0.042	0.127	0.000634282		FAM103A1	2.004e-31	-0.35102	0.006	0.194	1.21735e-26
								SGCD	9.07814e-305	-0.860678	0.099	0.202	5.51461e-300																RRBP1	3.04064e-07	-0.619699	0.174	0.308	0.0184707		EIF2AK2	2.07716e-17	0.339549	0.083	0.26	1.26179e-12		SH3KBP1	1.59647e-19	-0.351073	0.071	0.227	9.69793e-15
								RAB3B	6.44885e-301	-0.870915	0.56	0.589	3.91742e-296																DPP4	3.27311e-12	-0.622957	0.051	0.203	1.98828e-07		MTFR1	8.09244e-07	0.339197	0.041	0.11	0.0491584		SNRPN	2.46108e-20	-0.351117	0.386	0.644	1.49501e-15
								DNAJC12	0	-0.87808	0.394	0.528	0																RPS6	3.76655e-18	-0.626529	0.719	0.904	2.28803e-13		KCNJ3	6.28044e-19	0.33917	0.067	0.243	3.81511e-14		FTH1P3	6.43376e-20	-0.35118	0	0.119	3.90825e-15
								ID1	3.81171e-259	-0.884426	0.11	0.211	2.31546e-254																BCAT2	2.82538e-15	-0.628738	0.138	0.346	1.7163e-10		TARSL2	1.2472e-05	0.339031	0.055	0.12	0.757624		MAGEH1	3.14529e-20	-0.351579	0.146	0.332	1.91064e-15
								SAMD11	0	-0.909543	0.031	0.237	0																FAP	2.59197e-10	-0.631052	0.003	0.112	1.57452e-05		ATMIN	3.1885e-09	0.338983	0.055	0.151	0.000193689		NDUFAF3	2.61821e-31	-0.351899	0.289	0.555	1.59046e-26
								SYNE2	0	-0.913155	0.078	0.216	0																IER3	6.411e-09	-0.641164	0.03	0.143	0.000389443		RSBN1	2.59058e-13	0.338963	0.053	0.179	1.57367e-08		CERCAM	1.04082e-23	-0.352115	0.019	0.175	6.32256e-19
								PKIB	0	-0.923378	0.307	0.468	0																KIF12	1.946e-23	-0.641853	0.093	0.362	1.18212e-18		DVL3	1.1507e-17	0.338823	0.041	0.19	6.99002e-13		PRNP	1.76077e-23	-0.352171	0.093	0.282	1.0696e-18
								GAP43	0	-0.925918	0.057	0.186	0																TMEM37	4.64426e-17	-0.643927	0.072	0.282	2.8212e-12		LNPK	4.64074e-12	0.338758	0.06	0.182	2.81906e-07		PFKFB2	7.41734e-18	-0.352381	0.018	0.138	4.50574e-13
								NEFL	0	-0.942134	0.026	0.107	0																CYSTM1	2.99791e-21	-0.64686	0.443	0.699	1.82111e-16		ZNF800	1.97201e-05	0.338315	0.053	0.116	1		C1GALT1	6.09147e-23	-0.352837	0.055	0.228	3.70032e-18
								C1QL1	6.38555e-251	-0.951306	0.374	0.476	3.87896e-246																NEAT1	3.56739e-11	-0.65192	0.057	0.209	2.16704e-06		NDN	4.72511e-29	0.338022	0.11	0.38	2.87032e-24		ACTN1	1.28026e-19	-0.35311	0.117	0.289	7.7771e-15
								CADPS	3.6579e-240	-0.95231	0.464	0.515	2.22203e-235																TSPAN1	3.60302e-14	-0.654558	0.03	0.193	2.18869e-09		HP1BP3	2.68685e-21	0.337434	0.145	0.39	1.63215e-16		RTN1	9.50736e-13	-0.354673	0.178	0.329	5.77534e-08
								MIAT	1.80664e-274	-0.953732	0.03	0.105	1.09746e-269																B2M	3.38276e-13	-0.657157	0.563	0.773	2.05489e-08		CTAGE5	2.68086e-09	0.337151	0.067	0.171	0.000162851		NR4A1	2.9472e-24	-0.355532	0.039	0.209	1.79031e-19
								PLXNA2	0	-0.954917	0.144	0.288	0																NPC2	5.86147e-22	-0.658198	0.416	0.675	3.56061e-17		VPS53	3.19068e-07	0.336656	0.08	0.173	0.0193821		PNMA2	4.73598e-27	-0.355998	0.042	0.228	2.87692e-22
								CACNA2D1	1.39521e-85	-0.962726	0.338	0.369	8.47536e-81																SCGN	6.13282e-18	-0.662209	0.647	0.812	3.72544e-13		CREBRF	1.54402e-06	0.336119	0.064	0.14	0.0937929		SURF2	4.83123e-26	-0.356231	0.113	0.323	2.93478e-21
								COL5A2	0	-0.971834	0.029	0.134	0																PCDH7	2.55227e-08	-0.66723	0.051	0.16	0.0015504		SPOP	2.75114e-14	0.336109	0.101	0.264	1.67121e-09		CKLF	6.77118e-19	-0.357737	0.084	0.242	4.11322e-14
								ERO1LB	0.00950654	-0.97779	0.364	0.306	1																SLC29A1	7.33159e-16	-0.667795	0.18	0.396	4.45365e-11		MLST8	4.4446e-15	0.336085	0.067	0.217	2.69992e-10		LINC00998	2.00075e-20	-0.359907	0.006	0.134	1.21538e-15
								STMN2	1.17601e-260	-0.982015	0.664	0.64	7.1438e-256																PEMT	1.54134e-21	-0.671318	0.24	0.516	9.363e-17		RALGAPB	4.08168e-05	0.335977	0.055	0.115	1		TSPYL2	4.16685e-22	-0.360942	0.037	0.194	2.53119e-17
								PCP4	0	-1.00041	0.301	0.447	0																SCG2	9.25983e-10	-0.672111	0.479	0.66	5.62498e-05		UBA1	4.03723e-17	0.335914	0.143	0.358	2.45245e-12		DDR1	1.91131e-23	-0.361271	0.161	0.374	1.16104e-18
								DCX	0	-1.01288	0.254	0.353	0																ANXA2	9.30629e-11	-0.676449	0.096	0.251	5.6532e-06		BSN	0.000355721	0.335678	0.051	0.102	1		IL6R	9.66997e-19	-0.361707	0.008	0.127	5.87412e-14
								SPP1	1.21804e-69	-1.01503	0.07	0.112	7.39909e-65																LMO2	7.26938e-17	-0.676701	0.036	0.227	4.41586e-12		SNRNP70	4.67329e-22	0.335341	0.14	0.387	2.83884e-17		LYRM5	5.81758e-31	-0.361928	0.006	0.192	3.53395e-26
								CLPS	3.57238e-26	-1.01868	0.098	0.122	2.17008e-21																PCP4	2.4964e-13	-0.680764	0.186	0.39	1.51646e-08		TSPAN3	1.04439e-33	0.334765	0.205	0.574	6.34424e-29		EI24	4.1081e-27	-0.362925	0.285	0.537	2.49551e-22
								MARCKSL1	2.8675e-113	-1.04757	0.436	0.428	1.74189e-108																C6orf48	1.12727e-16	-0.698758	0.165	0.4	6.84774e-12		TP53I11	9.34961e-08	0.334726	0.05	0.131	0.00567951		PDLIM2	2.90622e-20	-0.363501	0.011	0.14	1.76542e-15
								GSN	0	-1.05432	0.092	0.27	0																SPINT2	1.25437e-20	-0.70823	0.62	0.82	7.61979e-16		HIBCH	3.02414e-15	0.334599	0.058	0.203	1.83704e-10		CMBL	1.34497e-19	-0.364421	0.013	0.14	8.17016e-15
								ERO1B	0	-1.07611	0.249	0.367	0																EVA1B	1.83408e-16	-0.710324	0.114	0.314	1.11413e-11		CD276	1.39943e-13	0.334482	0.05	0.177	8.50096e-09		PEBP1	3.65384e-24	-0.36719	0.497	0.796	2.21956e-19
								PDX1	0	-1.07623	0.042	0.378	0																SMIM24	1.64243e-13	-0.711605	0.033	0.194	9.97708e-09		GOSR1	1.39069e-17	0.334015	0.101	0.292	8.44787e-13		CAPN2	2.02435e-31	-0.368883	0.068	0.292	1.22971e-26
								CADM1	0	-1.08276	0.284	0.451	0																SMC2	6.13811e-06	-0.71669	0.192	0.298	0.372865		CEP170	2.80171e-05	0.33399	0.088	0.166	1		GAS5	5.82489e-43	-0.36944	0.113	0.437	3.53839e-38
								NKX6-1	0	-1.08669	0.054	0.307	0																SNORA33	1.73463e-10	-0.719703	0.048	0.184	1.05372e-05		SPAST	6.93298e-07	0.3339	0.065	0.148	0.0421151		NDUFA13	2.47249e-25	-0.369646	0.455	0.724	1.50194e-20
								NPTX2	0	-1.10124	0.063	0.314	0																VEGFA	1.11545e-19	-0.726444	0.174	0.43	6.7759e-15		PPP2R3C	7.58751e-16	0.333791	0.037	0.172	4.60911e-11		LSAMP	3.99578e-05	-0.369658	0.175	0.253	1
								PRSS23	0	-1.11548	0.047	0.286	0																IRX2	9.88334e-13	-0.742452	0.126	0.306	6.00373e-08		RNF40	2.81766e-10	0.333474	0.042	0.14	1.71162e-05		TCEAL8	2.50025e-25	-0.370112	0.264	0.498	1.5188e-20
								IGFBP5	2.41574e-66	-1.1355	0.426	0.422	1.46746e-61																MIR7-3HG	5.0349e-11	-0.747354	0.087	0.242	3.0585e-06		SORT1	9.59857e-13	0.333011	0.064	0.193	5.83075e-08		EIF1	1.77517e-18	-0.370232	0.54	0.843	1.07835e-13
								ACVR1C	6.59626e-177	-1.15864	0.312	0.366	4.00696e-172																SYT13	3.44013e-13	-0.747978	0.138	0.33	2.08974e-08		TSNAX	2.4203e-19	0.332913	0.069	0.249	1.47024e-14		RRAGA	1.69961e-22	-0.370448	0.169	0.375	1.03244e-17
								LSAMP	0	-1.16297	0.157	0.315	0																NPTX2	1.64059e-13	-0.761312	0.051	0.215	9.96591e-09		RMND5A	1.24708e-07	0.332865	0.048	0.128	0.0075755		C3orf14	3.04931e-27	-0.370715	0.209	0.448	1.85234e-22
								DDC	6.22089e-91	-1.18699	0.318	0.343	3.77894e-86																PDZD2	1.98993e-10	-0.764555	0.021	0.145	1.2088e-05		GNG12	8.15063e-07	0.332549	0.081	0.171	0.0495118		HSPA5	3.38941e-15	-0.371443	0.416	0.63	2.05893e-10
								ROBO2	0	-1.19017	0.083	0.265	0																S100A11	2.65488e-21	-0.768927	0.204	0.475	1.61273e-16		CLPX	9.50708e-06	0.332369	0.05	0.114	0.577517		NCAM1	1.69991e-13	-0.372247	0.151	0.299	1.03263e-08
								INSM1	0	-1.19864	0.398	0.524	0																RPL17	1.30157e-09	-0.777986	0.41	0.553	7.90649e-05		ZC2HC1A	2.47229e-09	0.332093	0.067	0.171	0.000150181		FKBP1B	1.54922e-20	-0.372394	0.161	0.348	9.41089e-16
								PLAGL1	1.78857e-227	-1.21831	0.18	0.277	1.08649e-222																MIF	4.45361e-22	-0.794932	0.479	0.726	2.70539e-17		SHPRH	6.00248e-07	0.331982	0.069	0.153	0.0364626		PCMT1	1.97738e-26	-0.37251	0.275	0.513	1.20118e-21
								SHISAL2B	0	-1.23124	0.147	0.268	0																PCSK2	2.76735e-23	-0.795715	0.299	0.608	1.68105e-18		AP3D1	1.32487e-19	0.331982	0.106	0.312	8.04807e-15		SLC16A12	8.6703e-25	-0.374259	0.014	0.172	5.26686e-20
								CD24	0	-1.25002	0.459	0.536	0																TPH1	0.00106268	-0.809418	0.069	0.128	1		MIER1	3.13587e-09	0.331428	0.071	0.176	0.000190492		TMCO3	1.06724e-22	-0.374443	0.135	0.328	6.48306e-18
								TUBB2B	0	-1.26422	0.182	0.414	0																C17orf76-AS1	2.80631e-06	-0.811526	0.117	0.217	0.170472		LRP11	4.06227e-14	0.33135	0.071	0.215	2.46767e-09		GAPDH	4.17966e-15	-0.374494	0.606	0.877	2.53898e-10
								MEIS2	8.49831e-234	-1.28325	0.262	0.356	5.16238e-229																KCNK16	1.18704e-21	-0.821609	0.168	0.435	7.21082e-17		COX15	1.33854e-05	0.331343	0.042	0.101	0.813108		CRYL1	2.75569e-25	-0.37514	0.014	0.174	1.67397e-20
								CNTNAP2	0	-1.28354	0.027	0.137	0																TMSB4X	1.76331e-24	-0.842859	0.503	0.77	1.07114e-19		KIAA1324	6.36716e-26	0.331317	0.214	0.54	3.8678e-21		TESC	8.65285e-23	-0.376055	0.031	0.187	5.25626e-18
								UCHL1	0	-1.36947	0.49	0.706	0																GSN	2.30357e-14	-0.847766	0.033	0.2	1.39933e-09		WSB1	5.87317e-26	0.331308	0.191	0.497	3.56772e-21		RHBDD2	1.06894e-24	-0.377661	0.334	0.571	6.49339e-20
								SOX4	0	-1.37048	0.252	0.364	0																C1QL1	1.81388e-09	-0.848412	0.272	0.436	0.000110186		HNRNPD	1.90881e-26	0.330733	0.136	0.411	1.15952e-21		SORL1	6.38693e-20	-0.378191	0.019	0.153	3.8798e-15
								TRPM3	0	-1.38475	0.013	0.117	0																FTL	2.23317e-31	-0.862909	0.781	0.923	1.35656e-26		ATF7	2.13911e-05	0.330546	0.06	0.125	1		FAM162A	2.65599e-30	-0.379148	0.109	0.338	1.61341e-25
								SYT13	0	-1.41257	0.141	0.453	0																PPP1R1A	3.54335e-22	-0.864192	0.296	0.587	2.15245e-17		TMEM19	5.67204e-06	0.330408	0.044	0.108	0.344554		MKKS	3.40209e-32	-0.380925	0.095	0.328	2.06663e-27
								MAP1B	0	-1.50974	0.543	0.678	0																TIMP1	3.21051e-31	-0.876598	0.326	0.658	1.95026e-26		IVNS1ABP	1.31142e-14	0.330156	0.048	0.18	7.96637e-10		ALDH9A1	3.43496e-38	-0.382511	0.092	0.359	2.0866e-33
								CCSER1	0	-1.51061	0.021	0.161	0																ADCYAP1	1.86946e-17	-0.879925	0.021	0.213	1.13562e-12		KATNBL1	2.20687e-14	0.329988	0.069	0.215	1.34058e-09		COPS7A	9.96419e-24	-0.383694	0.043	0.212	6.05285e-19
								TPH1	0	-1.67504	0.045	0.183	0																QPCT	6.57162e-23	-0.890077	0.302	0.578	3.992e-18		EDN3	1.0495e-06	0.329917	0.058	0.135	0.0637527		P4HA2	4.36698e-28	-0.384322	0.031	0.215	2.65276e-23
								MEG3	0	-1.88371	0.053	0.285	0																PLAGL1	4.61667e-12	-0.906039	0.075	0.24	2.80444e-07		LLGL2	4.55149e-14	0.329798	0.166	0.367	2.76485e-09		TM2D1	4.10786e-29	-0.385319	0.141	0.374	2.49536e-24
								HADH	0	-2.02451	0.098	0.508	0																SLC7A8	4.54532e-28	-0.92792	0.201	0.5	2.7611e-23		PLEKHG3	2.75966e-06	0.329746	0.046	0.113	0.167638		FBXO17	2.99096e-26	-0.386723	0.027	0.202	1.81689e-21
								CALB2	0	-2.07232	0.056	0.265	0																DHRS2	4.23384e-23	-0.930317	0.069	0.326	2.57189e-18		ASH2L	5.27831e-09	0.329705	0.041	0.128	0.000320636		FAM174A	1.98524e-21	-0.386846	0.186	0.385	1.20595e-16
								PCSK1	0	-2.15551	0.105	0.571	0																MALAT1	4.69847e-16	-0.940828	0.653	0.758	2.85413e-11		NELFB	6.97729e-09	0.329696	0.055	0.148	0.000423843		PLOD2	4.58395e-15	-0.387177	0.037	0.151	2.78457e-10
								IGF2	0	-2.2006	0.05	0.198	0																PLCXD3	7.33811e-23	-0.988118	0.033	0.282	4.45761e-18		AHI1	3.70718e-10	0.329666	0.147	0.301	2.25196e-05		PLPPR5	1.32911e-13	-0.387973	0.024	0.121	8.07381e-09
[truncated: 1,891 more rows]
[truncated: 18 more columns]
