# Supplementary material for: Comparative and integrative single cell analysis reveals new insights into the transcriptional immaturity of stem cell-derived β cells
Source: BMC Genomics. 2024 Jan 24;25:105. doi: 10.1186/s12864-024-10013-x (PMC10807170; doi:10.1186/s12864-024-10013-x)
Supplement: Supplementary file 4 — Additional file 4: Table S3. Differentially Expressed Genes between SC-islet protocols for β, α, δ, and EC-cells. [file 12864_2024_10013_MOESM4_ESM.xlsx]

## Sheet: Description
Table S3. Differentially Expressed Genes between SC-islet protocols for β, α, δ, and EC-cells
Related to Fig 2 & Fig S3
Seurat analysis
p_val	p-value
avg_logFC	log2 fold-change (FC) of the average expression for given gene between two comparison groups (minimum = 0.25)
pct.1	percentage of cells that express given gene in population 1 (indicated protocol)
pct.2	percentage of cells that express given gene in population 2 (all other protocols)
p_val_adj	p-value adjusted with conservative Bonferonni's for multiple testing

## Sheet: Beta DEGs
									6477
Beta Cell DEGs by source
Cluster ID	Augs							Veres							Weng							Balboa
Total Cell Count	904							1569							657							3347
Cell Fraction (%)	13.96							24.22							10.14							51.68
	gene	p_val	avg_log2FC	pct.1	pct.2	p_val_adj		gene	p_val	avg_log2FC	pct.1	pct.2	p_val_adj		gene	p_val	avg_log2FC	pct.1	pct.2	p_val_adj		gene	p_val	avg_log2FC	pct.1	pct.2	p_val_adj
	ERO1LB	0	3.13672	0.971	0	0		POTEE	0	4.62481	0.986	0.003	0		NEFM	4.62554e-74	3.95716	0.691	0.702	2.80983e-69		RPL21	0	2.6746	1	0.6	0
	GCG	1.46677e-247	2.82067	1	0.835	8.91002e-243		RNASEK	0	3.56168	0.94	0.144	0		MALAT1	0	3.19718	0.959	0.405	0		RPL39	0	2.31803	1	0.602	0
	ATP5G2	0	2.67791	0.999	0	0		MIAT	0	2.93362	0.814	0.133	0		AMBP	2.42484e-10	2.72925	0.291	0.246	1.47299e-05		RPL29	0	2.17029	1	0.615	0
	INS	0	2.51426	1	0.989	0		C6orf48	0	2.90479	0.819	0.126	0		NCL	5.15759e-39	2.65036	0.609	0.761	3.13303e-34		C9orf16	0	2.13348	0.993	0.468	0
	MIR7-3HG	0	2.50528	0.986	0.031	0		BSCL2	0	2.80102	0.786	0.046	0		MTRNR2L1	5.04447e-15	2.55102	0.289	0.216	3.06431e-10		RPL12	0	2.12325	0.999	0.419	0
	SUMO2.1	0	2.46766	0.993	0	0		GNG10	0	2.36275	0.673	0.018	0		RBM25	7.8719e-10	2.52099	0.463	0.596	4.78186e-05		RPL23A	0	2.06166	1	0.765	0
	UQCR11.1	0	2.46608	0.997	0	0		WSB1	0	2.21731	0.877	0.668	0		GAS5	4.68527e-28	2.42105	0.323	0.2	2.84611e-23		ARL6IP4	0	2.05665	0.978	0.23	0
	FKBP2	0	2.46047	1	0.364	0		IRX2	0	2.18056	0.668	0.223	0		LUC7L3	4.19147e-13	2.4202	0.528	0.75	2.54615e-08		RPL36	0	2.01257	1	0.646	0
	TMEM66	0	2.40275	0.996	0	0		CHGA	0	2.17496	1	0.966	0		NUCB2	1.29039e-12	2.41342	0.49	0.634	7.83862e-08		UQCR11	0	1.99942	0.997	0.224	0
	SNHG29	0	2.14087	1	0.047	0		ONECUT2	0	2.09992	0.879	0.662	0		GOLGA4	8.32625e-06	2.39968	0.425	0.56	0.505786		RPS18	0	1.99405	1	0.708	0
	NDUFB8.1	0	2.09148	0.977	0	0		NUDT3	0	2.08058	0.779	0.536	0		GOLGB1	9.36781e-05	2.39207	0.403	0.527	1		RPL9	0	1.98752	1	0.667	0
	C14orf2	0	2.0276	0.988	0	0		CDKN1C	6.63831e-237	2.06274	0.737	0.544	4.03251e-232		HSP90B1	1.04895e-125	2.3874	0.791	0.924	6.37192e-121		BAALC	0	1.92782	0.899	0.125	0
	TTR	0	1.90806	1	0.99	0		CXXC4	0	2.02194	0.747	0.429	0		AKAP9	1.94333e-15	2.37517	0.549	0.792	1.1805e-10		RPL26	0	1.84671	1	0.707	0
	MALAT1	0	1.88895	1	0.374	0		INSM1	0	1.98635	0.943	0.79	0		DYNC2I1	3.09222e-269	2.33016	0.207	0	1.8784e-264		RPS2	0	1.83216	1	0.911	0
	RPS17L	0	1.78759	0.975	0	0		MAST4	5.54915e-279	1.9782	0.673	0.353	3.37088e-274		DRAIC	1.4887e-145	2.21485	0.18	0.01	9.04324e-141		RPL35	0	1.81625	1	0.637	0
	NPW	0	1.73575	0.74	0.024	0		CLU	0	1.95576	0.922	0.718	0		UBXN4	5.76757e-14	2.19866	0.527	0.733	3.50357e-09		RPS27	0	1.79	1	0.792	0
	NHP2L1	0	1.7232	0.977	0	0		RUFY3	0	1.95291	0.876	0.727	0		PABPC1	2.49601e-44	2.08709	0.659	0.892	1.51623e-39		SLC25A6	0	1.77938	0.995	0.548	0
	C19orf10	0	1.71419	0.939	0	0		NORAD	0	1.92518	0.627	0.016	0		PPIB	6.2799e-78	2.08162	0.728	0.841	3.81479e-73		RPS15A	0	1.77642	1	0.708	0
	PCSK1N	0	1.60767	1	0.918	0		NLRP1	0	1.92429	0.762	0.263	0		EIF5B	0.000168189	2.07561	0.484	0.759	1		RPS10	0	1.7743	0.998	0.532	0
	LINC00657	0	1.5976	0.962	0	0		LCOR	0	1.8951	0.837	0.644	0		SNHG29	7.57585e-73	2.04542	0.396	0.155	4.60203e-68		PPP1R1A	0	1.77375	0.962	0.346	0
	KIAA1244	0	1.59219	0.919	0	0		TUG1	0	1.89188	0.637	0.156	0		GABPB1-AS1	2.99187e-18	2.02221	0.18	0.089	1.81744e-13		C4orf48	0	1.77246	0.999	0.449	0
	PTPLAD1	0	1.59133	0.954	0	0		WDR83OS	0	1.84995	0.703	0.189	0		RPS2P5	3.18689e-239	1.93114	0.184	0	1.93591e-234		RPL18A	0	1.76516	1	0.764	0
	MTRNR2L12	0	1.53257	0.966	0.182	0		SUMO4	0	1.84458	0.551	0.032	0		MTATP6P1	2.73407e-219	1.88877	0.169	0	1.66084e-214		TMSB10	0	1.74235	1	0.745	0
	F10	0	1.471	0.983	0.433	0		C1QL1	0	1.84022	0.979	0.728	0		RSL1D1	3.09866e-05	1.87	0.312	0.59	1		PPDPF	0	1.72955	0.999	0.598	0
	PSMA1.1	0	1.28517	0.907	0	0		CELF1	0	1.81026	0.805	0.677	0		PRRC2C	0.00880312	1.81603	0.393	0.743	1		SHISAL2B	1.07907e-201	1.712	0.285	0.012	6.55494e-197
	ALDOA	0	1.24511	0.952	0.144	0		DDC	0	1.80593	0.83	0.501	0		GARS1	2.04437e-199	1.80776	0.154	0	1.24187e-194		RAP1B	0	1.7027	0.923	0.309	0
	JUND	1.08419e-254	1.22892	0.999	0.637	6.58601e-250		MAFB	0	1.80239	0.981	0.891	0		RPL3P4	2.33448e-207	1.77375	0.16	0	1.4181e-202		RPLP1	0	1.68349	1	0.869	0
	AC013394.2	0	1.20875	0.897	0	0		DHRS2	2.02824e-263	1.78819	0.664	0.32	1.23208e-258		RPL13P12	1.40074e-181	1.75805	0.14	0	8.50891e-177		RPL37	0	1.66157	1	0.743	0
	SERPINA1	0	1.16798	0.707	0.132	0		AKT1	5.97956e-244	1.75865	0.708	0.516	3.63234e-239		SLTM	4.44594e-09	1.7527	0.286	0.585	0.000270073		RPL13A	0	1.65568	1	0.949	0
	C10orf32	0	1.13507	0.879	0	0		FNIP2	2.97287e-224	1.74227	0.715	0.564	1.8059e-219		H2AC6	2.04437e-199	1.74823	0.154	0	1.24187e-194		RPS21	0	1.64711	0.999	0.593	0
	LPPR5	0	1.12083	0.835	0	0		RHOA	0	1.73071	0.903	0.817	0		SNHG5	5.24586e-09	1.73956	0.23	0.176	0.000318665		RPL10	0	1.61752	1	0.85	0
	BLOC1S1.1	0	1.11304	0.863	0	0		RBM4	9.20445e-198	1.72063	0.626	0.409	5.59133e-193		KCNQ1OT1	0.0041788	1.73663	0.175	0.159	1		RPS3A	0	1.61327	1	0.742	0
	FAM115A	0	1.11256	0.848	0	0		VEGFA	7.37283e-272	1.70632	0.781	0.676	4.4787e-267		PRDX4	0.000519799	1.73522	0.326	0.598	1		RPS19	0	1.5949	1	0.914	0
	ALDH1A1	1.54342e-195	1.08388	0.993	0.626	9.37565e-191		IDH1	1.16972e-223	1.70629	0.712	0.562	7.10556e-219		HTATSF1	1.42511e-09	1.67521	0.303	0.631	8.657e-05		RPS25	0	1.55023	0.999	0.695	0
	EEF1A2	2.48513e-235	1.06487	0.89	0.383	1.50962e-230		DCTN1	9.23465e-180	1.70588	0.653	0.508	5.60968e-175		SARS1	7.60918e-160	1.6677	0.123	0	4.62227e-155		RPL27A	0	1.52853	1	0.849	0
	RBP4	0	1.04669	0.612	0.079	0		USP22	5.4365e-281	1.69398	0.78	0.645	3.30245e-276		SCG3	3.95092e-11	1.66365	0.56	0.844	2.40002e-06		PTMA	0	1.50594	0.999	0.717	0
	CIA02B	0	1.03231	0.949	0.095	0		SLC22A17	1.81763e-214	1.68948	0.696	0.523	1.10414e-209		H2AW	1.82442e-193	1.66309	0.149	0	1.10826e-188		RPL28	0	1.50179	1	0.783	0
	S100A13	3.96538e-258	1.02881	0.844	0.293	2.40881e-253		DSP	0	1.68818	0.962	0.885	0		PRPF38B	9.79159e-08	1.6542	0.237	0.461	0.005948		RPL32	0	1.49161	1	0.824	0
	C1orf86	0	1.01572	0.853	0	0		GNAI2	0	1.6603	0.909	0.785	0		HSP90AA1	1.01094e-64	1.65197	0.725	0.932	6.14105e-60		RPL37A	0	1.47411	1	0.9	0
	CCDC23	0	0.985573	0.848	0	0		LARP1	5.18677e-294	1.65676	0.8	0.69	3.15076e-289		TPR	6.00455e-10	1.6353	0.28	0.583	3.64753e-05		CRYBA2	0	1.47278	0.999	0.664	0
	PPAPDC1B	0	0.964292	0.819	0	0		ACTN1	1.73478e-184	1.64104	0.594	0.363	1.05381e-179		CCDC88A	9.19744e-10	1.63076	0.244	0.499	5.58707e-05		CHODL	0	1.47135	0.693	0.134	0
	RP11-788H18.1	0	0.948189	0.544	0	0		C18orf32	1.02612e-203	1.63138	0.596	0.335	6.23326e-199		SAT1	4.65282e-07	1.61881	0.186	0.35	0.028264		RPL7	0	1.46914	1	0.763	0
	SH3BGRL	5.07793e-289	0.925624	0.961	0.372	3.08464e-284		ACTN4	8.12284e-181	1.62575	0.623	0.434	4.9343e-176		ANKRD11	7.10278e-07	1.60416	0.358	0.728	0.0431466		RPS15	0	1.46378	1	0.8	0
	GPX1	0	0.924149	0.956	0.105	0		CNIH2	0	1.62285	0.914	0.79	0		FKBP11	0.00652798	1.60348	0.183	0.286	1		POLR2J3.1	0	1.45451	0.812	0	0
	HIST1H1C	5.84864e-297	0.922005	0.686	0.144	3.55281e-292		AHCYL1	4.04751e-263	1.62115	0.761	0.624	2.4587e-258		ARID4B	4.59633e-10	1.57502	0.285	0.595	2.79209e-05		ATP5MPL	0	1.44917	0.988	0.238	0
	ZFAS1	0	0.917726	0.993	0.194	0		CMTM6	1.62039e-210	1.58429	0.712	0.607	9.8432e-206		DDIT3	0.00108586	1.5745	0.192	0.314	1		RPS20	0	1.44775	0.999	0.698	0
	S100A10	0	0.902376	0.726	0.148	0		PXDN	1.09308e-158	1.53905	0.475	0.218	6.64003e-154		SREK1	2.06299e-11	1.564	0.231	0.491	1.25318e-06		ACTB	0	1.4381	1	0.783	0
	QPCT	2.79068e-200	0.875239	0.936	0.479	1.69523e-195		RUNX1T1	7.7684e-196	1.53739	0.694	0.526	4.71899e-191		HNRNPU	0.000134267	1.53881	0.402	0.81	1		RPL34	0	1.4347	1	0.804	0
	C2orf54	0	0.870272	0.777	0.022	0		MAGED1	0	1.53683	0.853	0.782	0		SRSF11	0.00207465	1.53692	0.405	0.786	1		A1BG	0	1.42703	0.833	0.019	0
	BCAM	3.70187e-204	0.848831	0.97	0.494	2.24874e-199		IDS	2.51591e-190	1.53223	0.629	0.414	1.52832e-185		SMC3	2.07087e-13	1.53117	0.224	0.493	1.25797e-08		ATP5ME	0	1.42284	0.992	0.416	0
	EPB41L4A-AS1	0	0.833086	0.816	0.01	0		FASN	8.86954e-170	1.52572	0.657	0.53	5.38789e-165		QPRT	0.000958417	1.52408	0.346	0.64	1		CD99	0	1.42151	0.996	0.741	0
	SSR4	1.25978e-221	0.82724	1	0.816	7.65264e-217		USP11	1.1442e-173	1.52236	0.65	0.502	6.95056e-169		ZFAS1	6.75254e-06	1.51848	0.307	0.306	0.41019		RPL36A	0	1.41512	0.982	0.458	0
	IER3IP1.1	0	0.805549	0.753	0	0		PRKAR1A	0	1.5166	0.86	0.825	0		SST	3.34183e-53	1.51838	0.236	0.743	2.03003e-48		RPSA	0	1.40925	1	0.749	0
	HOPX	1.45989e-170	0.804826	0.936	0.458	8.86824e-166		VTN	9.23907e-186	1.50574	0.592	0.31	5.61237e-181		ANKRD12	2.74714e-20	1.4968	0.23	0.567	1.66877e-15		RPL38	0	1.38418	1	0.744	0
	AC009014.3	0	0.804695	0.659	0	0		MARCH6	5.68303e-194	1.50364	0.72	0.664	3.45221e-189		BAZ2B	2.92299e-11	1.49153	0.324	0.704	1.7756e-06		RPLP0	0	1.38018	1	0.855	0
	THUMPD3-AS1	0	0.800067	0.785	0.005	0		LLGL2	6.88218e-165	1.50021	0.64	0.5	4.18065e-160		BOD1L1	1.05453e-06	1.49027	0.143	0.271	0.0640585		CD24	0	1.3755	0.997	0.671	0
	DPP7	3.29116e-259	0.795089	0.923	0.354	1.99925e-254		CAPNS1	4.76547e-221	1.50001	0.759	0.704	2.89483e-216		UBE2Q2P1	6.69314e-156	1.4897	0.12	0	4.06581e-151		NDUFV2	0	1.3571	0.884	0.118	0
	S100A11	2.80755e-148	0.790584	0.731	0.284	1.70548e-143		ALDH1A1	1.83755e-266	1.49706	0.876	0.614	1.11624e-261		PSMA7	1.86328e-10	1.48753	0.554	0.842	1.13187e-05		SNRPE	0	1.33636	0.969	0.359	0
	ERO1L	0	0.782357	0.729	0	0		PAPSS1	3.96308e-151	1.49458	0.611	0.472	2.40741e-146		AC010343.1	6.2649e-154	1.48751	0.119	0	3.80567e-149		RPLP2	0	1.31572	1	0.887	0
	DANCR	0	0.778617	0.784	0.011	0		EIF4B	1.51531e-252	1.49434	0.798	0.733	9.20489e-248		HSP90AB1	3.12002e-86	1.48174	0.778	0.985	1.89529e-81		RPS28	0	1.31372	1	0.799	0
	DDT	0	0.773848	0.928	0.24	0		MXRA7	1.83795e-206	1.49164	0.721	0.635	1.11648e-201		MPHOSPH10	2.34695e-08	1.47208	0.146	0.294	0.00142568		MZT2B	0	1.30836	0.991	0.496	0
	GNAS	3.35641e-148	0.766326	1	0.981	2.03888e-143		ATP9A	2.06819e-106	1.48386	0.602	0.56	1.25634e-101		AKAP12	0.00123424	1.46898	0.113	0.184	1		PCP4	6.03882e-218	1.29385	0.894	0.563	3.66834e-213
	LINC00998	0	0.763343	0.716	0	0		PBX3	3.37256e-122	1.48098	0.525	0.35	2.0487e-117		RBP4	3.91096e-08	1.46343	0.07	0.163	0.00237575		ATP5MD	0	1.28452	0.995	0.526	0
	HDGFRP3	0	0.763124	0.726	0	0		GNS	2.15505e-142	1.4791	0.631	0.528	1.30911e-137		LARP7	4.13037e-07	1.46318	0.167	0.318	0.0250904		TMSB4X	2.23428e-300	1.28186	0.994	0.735	1.35723e-295
	METRN	4.11787e-215	0.762323	0.914	0.375	2.50144e-210		HSPA5	0	1.47588	0.941	0.87	0		RSF1	8.48709e-13	1.45696	0.303	0.666	5.15557e-08		ATP5F1E	0	1.27427	1	0.888	0
	SCG2	6.10946e-161	0.753408	0.934	0.433	3.71125e-156		HYOU1	7.40373e-170	1.47309	0.65	0.513	4.49747e-165		GCC2	1.16524e-11	1.45076	0.205	0.439	7.07837e-07		RPS8	0	1.26899	1	0.903	0
	IAPP	1.79357e-12	0.748331	0.845	0.662	1.08952e-07		LLGL1	1.46408e-230	1.46591	0.45	0.123	8.89368e-226		ANKRD26	2.82767e-05	1.44831	0.14	0.249	1		PFDN5	0	1.26033	0.997	0.49	0
	GLG1.1	0	0.746426	0.706	0	0		GCH1	1.98949e-198	1.46516	0.763	0.684	1.20854e-193		TCEAL4	4.37712e-10	1.44172	0.338	0.727	2.65892e-05		LMO2	0	1.25416	0.883	0.394	0
	ZNF667-AS1	0	0.74532	0.718	0	0		HNRNPA3	7.89815e-282	1.46146	0.82	0.763	4.79781e-277		BAZ1B	1.58021e-14	1.42294	0.215	0.485	9.59916e-10		RPS14	0	1.25316	1	0.845	0
	LINC00116	0	0.740281	0.712	0	0		MAPK3	6.5386e-151	1.45785	0.587	0.41	3.97194e-146		GOLM2	5.46721e-150	1.42091	0.116	0	3.32111e-145		LY6E	0	1.24639	0.685	0.026	0
	LGALS2	0	0.739882	0.515	0.045	0		AMIGO2	5.86372e-130	1.45649	0.439	0.211	3.56197e-125		PRPF40A	2.1035e-23	1.37953	0.239	0.612	1.27779e-18		RPL41	0	1.23745	1	0.858	0
	ZC3H11A	0	0.730068	0.767	0.024	0		MORF4L1	0	1.45335	0.953	0.89	0		GOLGA2	1.86682e-09	1.37926	0.198	0.402	0.000113402		FTL	0	1.23065	1	0.957	0
	ZSCAN16-AS1	0	0.729677	0.764	0.004	0		FOXA1	2.88102e-132	1.43383	0.451	0.222	1.7501e-127		PLCB4	2.18347e-13	1.37756	0.163	0.372	1.32637e-08		ELOB	0	1.22232	0.999	0.426	0
	GPR56	0	0.724851	0.648	0	0		INA	5.11562e-163	1.42983	0.7	0.65	3.10753e-158		UPF3B	1.01298e-09	1.37714	0.163	0.338	6.15342e-05		RPS9	0	1.21885	0.999	0.84	0
	MATR3	0	0.722668	0.957	0.148	0		FGF14	2.78416e-103	1.42807	0.519	0.375	1.69127e-98		CEP290	0.000513967	1.37698	0.131	0.218	1		RPL8	0	1.21064	1	0.801	0
	CCDC53	0	0.72266	0.711	0	0		UBA1	1.82685e-154	1.42793	0.646	0.538	1.10974e-149		KTN1	9.05438e-13	1.37245	0.349	0.787	5.50017e-08		ELAVL2	0	1.2054	0.706	0.132	0
	TMEM238	0	0.718819	0.735	0.046	0		GNB1	1.57043e-281	1.42628	0.83	0.776	9.53975e-277		CALD1	1.7907e-09	1.36687	0.16	0.33	0.000108778		RPL35A	0	1.20195	1	0.852	0
	NLRP1	6.07103e-258	0.718351	0.979	0.287	3.68791e-253		SEZ6L	4.00774e-156	1.42088	0.562	0.337	2.43454e-151		LRRFIP1	5.04862e-22	1.36665	0.248	0.622	3.06683e-17		NME4	0	1.16614	0.885	0.307	0
	LPPR2	0	0.716915	0.679	0	0		MATR3	1.0211e-223	1.41793	0.519	0.178	6.20278e-219		TAX1BP1	1.8177e-14	1.36465	0.314	0.709	1.10418e-09		SERINC2	0	1.16019	0.918	0.426	0
	SHC2	2.7741e-278	0.70945	0.915	0.295	1.68516e-273		ABAT	5.93808e-132	1.41057	0.553	0.384	3.60714e-127		RB1CC1	1.86363e-15	1.35764	0.196	0.456	1.13208e-10		HPCA	0	1.15786	0.765	0.226	0
	VEGFB	1.12589e-274	0.703098	0.948	0.333	6.83935e-270		KIAA1324	9.97699e-139	1.40635	0.63	0.529	6.06062e-134		KLF6	1.57108e-11	1.35409	0.186	0.397	9.54369e-07		RACK1	0	1.15418	0.999	0.804	0
	TIMP1	2.68887e-84	0.701492	0.857	0.593	1.63338e-79		PWAR6	2.45215e-182	1.39718	0.392	0.112	1.48958e-177		AL590867.2	4.09856e-142	1.34672	0.11	0	2.48971e-137		RPL27	0	1.1508	0.999	0.767	0
	SEPP1	0	0.695962	0.624	0	0		ABCC8	2.11672e-261	1.39351	0.846	0.785	1.28582e-256		RTF1	2.52166e-22	1.34565	0.231	0.586	1.53181e-17		FKBP8	0	1.14585	0.963	0.441	0
	WDR83OS	0	0.695322	0.986	0.204	0		PTP4A1	4.18857e-205	1.38954	0.407	0.107	2.54439e-200		FTLP3	3.25715e-136	1.33389	0.105	0	1.97859e-131		RPS12	0	1.14386	0.999	0.895	0
	OTUD6B-AS1	0	0.69102	0.804	0.011	0		RPRD2	9.4553e-107	1.38883	0.484	0.317	5.74372e-102		DEK	7.65915e-18	1.33255	0.158	0.399	4.65263e-13		STMN4	0	1.13826	0.66	0.128	0
	KIAA1598	0	0.689413	0.663	0	0		SGPL1	2.81293e-109	1.38241	0.523	0.378	1.70874e-104		CCDC186	1.23755e-15	1.33125	0.183	0.43	7.51765e-11		NDUFB8	0	1.12748	0.984	0.262	0
	CCDC104	0	0.684936	0.695	0	0		UBE2V1	1.81963e-257	1.37518	0.412	0.077	1.10535e-252		REXO2	1.21903e-10	1.33107	0.292	0.61	7.40512e-06		KCNK17	0	1.12592	0.835	0.166	0
	C9orf142	0	0.663767	0.686	0.006	0		PAFAH1B2	4.19846e-129	1.37059	0.641	0.587	2.5504e-124		RPLP0P6	2.55855e-130	1.33038	0.1	0	1.55422e-125		FTH1	0	1.11973	0.999	0.861	0
	JUNB	1.25039e-168	0.66076	0.799	0.296	7.59559e-164		TMX4	3.45252e-176	1.37012	0.722	0.659	2.09727e-171		NSRP1	1.49764e-20	1.32297	0.149	0.401	9.09754e-16		GAPDH	0	1.11708	1	0.824	0
	C1QL1	1.32096e-113	0.643609	0.991	0.756	8.02429e-109		CMIP	9.97522e-212	1.36347	0.769	0.711	6.05954e-207		ZKSCAN1	3.47593e-12	1.31667	0.344	0.769	2.11149e-07		OST4	0	1.11236	0.99	0.558	0
	ITM2C	3.93017e-119	0.641453	0.977	0.618	2.38742e-114		PTPRN	8.61319e-265	1.36335	0.856	0.776	5.23217e-260		MYH10	5.1149e-16	1.31128	0.298	0.682	3.1071e-11		TMOD1	0	1.10873	0.847	0.259	0
	TXNDC12	0	0.638621	0.889	0.19	0		NME2	0	1.3616	0.422	0.039	0		CHGB	5.03734e-12	1.31061	0.295	0.64	3.05998e-07		RPL31	0	1.09689	0.999	0.856	0
	HMGCS1	1.8956e-78	0.637598	0.936	0.61	1.1515e-73		ITGB1	9.29726e-250	1.3615	0.849	0.818	5.64771e-245		BUD23	6.71678e-26	1.30461	0.193	0.529	4.08018e-21		NDUFB1	0	1.08962	0.98	0.468	0
	RP11-499F3.2	0	0.629948	0.633	0	0		UCHL1	0	1.35984	0.941	0.887	0		SSB	4.25331e-26	1.2894	0.254	0.666	2.58372e-21		COX7C	0	1.08906	1	0.77	0
	EBLN3	0	0.62431	0.638	0	0		PBX1	1.27647e-125	1.35475	0.65	0.59	7.75406e-121		PPIG	9.68915e-28	1.28557	0.244	0.653	5.88577e-23		RPL6	0	1.08902	1	0.868	0
	FOS	1.21249e-180	0.623112	0.892	0.37	7.36541e-176		CLTC	7.74276e-192	1.33738	0.755	0.742	4.70342e-187		PNISR	1.52234e-11	1.27899	0.377	0.845	9.24762e-07		SLIRP	0	1.08833	0.967	0.422	0
	SNHG8	0	0.619249	0.951	0.18	0		NEUROD1	2.25219e-221	1.33707	0.826	0.732	1.36812e-216		CALB2	3.59671e-06	1.27623	0.601	0.858	0.218486		SERF2	0	1.07816	1	0.805	0
	SNHG18	0	0.612211	0.711	0.037	0		ADGRL1	9.96318e-125	1.33632	0.499	0.296	6.05224e-120		RARS1	2.55855e-130	1.27334	0.1	0	1.55422e-125		FAAP20	0	1.07647	0.869	0.101	0
	SUV420H1	0	0.611501	0.639	0	0		APLP1	1.15332e-259	1.33512	0.86	0.825	7.00599e-255		NUCKS1	0.00268312	1.27175	0.443	0.881	1		ATP5MF	0	1.07502	0.987	0.509	0
	FCGRT	1.28816e-150	0.611465	0.931	0.463	7.82505e-146		CD164	9.97735e-192	1.33512	0.761	0.735	6.06084e-187		HSPD1	1.43475e-09	1.27168	0.371	0.809	8.71552e-05		ATP5MG	0	1.07413	0.999	0.68	0
	HINT2	0	0.601242	0.851	0.205	0		ADAMTS5	4.5247e-98	1.33402	0.527	0.391	2.74857e-93		IGSF1	0.00944075	1.25632	0.116	0.176	1		RPL19	0	1.06723	1	0.908	0
	MMP24-AS1	0	0.589239	0.59	0	0		CNOT7	2.95635e-196	1.33125	0.761	0.741	1.79586e-191		AL365357.1	3.00919e-134	1.25502	0.104	0	1.82796e-129		EEF1D	0	1.06496	0.94	0.362	0
	FAM73A	0	0.586048	0.611	0	0		PJA2	1.90365e-141	1.32945	0.689	0.684	1.15639e-136		MESD	1.92961e-20	1.24774	0.193	0.489	1.17216e-15		CHRNA3	0	1.04405	0.684	0.08	0
	APOC3	2.95391e-176	0.579443	0.549	0.138	1.79438e-171		CDK2AP1	2.51131e-118	1.32625	0.515	0.335	1.52552e-113		APOB	0.000119589	1.24509	0.111	0.194	1		RPL14	0	1.04332	0.999	0.782	0
	NRD1	0	0.579338	0.614	0	0		RN7SKP22	0	1.32403	0.361	0	0		NOP56	5.63369e-21	1.24363	0.202	0.513	3.42224e-16		PRDX5	0	1.04218	0.996	0.505	0
	LEPREL4	0	0.578536	0.605	0	0		NCAM1	6.82856e-146	1.31924	0.666	0.587	4.14808e-141		U2SURP	1.10502e-21	1.23935	0.198	0.508	6.71257e-17		TNFRSF21	0	1.03297	0.664	0.039	0
	RBIS	1.84091e-216	0.578169	0.896	0.344	1.11828e-211		PPP2R1A	2.82059e-238	1.31139	0.818	0.797	1.7134e-233		CDC5L	3.68613e-18	1.23386	0.142	0.369	2.23917e-13		MYL6B	0	1.03296	0.968	0.433	0
	FDPS	1.92802e-91	0.577374	0.954	0.605	1.1712e-86		ITGA1	6.88387e-93	1.30964	0.444	0.274	4.18168e-88		ACIN1	1.40575e-13	1.23206	0.186	0.416	8.53939e-09		RPL3	0	1.02973	1	0.963	0
	CH17-340M24.3	0	0.570809	0.627	0.002	0		VPS35	6.24083e-164	1.30537	0.703	0.67	3.79105e-159		LARP1B	2.46294e-14	1.23064	0.142	0.339	1.49614e-09		POLR2L	0	1.02777	0.99	0.579	0
	FGD5-AS1	0	0.570771	0.69	0.007	0		SCGN	0	1.30529	0.982	0.89	0		DNTTIP2	5.57946e-13	1.22203	0.116	0.281	3.3893e-08		SOX4	3.0177e-142	1.02595	0.694	0.387	1.83313e-137
	B3GAT3	5.76088e-175	0.566227	0.863	0.348	3.4995e-170		EPAS1	3.58312e-124	1.30127	0.422	0.195	2.1766e-119		ZNF638	1.48246e-24	1.22162	0.19	0.512	9.00535e-20		EIF3L	0	1.01771	0.928	0.402	0
	EVA1B	3.27865e-131	0.563322	0.972	0.555	1.99165e-126		RGMA	5.74026e-106	1.29392	0.381	0.177	3.48698e-101		CALM1	2.52405e-30	1.22092	0.68	0.975	1.53326e-25		CIAO2B	0	1.01156	0.873	0.032	0
	FLJ31306	0	0.56239	0.594	0	0		CTNND1	1.13539e-96	1.28571	0.508	0.379	6.89706e-92		CFAP36	2.67774e-15	1.21787	0.135	0.336	1.62662e-10		CHCHD10	0	1.00772	0.902	0.372	0
	B3GNT1	0	0.559653	0.6	0	0		NFKB1	1.82642e-110	1.28419	0.371	0.16	1.10948e-105		CLGN	5.68086e-14	1.21413	0.128	0.311	3.45089e-09		RPL24	0	1.00414	1	0.789	0
	SUPT4H1	0	0.55492	0.812	0.104	0		MFAP4	1.72519e-76	1.2814	0.426	0.263	1.04798e-71		CHD2	7.53862e-16	1.21336	0.154	0.374	4.57941e-11		RPL23	0	1.00389	0.999	0.795	0
	MTERFD2	0	0.554768	0.595	0	0		ACLY	7.93774e-220	1.27912	0.803	0.779	4.82186e-215		ANKRD36C	8.46798e-08	1.20791	0.145	0.284	0.00514396		UQCRQ	0	1.00264	0.996	0.577	0
	KRT10	1.17173e-103	0.551083	0.988	0.655	7.11777e-99		DDX17	4.09975e-221	1.27193	0.81	0.811	2.49043e-216		TPM3	2.66785e-23	1.20438	0.309	0.778	1.62062e-18		PCBP4	0	0.999186	0.845	0.247	0
	LHX4-AS1	0	0.551081	0.621	0	0		C17orf49	8.01954e-181	1.26848	0.338	0.074	4.87155e-176		CAST	1.68849e-17	1.20031	0.161	0.402	1.02569e-12		MZT2A	0	0.994168	0.919	0.328	0
	NCBP2-AS2	0	0.547623	0.608	0	0		FZD3	1.06974e-82	1.26248	0.509	0.403	6.49823e-78		GIGYF2	7.65868e-22	1.18785	0.142	0.394	4.65234e-17		SMDT1	0	0.99405	0.969	0.413	0
	UBE2M	1.95906e-146	0.542448	0.929	0.466	1.19005e-141		CTDNEP1	1.52115e-119	1.26225	0.655	0.651	9.2404e-115		CALCOCO2	3.5729e-22	1.18263	0.187	0.489	2.17039e-17		UBA52	0	0.990995	0.999	0.825	0
	MTRNR2L8	0	0.538067	0.614	0.065	0		IMPAD1	2.08343e-62	1.25926	0.496	0.451	1.2656e-57		ROCK1	5.57154e-21	1.1752	0.186	0.477	3.38449e-16		FAU	0	0.990066	1	0.754	0
	EGR4	8.56157e-266	0.536088	0.301	0.015	5.20081e-261		KMT5B	9.10368e-124	1.25907	0.523	0.33	5.53012e-119		HMGN5	2.74619e-05	1.17503	0.104	0.19	1		NDUFA3	0	0.987619	0.958	0.417	0
	SMEK1	0	0.536064	0.6	0	0		ADCY2	3.74247e-94	1.2556	0.38	0.191	2.2734e-89		LRPAP1	6.47381e-29	1.1719	0.248	0.671	3.93258e-24		AC011043.1	0	0.982446	0.653	0.051	0
	IDI1	2.1001e-98	0.535164	0.963	0.612	1.27572e-93		FAM127C	1.11633e-178	1.25542	0.334	0.073	6.78125e-174		C9orf78	7.11248e-24	1.16741	0.154	0.432	4.32055e-19		RPL18	0	0.981544	1	0.875	0
	FAM92A1	0	0.530785	0.573	0	0		TM9SF2	1.70362e-120	1.2498	0.65	0.632	1.03488e-115		MPHOSPH8	2.04787e-21	1.16679	0.174	0.456	1.244e-16		UQCR10	0	0.974135	0.993	0.506	0
	GCHFR	1.18528e-163	0.528878	0.92	0.407	7.20013e-159		U2AF2	7.59424e-83	1.24835	0.439	0.292	4.6132e-78		CCDC91	2.77773e-18	1.16674	0.125	0.338	1.68736e-13		TUNAR	0	0.972817	0.696	0.126	0
	LEPRE1	0	0.528331	0.57	0	0		AK3	3.52041e-83	1.24445	0.525	0.441	2.13851e-78		TRIP11	6.84138e-25	1.16668	0.142	0.415	4.15586e-20		PRELID1	0	0.971166	0.919	0.35	0
	PBXIP1	2.52605e-275	0.527181	0.785	0.194	1.53448e-270		ACVR1C	0	1.24343	0.957	0.899	0		FBXW7	6.91984e-25	1.16549	0.146	0.424	4.20352e-20		RPS3	0	0.965584	1	0.925	0
	SMEK2	0	0.525781	0.579	0	0		CYB5R3	7.92596e-150	1.24269	0.717	0.732	4.8147e-145		MAP7D2	4.19827e-05	1.16176	0.137	0.242	1		LBH	0	0.960817	0.671	0.078	0
	FAM103A1	0	0.524884	0.717	0.039	0		TSPAN3	5.0245e-173	1.24192	0.729	0.699	3.05218e-168		NASP	6.77297e-17	1.16144	0.16	0.395	4.11431e-12		COPS9	0	0.957682	0.983	0.467	0
	RP11-343J3.2	0	0.523567	0.47	0	0		CXADR	6.77183e-78	1.23883	0.577	0.564	4.11362e-73		GOLIM4	4.88064e-07	1.16105	0.088	0.183	0.0296479		RPS4Y1	0	0.955186	0.905	0.48	0
	MEF2BNB	0	0.519795	0.567	0	0		ARID1A	2.14699e-119	1.23845	0.648	0.628	1.30421e-114		NKTR	6.82532e-28	1.1573	0.201	0.556	4.14611e-23		UQCRB	0	0.95418	0.996	0.665	0
	LINC00907	0	0.519668	0.603	0.005	0		BCL2L1	1.31938e-111	1.23744	0.613	0.555	8.01469e-107		NOL7	1.22658e-24	1.15653	0.192	0.517	7.45099e-20		NDUFA11	0	0.952198	0.976	0.474	0
	NDNL2	0	0.518786	0.555	0	0		CLOCK	2.41654e-96	1.23602	0.484	0.334	1.46795e-91		NUDC	2.6934e-15	1.15561	0.327	0.755	1.63614e-10		YBX1	0	0.950961	0.999	0.782	0
	NDUFA12	1.24877e-120	0.517148	0.975	0.58	7.5858e-116		TMEM245	6.95278e-87	1.23508	0.522	0.426	4.22354e-82		NRDC	1.43753e-14	1.15536	0.152	0.361	8.73242e-10		SMIM30	0	0.950659	0.774	0.017	0
	PKIB	6.852e-150	0.511551	0.969	0.523	4.16232e-145		AP3B1	5.43218e-41	1.23467	0.403	0.328	3.29983e-36		MTDH	1.05851e-26	1.1534	0.282	0.736	6.43003e-22		ATP5F1D	0	0.9451	0.972	0.422	0
	C10orf35	0	0.504468	0.539	0.001	0		UCP2	1.12827e-94	1.23464	0.526	0.38	6.85377e-90		ID2	3.01654e-07	1.15119	0.111	0.222	0.0183243		STARD10	0	0.94147	0.986	0.574	0
	LINC00643	0	0.504458	0.607	0.006	0		FZD1	2.6567e-97	1.23332	0.507	0.357	1.61384e-92		SEPTIN7	3.2186e-33	1.14959	0.265	0.74	1.95517e-28		MRPL41	0	0.938832	0.955	0.395	0
	CLU	5.2845e-100	0.504251	0.989	0.732	3.21012e-95		CBFB	2.96374e-70	1.22585	0.474	0.382	1.80035e-65		SF3B2	1.36179e-36	1.14457	0.263	0.755	8.27231e-32		EIF4EBP1	0	0.936689	0.83	0.234	0
	CYSTM1	1.14541e-117	0.503871	0.977	0.611	6.9579e-113		DDX39B	6.05783e-111	1.22444	0.404	0.197	3.67989e-106		THOC2	7.28881e-28	1.14436	0.202	0.56	4.42766e-23		PALM2-AKAP2	0	0.931347	0.463	0.005	0
	KIAA1377	0	0.502532	0.49	0	0		PIK3R2	2.02459e-202	1.22125	0.329	0.057	1.22986e-197		NEMF	3.97697e-19	1.14415	0.155	0.402	2.41585e-14		HMGA1	0	0.93035	0.808	0.21	0
	C15orf48	1.1887e-253	0.500602	0.643	0.126	7.22086e-249		PAPD5	8.23659e-167	1.2192	0.316	0.069	5.0034e-162		SAFB2	1.80978e-16	1.14269	0.151	0.373	1.09937e-11		C20orf27	0	0.930187	0.722	0.199	0
	EIF3J-AS1	0	0.500438	0.531	0	0		KHSRP	4.43174e-84	1.21892	0.523	0.438	2.6921e-79		SCG2	8.46562e-25	1.14143	0.207	0.536	5.14252e-20		BLOC1S1	0	0.929509	0.715	0.043	0
	MUT	0	0.490204	0.824	0.112	0		HSPA1A	1.0586e-58	1.21842	0.341	0.202	6.43058e-54		SEPTIN11	1.47095e-30	1.13929	0.18	0.528	8.93542e-26		RPL4	0	0.929369	0.998	0.78	0
	KIAA1033	0	0.488881	0.554	0	0		CASC4	1.57103e-66	1.21313	0.532	0.515	9.54336e-62		TAF1D	1.04956e-26	1.13927	0.17	0.485	6.37564e-22		RPS11	0	0.925327	0.999	0.885	0
	MAGED2	2.07487e-115	0.487629	0.996	0.708	1.2604e-110		SC5D	7.39141e-53	1.21123	0.519	0.527	4.48999e-48		ARGLU1	1.51925e-36	1.13797	0.209	0.627	9.22886e-32		RPL22	0	0.923296	0.996	0.708	0
	BTG2	1.25308e-110	0.486262	0.805	0.387	7.61197e-106		ZFAND3	3.96928e-64	1.21075	0.489	0.433	2.41118e-59		CIR1	3.29746e-29	1.13629	0.16	0.479	2.00307e-24		RPS7	0	0.922675	1	0.832	0
	AGPAT6	0	0.486207	0.493	0	0		KLC1	9.2077e-99	1.20729	0.636	0.646	5.59331e-94		PLIN2	1.18183e-10	1.13331	0.116	0.262	7.17917e-06		BSG	0	0.91778	0.987	0.542	0
	ITFG3	0	0.484922	0.528	0	0		PRKACA	2.32429e-74	1.19681	0.429	0.294	1.41191e-69		LMAN1	4.09265e-25	1.13087	0.257	0.663	2.48612e-20		COX5B	0	0.91609	0.992	0.492	0
	CCDC109B	0	0.484906	0.515	0	0		NR3C1	1.84159e-198	1.1961	0.851	0.788	1.11869e-193		SCAF11	4.4503e-33	1.1288	0.151	0.483	2.70338e-28		PRDX2	0	0.914197	0.995	0.6	0
	SRPR	0	0.483565	0.545	0	0		SNHG16	2.81846e-174	1.19411	0.44	0.152	1.7121e-169		DNAJC1	2.41509e-23	1.12494	0.135	0.393	1.46707e-18		NDUFAF8	0	0.912337	0.875	0.308	0
	D4S234E	0	0.481031	0.475	0	0		NREP	5.2178e-86	1.19405	0.615	0.572	3.1696e-81		METAP2	6.09109e-30	1.12349	0.244	0.665	3.70009e-25		RPS23	0	0.911543	1	0.898	0
	SNHG7	0	0.478877	0.69	0.037	0		HMGCR	1.45875e-95	1.19365	0.643	0.657	8.86134e-91		PRPF4B	3.74262e-18	1.12222	0.158	0.401	2.27349e-13		NDUFA4	0	0.909998	0.946	0.42	0
	MKKS	2.342e-248	0.476254	0.834	0.236	1.42267e-243		SPIN1	1.44732e-54	1.19223	0.482	0.446	8.79191e-50		IK	1.04365e-30	1.11986	0.146	0.46	6.33973e-26		RPS6	0	0.895868	0.999	0.881	0
	GC	7.26092e-251	0.472717	0.396	0.041	4.41072e-246		MNX1	1.05113e-56	1.18747	0.501	0.465	6.38518e-52		ZRANB2	6.55698e-42	1.11665	0.169	0.569	3.9831e-37		TMA7	0	0.895406	0.996	0.653	0
	RP11-620J15.3	0	0.470057	0.529	0	0		SIX2	1.53188e-167	1.18548	0.302	0.06	9.30554e-163		ITSN2	5.56864e-12	1.11421	0.113	0.267	3.38273e-07		PDCD5	0	0.890088	0.891	0.342	0
	KIAA1279	0	0.469714	0.529	0	0		CRMP1	2.49994e-111	1.18436	0.666	0.671	1.51861e-106		CHD1	8.4051e-16	1.10568	0.108	0.289	5.10576e-11		EIF3E	0	0.889488	0.971	0.507	0
	KLHDC8B	4.96687e-148	0.469294	0.847	0.356	3.01717e-143		CACNA2D2	9.078e-106	1.18248	0.392	0.187	5.51452e-101		TENM2	1.76956e-11	1.10557	0.119	0.274	1.07494e-06		RPL11	0	0.887651	1	0.905	0
	LINC00667	0	0.467348	0.638	0.007	0		NCSTN	6.37986e-60	1.18123	0.429	0.332	3.87551e-55		PSMD7	1.82864e-30	1.09974	0.233	0.645	1.11082e-25		RPS4X	0	0.887203	1	0.882	0
	VTN	3.65743e-163	0.466371	0.856	0.3	2.22174e-158		MUT	1.34375e-138	1.17788	0.399	0.152	8.16272e-134		RBBP6	1.66723e-27	1.08571	0.132	0.413	1.01278e-22		RPS5	0	0.885542	1	0.888	0
	PCNXL4	0	0.461715	0.511	0	0		CRIP2	7.43745e-50	1.17787	0.479	0.443	4.51796e-45		CFC1	2.86381e-26	1.08477	0.175	0.492	1.73965e-21		SSU72	0	0.883759	0.934	0.406	0
	DAD1	1.33542e-104	0.46139	0.982	0.636	8.11212e-100		NONO	6.95283e-182	1.17687	0.778	0.798	4.22357e-177		RIMS2	4.47766e-33	1.08277	0.167	0.517	2.72e-28		RPS16	0	0.880707	1	0.87	0
	ARPC1B	1.40911e-176	0.459375	0.815	0.296	8.55978e-172		PKD2	9.08748e-42	1.17319	0.419	0.367	5.52028e-37		PYY	1.56726e-30	1.08041	0.049	0.267	9.5205e-26		CSNK2B	0	0.873588	0.852	0.251	0
	LYRM5	0	0.454399	0.512	0	0		SLC6A4	1.74959e-181	1.17142	0.281	0.042	1.0628e-176		GNL3	2.50218e-24	1.07591	0.149	0.427	1.51997e-19		CCNI	0	0.872551	0.996	0.762	0
	CTC-444N24.11	0	0.453835	0.496	0	0		RPL17	2.38044e-167	1.16736	0.736	0.669	1.44602e-162		LEO1	1.27924e-05	1.07304	0.102	0.191	0.777087		PET100	0	0.868163	0.84	0.302	0
	CXCL1	1.01388e-147	0.4531	0.181	0.011	6.15889e-143		CCNY	2.88711e-75	1.15983	0.573	0.562	1.7538e-70		DDX46	7.25217e-38	1.0696	0.212	0.641	4.4054e-33		NACA	0	0.858634	0.995	0.52	0
	C11orf83	0	0.452418	0.497	0	0		HMBOX1	4.85146e-97	1.15859	0.383	0.191	2.94707e-92		SEC62	5.72083e-11	1.069	0.381	0.846	3.47518e-06		CLIC1	0	0.85832	0.973	0.519	0
	NRXN1	3.91817e-157	0.450714	0.885	0.368	2.38013e-152		FGFR1	2.92394e-51	1.15761	0.454	0.388	1.77618e-46		SRRM1	1.17234e-39	1.06021	0.204	0.635	7.12149e-35		RPS26	0	0.856115	0.998	0.682	0
	HRSP12	0	0.448331	0.529	0	0		CSDE1	7.46543e-286	1.1554	0.902	0.879	4.53495e-281		TMF1	2.74455e-26	1.05941	0.134	0.409	1.66721e-21		ZNF580	0	0.855804	0.826	0.285	0
	RP11-11N9.4	0	0.447744	0.502	0	0		ZBTB20	1.23648e-62	1.15517	0.429	0.311	7.51115e-58		ARID4A	3.84451e-11	1.05839	0.131	0.293	2.33538e-06		RPS19BP1	0	0.855033	0.902	0.357	0
	C16orf80	0	0.446734	0.517	0	0		RTL8C	1.62013e-123	1.15159	0.682	0.673	9.84166e-119		RSBN1L	8.30244e-32	1.0579	0.151	0.476	5.0434e-27		SMAD9	0	0.854145	0.47	0.022	0
	CTSD	3.16007e-96	0.44638	0.978	0.64	1.91962e-91		GRN	8.34332e-83	1.15075	0.595	0.593	5.06824e-78		FXR1	6.59449e-35	1.05111	0.161	0.516	4.00589e-30		RPS17	0	0.854139	0.987	0.397	0
	CTD-2336O2.1	0	0.440868	0.515	0	0		GNG2	1.56659e-80	1.14563	0.584	0.564	9.51638e-76		SFSWAP	5.38799e-22	1.04864	0.119	0.351	3.27299e-17		RPL36AL	0	0.851526	0.993	0.507	0
	GSTO1	4.67851e-245	0.439617	0.746	0.185	2.842e-240		PLEKHB1	8.62695e-67	1.14279	0.409	0.28	5.24053e-62		SDF2L1	1.26182e-22	1.04489	0.257	0.647	7.66505e-18		UQCC2	0	0.850327	0.893	0.344	0
	NPTX2	2.65981e-94	0.436981	0.757	0.353	1.61573e-89		ATP6V1A	1.54423e-76	1.14241	0.598	0.623	9.38057e-72		ZC3H15	2.71497e-37	1.04488	0.222	0.663	1.64923e-32		GNB2	0	0.840656	0.955	0.468	0
	EPT1	0	0.434848	0.501	0	0		PTP4A2	9.75282e-99	1.14217	0.654	0.696	5.92445e-94		IWS1	1.27817e-20	1.04347	0.111	0.328	7.76438e-16		RPS29	0	0.83219	1	0.84	0
	NENF	3.08099e-83	0.4345	0.98	0.626	1.87158e-78		PLD3	1.9798e-283	1.14059	0.948	0.878	1.20265e-278		MAP9	3.88486e-31	1.04109	0.192	0.558	2.3599e-26		NDUFB7	0	0.832105	0.974	0.417	0
	CHGB	4.209e-147	0.432409	0.978	0.544	2.5568e-142		FOXN3	1.4378e-67	1.13641	0.414	0.286	8.73409e-63		TTC1	4.11704e-24	1.04038	0.123	0.374	2.50094e-19		ERO1B	6.98157e-265	0.823542	0.976	0.54	4.24102e-260
	KCNK16	4.46514e-95	0.431496	0.925	0.52	2.71239e-90		AP2B1	1.48513e-107	1.13131	0.655	0.666	9.02156e-103		ESF1	1.58149e-21	1.04016	0.128	0.366	9.60694e-17		ETV1	5.67373e-265	0.82022	0.589	0.173	3.44657e-260
	UFD1L	0	0.429195	0.573	0.025	0		VCL	2.34961e-68	1.13111	0.375	0.228	1.42729e-63		DNAJC2	5.02688e-13	1.03781	0.107	0.265	3.05363e-08		TPGS1	0	0.81989	0.785	0.286	0
	PFDN5	2.85634e-42	0.428752	1	0.712	1.73512e-37		WAC	8.35608e-88	1.1311	0.598	0.593	5.07599e-83		CEP350	4.29492e-27	1.03714	0.128	0.401	2.60899e-22		MDK	5.21879e-185	0.818716	0.913	0.589	3.17021e-180
	C14orf142	0	0.428613	0.493	0	0		KIF5A	1.55719e-48	1.12891	0.398	0.304	9.4593e-44		GPX1	0.00318511	1.03679	0.148	0.232	1		TCAF1	0	0.815744	0.745	0.049	0
	PTPLB	0	0.427069	0.507	0	0		KIAA1191	3.92731e-64	1.12864	0.468	0.385	2.38569e-59		BCCIP	2.03008e-10	1.03589	0.131	0.286	1.23319e-05		RPS13	0	0.815455	1	0.882	0
	BLVRB	1.36329e-305	0.426568	0.582	0.083	8.28144e-301		COPA	1.04446e-75	1.127	0.584	0.592	6.34466e-71		TCEAL3	1.23246e-32	1.03016	0.169	0.519	7.48668e-28		KCNMA1	5.10501e-296	0.814971	0.88	0.434	3.10109e-291
	TOPORS-AS1	0	0.425904	0.481	0	0		ATP6V1B2	9.17557e-56	1.12496	0.565	0.622	5.57379e-51		CCAR1	1.74639e-34	1.02859	0.177	0.545	1.06086e-29		RPS27L	0	0.81451	0.889	0.385	0
	UGT2B7	2.10463e-270	0.424069	0.292	0.012	1.27848e-265		KPNA6	6.61002e-91	1.12458	0.602	0.595	4.01532e-86		SCAPER	1.17814e-14	1.02745	0.131	0.321	7.15674e-10		SUMO2	0	0.808641	0.986	0.407	0
	RP11-136K7.2	0	0.423413	0.462	0	0		PUM1	1.51706e-88	1.12393	0.596	0.586	9.21551e-84		ILF3	7.68739e-36	1.02743	0.215	0.637	4.66978e-31		NOP53	0	0.805404	0.917	0.368	0
	PLA2G16	0	0.422256	0.591	0.033	0		SETD5	1.90542e-97	1.12033	0.588	0.53	1.15747e-92		CHCHD2	1.44269e-05	1.02352	0.367	0.721	0.876379		GNG4	0	0.796308	0.814	0.291	0
	LEPREL2	0	0.421398	0.459	0	0		CS	5.30683e-57	1.11994	0.458	0.386	3.22368e-52		BPTF	3.36767e-38	1.02209	0.25	0.73	2.04572e-33		UQCRH	0	0.793574	0.994	0.598	0
	PEG10	1.05738e-38	0.420475	0.927	0.588	6.42318e-34		RAP1GAP2	2.53454e-63	1.119	0.523	0.497	1.53963e-58		NOP58	1.09013e-21	1.02074	0.108	0.329	6.62209e-17		COMMD6	0	0.785463	0.984	0.472	0
	TP53TG1	0	0.417582	0.519	0.005	0		TRIM2	3.09439e-59	1.11515	0.537	0.538	1.87972e-54		PCLO	1.38775e-31	1.01999	0.148	0.467	8.43e-27		EIF3F	0	0.785398	0.936	0.404	0
	NPSR1-AS1	0	0.410069	0.479	0.004	0		MGAT4B	7.67476e-79	1.115	0.534	0.472	4.66211e-74		TUT4	6.9822e-34	1.01906	0.155	0.497	4.2414e-29		MAP1LC3A	0	0.784189	0.944	0.421	0
	SLMO2	0	0.409687	0.477	0	0		TNPO2	1.85169e-63	1.11454	0.421	0.305	1.12483e-58		RASSF6	5.01352e-22	1.01692	0.139	0.39	3.04551e-17		PLAGL1	1.31692e-226	0.780784	0.697	0.303	7.99978e-222
	SNHG6	0	0.407183	0.883	0.129	0		ARF1	5.86755e-225	1.11437	0.828	0.831	3.5643e-220		FAHD1	6.10274e-34	1.01637	0.139	0.463	3.70717e-29		COX6B1	0	0.77826	0.996	0.628	0
	DHRS2	1.41221e-187	0.406308	0.915	0.32	8.57864e-183		TMEM164	1.22939e-63	1.11286	0.375	0.24	7.46808e-59		ATP2B1	1.20573e-16	1.01504	0.367	0.853	7.32431e-12		APOC1	0	0.772445	0.812	0.259	0
	PNMAL1	0	0.405145	0.459	0.001	0		TRO	1.66588e-78	1.11068	0.385	0.222	1.01195e-73		RBP1	5.73703e-18	1.01437	0.28	0.655	3.48502e-13		MTLN	0	0.765351	0.618	0.008	0
	PTPRN	3.10205e-82	0.403687	0.998	0.763	1.88437e-77		GTF2I	2.5706e-226	1.10971	0.863	0.843	1.56153e-221		EZR	1.28617e-08	1.01371	0.111	0.236	0.000781298		IGDCC3	0	0.760028	0.638	0.145	0
	LPHN1	0	0.403176	0.461	0	0		STXBP1	2.65101e-72	1.1086	0.595	0.632	1.61038e-67		NCOR1	4.59198e-48	1.01259	0.172	0.607	2.78944e-43		GUK1	0	0.75882	0.974	0.498	0
	C4orf27	0	0.401512	0.46	0	0		MGEA5	5.16736e-118	1.10649	0.317	0.105	3.13897e-113		HSPH1	3.87296e-29	1.00565	0.174	0.505	2.35267e-24		COX5A	0	0.758722	0.987	0.637	0
	INADL	0	0.399898	0.45	0	0		MANEAL	1.53422e-59	1.10646	0.513	0.487	9.31979e-55		SEC63	2.02987e-37	1.00486	0.195	0.601	1.23306e-32		COX6A1	0	0.752942	0.993	0.705	0
	CH17-189H20.1	0	0.397445	0.446	0	0		KAT6A	9.2585e-51	1.10433	0.437	0.368	5.62417e-46		ZNF292	9.51563e-34	1.00425	0.145	0.474	5.78037e-29		EEF1B2	0	0.749865	0.989	0.663	0
	GAA.1	0	0.396074	0.466	0	0		NECTIN3	1.42552e-60	1.10269	0.376	0.248	8.65944e-56		DNMT1	8.69171e-18	1.00365	0.099	0.286	5.27987e-13		TAGLN2	1.59779e-297	0.747879	0.961	0.553	9.70596e-293
	TUBA4A	5.02678e-92	0.394461	0.92	0.504	3.05357e-87		UBFD1	2.15627e-38	1.10224	0.399	0.344	1.30985e-33		REV3L	6.37226e-30	1.00073	0.126	0.415	3.87089e-25		ZNF703	0	0.74743	0.752	0.232	0
	GCN1L1	0	0.393726	0.454	0	0		DYNLL2	1.59988e-64	1.10093	0.49	0.421	9.71861e-60		NIPBL	6.38289e-30	0.998085	0.14	0.442	3.87735e-25		HNRNPA1	1.28389e-307	0.746453	0.99	0.695	7.79912e-303
	TMBIM4	7.21842e-208	0.391777	0.865	0.288	4.3849e-203		IGFBP3	1.89725e-72	1.09911	0.416	0.248	1.1525e-67		USP8	8.37783e-29	0.993324	0.135	0.427	5.0892e-24		RPS24	0	0.744634	1	0.858	0
	C6orf211	0	0.389702	0.475	0	0		COX16	1.87707e-61	1.09689	0.405	0.284	1.14024e-56		FRA10AC1	9.61053e-29	0.991523	0.134	0.424	5.83801e-24		PPA1	0	0.74457	0.938	0.429	0
	PHPT1	1.09512e-75	0.38748	0.997	0.732	6.65241e-71		TXNDC12	1.6537e-82	1.09673	0.417	0.246	1.00456e-77		HNRNPM	2.00186e-39	0.989215	0.219	0.665	1.21605e-34		PSMA1	0	0.743965	0.855	0.155	0
	ECI2	2.81413e-155	0.387324	0.822	0.309	1.70947e-150		CAMK1D	3.48654e-52	1.09529	0.402	0.303	2.11794e-47		UTRN	6.66191e-26	0.98734	0.119	0.376	4.04684e-21		RASA4	0	0.742382	0.614	0.147	0
	RP11-660L16.2	0	0.3861	0.439	0	0		DAAM1	6.36163e-185	1.09453	0.823	0.836	3.86444e-180		GPATCH4	1.94182e-13	0.986078	0.088	0.236	1.17958e-08		RPL13	0	0.738036	0.999	0.962	0
	FTCD	2.27351e-156	0.38565	0.7	0.232	1.38107e-151		CBX6	3.36434e-120	1.0935	0.719	0.737	2.0437e-115		KAT6B	1.66775e-33	0.984452	0.172	0.528	1.01309e-28		SQLE	0	0.735324	0.927	0.469	0
	NACA	9.17838e-48	0.382618	1	0.727	5.5755e-43		PDE4DIP	2.29789e-52	1.08897	0.455	0.393	1.39588e-47		GADD45G	9.98921e-17	0.984415	0.114	0.307	6.06805e-12		TECR	0	0.732931	0.834	0.358	0
	TXNDC17	2.32772e-110	0.381857	0.949	0.521	1.414e-105		TSPYL4	3.56764e-44	1.08601	0.486	0.483	2.1672e-39		SMC5	5.01769e-10	0.982309	0.084	0.202	3.04804e-05		NHP2	0	0.723621	0.897	0.342	0
	TMEM55A	0	0.377487	0.656	0.052	0		EIF4G2	2.60637e-273	1.08551	0.922	0.878	1.58327e-268		CEBPZ	1.88816e-22	0.974852	0.14	0.396	1.14698e-17		COA3	0	0.722117	0.937	0.442	0
	PCNX	0	0.377336	0.428	0	0		SPTBN1	3.82373e-54	1.0849	0.512	0.497	2.32277e-49		TCEAL5	1.23147e-15	0.972051	0.097	0.268	7.48071e-11		LSM2	0	0.720951	0.698	0.23	0
	NAPRT1	0	0.376603	0.415	0	0		IGF2R	1.35464e-54	1.08289	0.418	0.324	8.22892e-50		IER2	9.52835e-16	0.965941	0.114	0.299	5.78809e-11		COX7B	0	0.719567	0.986	0.528	0
	RP11-558F24.4	0	0.376119	0.442	0	0		H3F3A	0	1.08242	0.999	0.866	0		RBM28	2.91256e-07	0.959542	0.082	0.176	0.0176927		ASPH	1.6857e-271	0.718916	0.912	0.505	1.02399e-266
	CECR1	0	0.375817	0.418	0.001	0		RTN1	1.44686e-68	1.08079	0.625	0.63	8.78908e-64		PDIA6	6.04123e-21	0.955076	0.338	0.824	3.66981e-16		AL360181.3	0	0.718657	0.543	0.004	0
	CTB-89H12.4	0	0.374155	0.437	0	0		CAMK2B	1.58439e-49	1.07562	0.477	0.439	9.62453e-45		TCEAL2	1.23547e-33	0.95392	0.154	0.493	7.50501e-29		AGPAT2	1.08024e-302	0.718385	0.523	0.1	6.56203e-298
	SDC2	1.22341e-197	0.37409	0.628	0.153	7.43173e-193		CXXC5	3.4713e-95	1.07328	0.666	0.712	2.10868e-90		RPN2	2.00837e-44	0.953584	0.199	0.649	1.22e-39		TUBB2B	4.46336e-231	0.710843	0.956	0.572	2.71131e-226
	RP11-532F12.5	0	0.369626	0.427	0	0		FLOT1	5.41479e-69	1.07094	0.586	0.604	3.28927e-64		SPEN	1.18799e-22	0.951481	0.117	0.352	7.21656e-18		RAMP1	3.1721e-190	0.709803	0.433	0.116	1.92692e-185
	PRR4	0	0.369265	0.491	0.016	0		DDR1	9.14304e-60	1.07039	0.535	0.529	5.55403e-55		MIA2	4.21999e-10	0.941178	0.093	0.218	2.56348e-05		GADD45GIP1	0	0.709405	0.956	0.363	0
	LINC01021	0	0.367863	0.374	0	0		ADD1	4.33253e-42	1.06754	0.484	0.486	2.63184e-37		PALMD	8.28796e-06	0.937953	0.067	0.138	0.503461		ENTPD3	1.13187e-286	0.707167	0.472	0.074	6.87567e-282
	ISYNA1	2.80071e-133	0.367256	0.847	0.347	1.70132e-128		EPHX1	3.57712e-101	1.06733	0.669	0.673	2.17296e-96		DHRS7	3.04354e-34	0.937016	0.163	0.515	1.84883e-29		AURKAIP1	0	0.706222	0.936	0.417	0
	LINC01003	0	0.367054	0.43	0	0		STAT1	1.84383e-31	1.06107	0.418	0.387	1.12005e-26		DDX21	2.49001e-43	0.933946	0.175	0.589	1.51258e-38		NTM	0	0.704224	0.783	0.257	0
	NNT-AS1	0	0.366501	0.506	0.004	0		ZC3HAV1	2.3398e-54	1.06017	0.387	0.274	1.42133e-49		RNF8	2.65366e-31	0.92781	0.234	0.654	1.61199e-26		SURF2	0	0.703945	0.742	0.206	0
	PDCD6	1.02521e-273	0.366142	0.838	0.199	6.22772e-269		HIPK2	2.46948e-106	1.0552	0.681	0.719	1.50011e-101		MCFD2	4.3086e-34	0.927475	0.166	0.52	2.6173e-29		SPON1	2.29291e-246	0.701594	0.396	0.038	1.39285e-241
	PLIN3	6.00021e-159	0.365522	0.783	0.276	3.64489e-154		ARNT2	1.55731e-48	1.0538	0.378	0.28	9.46005e-44		MAN1A2	8.88926e-42	0.916029	0.151	0.53	5.39987e-37		HIST3H2A	9.06724e-290	0.698798	0.845	0.378	5.50798e-285
	CTC-340A15.2	0	0.365	0.338	0	0		CD200	1.49988e-49	1.05109	0.541	0.566	9.11115e-45		CDK11B	0.000609907	0.915594	0.072	0.127	1		LIMD2	0	0.698625	0.708	0.23	0
	NUPL1	0	0.364954	0.431	0	0		SLC29A1	1.0023e-57	1.04704	0.593	0.648	6.08857e-53		SYAP1	3.46931e-39	0.913878	0.146	0.507	2.10747e-34		GPX4	0	0.698569	0.988	0.542	0
	C9orf89	0	0.361844	0.423	0	0		GNA11	4.95367e-61	1.04617	0.479	0.412	3.00915e-56		PPP1R12A	1.01288e-33	0.913529	0.134	0.452	6.15285e-29		NAA10	0	0.695591	0.812	0.272	0
	LINC00890	0	0.359154	0.31	0	0		PAK3	3.93894e-55	1.04602	0.548	0.548	2.39275e-50		EEA1	4.82596e-20	0.913376	0.096	0.296	2.93158e-15		RPL7A	0	0.695061	1	0.913	0
	ATP5PF	1.87758e-66	0.359139	0.999	0.739	1.14056e-61		STK24	1.94433e-43	1.04557	0.385	0.304	1.1811e-38		SURF6	4.42689e-09	0.913149	0.085	0.196	0.000268916		TMEM258	4.67323e-298	0.693459	0.98	0.59	2.8388e-293
	C1orf50	0	0.357088	0.558	0.061	0		MSL1	5.06485e-45	1.04445	0.463	0.435	3.0767e-40		DDX27	1.63731e-17	0.912666	0.105	0.295	9.94597e-13		RAC3	0	0.68979	0.709	0.217	0
	CARKD	0	0.35678	0.413	0	0		TRIM33	4.54035e-44	1.04439	0.465	0.441	2.75808e-39		TOP1	5.02902e-40	0.910717	0.24	0.719	3.05493e-35		CHMP4A	0	0.68867	0.541	0.025	0
	PPP2R3B	5.41071e-275	0.355011	0.618	0.101	3.28679e-270		TOMM34	8.02884e-53	1.04295	0.429	0.347	4.8772e-48		CWF19L2	0.000648127	0.906946	0.079	0.138	1		RPL10A	0	0.688448	0.998	0.84	0
	TMED1	2.84979e-141	0.354696	0.772	0.281	1.73113e-136		MTMR9	1.00893e-31	1.0416	0.41	0.386	6.12886e-27		PARP1	3.62776e-37	0.906025	0.225	0.667	2.20372e-32		NPDC1	3.18381e-301	0.687405	0.938	0.463	1.93404e-296
	C21orf58	8.18521e-177	0.351884	0.778	0.25	4.97219e-172		DPP6	9.44379e-54	1.04054	0.575	0.617	5.73672e-49		SENP6	5.53079e-35	0.904246	0.146	0.484	3.35973e-30		LAMTOR4	0	0.687333	0.924	0.39	0
	GPR98	0	0.351624	0.413	0	0		IRF2BPL	8.84669e-51	1.04018	0.556	0.588	5.37401e-46		ERC1	1.26751e-29	0.903744	0.108	0.377	7.69962e-25		SEPTIN9	0	0.686774	0.519	0.003	0
	PLD3	1.23352e-66	0.350374	1	0.878	7.49315e-62		PDCD6	4.36699e-36	1.03934	0.349	0.269	2.65277e-31		SH3KBP1	1.69853e-30	0.902545	0.248	0.674	1.03179e-25		EEF2	4.49659e-276	0.685853	0.999	0.818	2.7315e-271
	C21orf2	0	0.349127	0.481	0.015	0		SEPT9	4.57789e-137	1.03813	0.273	0.061	2.78088e-132		SMARCA2	1.80838e-21	0.893089	0.341	0.822	1.09852e-16		C19orf53	0	0.685459	0.985	0.579	0
	SPAG16	3.65913e-140	0.345522	0.858	0.357	2.22278e-135		FARP1	2.34415e-112	1.03761	0.701	0.746	1.42398e-107		SMARCA1	2.50031e-33	0.891493	0.177	0.536	1.51884e-28		CDK6	1.26046e-281	0.684651	0.44	0.05	7.65678e-277
	LIMS1	2.05482e-179	0.342503	0.77	0.24	1.24822e-174		RAB7A	4.07123e-91	1.03725	0.661	0.73	2.47311e-86		CHD7	4.30254e-54	0.889888	0.177	0.645	2.61362e-49		ISG15	5.30651e-174	0.684455	0.314	0.045	3.22349e-169
	SPOCK3	5.29038e-120	0.339229	0.686	0.248	3.2137e-115		SNHG8	5.41425e-197	1.03405	0.555	0.202	3.28894e-192		RAD21	2.04993e-40	0.886687	0.265	0.776	1.24525e-35		PCBP2	0	0.684362	0.98	0.627	0
	RP11-773D16.1	0	0.33915	0.408	0	0		MAN2A1	9.70237e-64	1.0337	0.523	0.475	5.8938e-59		PHF3	1.19526e-34	0.884872	0.132	0.454	7.26072e-30		POLR2I	0	0.680338	0.92	0.426	0
	ADCK4	0	0.338301	0.408	0	0		ATXN7	3.45109e-116	1.02974	0.291	0.087	2.0964e-111		USH1C	3.47481e-23	0.883802	0.154	0.426	2.11081e-18		RPS27A	0	0.679931	1	0.868	0
	RP11-1094M14.11	0	0.337556	0.421	0	0		SCRN1	1.46412e-54	1.02779	0.534	0.543	8.89396e-50		ZMYND8	1.17088e-30	0.883301	0.111	0.389	7.11262e-26		NDUFB11	0	0.679288	0.995	0.654	0
	RRAS	0	0.337459	0.448	0.04	0		SDC3	9.92898e-33	1.02574	0.283	0.192	6.03146e-28		GTF2F1	2.30327e-31	0.882576	0.113	0.397	1.39914e-26		TMEM147	0	0.678663	0.941	0.486	0
	CPSF3L	0	0.337273	0.392	0	0		SORBS2	3.57067e-49	1.02279	0.542	0.572	2.16904e-44		SRSF5	5.1227e-42	0.8799	0.215	0.672	3.11184e-37		SMIM26	0	0.678588	0.789	0.26	0
	AC004540.4	0	0.335329	0.361	0	0		KMT2A	2.59429e-66	1.02206	0.547	0.53	1.57593e-61		CWC15	1.29148e-40	0.874242	0.143	0.508	7.84523e-36		EGFL7	7.91627e-304	0.676246	0.607	0.165	4.80882e-299
	MYL12B	5.51374e-87	0.335137	0.983	0.659	3.34938e-82		AGPAT5	8.37324e-39	1.02091	0.425	0.383	5.08641e-34		SMARCA5	6.12261e-46	0.872201	0.172	0.597	3.71924e-41		KRT8	1.76855e-290	0.675983	0.964	0.545	1.07432e-285
	WAPAL	0	0.333934	0.389	0	0		ATP6AP1	1.65205e-117	1.02054	0.736	0.798	1.00356e-112		RBM39	1.50167e-39	0.871181	0.272	0.793	9.12207e-35		TIMM13	0	0.675858	0.963	0.439	0
	MIF	5.54124e-57	0.333462	0.992	0.64	3.36608e-52		NPIPB2	6.23259e-293	1.0173	0.266	0.002	3.78605e-288		NFKBIA	6.17649e-09	0.870118	0.079	0.185	0.000375197		NME1	0	0.675424	0.88	0.353	0
	RBM4B.1	0	0.332932	0.398	0	0		ARHGAP1	5.54281e-36	1.01419	0.382	0.321	3.36704e-31		HP1BP3	2.72587e-44	0.869862	0.172	0.587	1.65586e-39		STOML2	0	0.67508	0.832	0.298	0
	BEX4	1.21698e-67	0.33271	0.941	0.577	7.39268e-63		PPIA	0	1.01223	0.974	0.907	0		SNW1	4.68169e-38	0.868138	0.111	0.429	2.84394e-33		CNPY2	0	0.674668	0.958	0.464	0
	NUCB1	6.18501e-104	0.33069	0.919	0.477	3.75715e-99		PCBP1	2.25714e-134	1.01107	0.763	0.824	1.37112e-129		TCF25	1.89417e-50	0.867415	0.219	0.724	1.15063e-45		BTBD17	1.10021e-197	0.674305	0.742	0.341	6.68335e-193
	LINC00938	0	0.330125	0.385	0	0		DPP8	1.28979e-44	1.00763	0.369	0.276	7.83498e-40		ZCRB1	2.08227e-43	0.866138	0.154	0.544	1.26489e-38		MGST1	6.37226e-97	0.673787	0.16	0.012	3.87089e-92
	RAD50	0	0.329778	0.581	0.065	0		ZNF451	1.09407e-24	1.00588	0.385	0.369	6.64605e-20		ETFB	1.32347e-42	0.865938	0.19	0.62	8.03952e-38		HEPACAM2	5.31504e-236	0.672196	0.842	0.431	3.22867e-231
	ATP6V0E1	1.88489e-62	0.328779	0.997	0.732	1.14499e-57		SYT17	2.08745e-33	1.00538	0.459	0.467	1.26804e-28		SEC13	2.52783e-45	0.861398	0.189	0.628	1.53555e-40		RPL5	0	0.670665	0.999	0.866	0
	FAM178A	0	0.327832	0.393	0	0		SCARB2	1.71293e-98	1.00318	0.676	0.72	1.04054e-93		TMED9	1.27949e-36	0.860816	0.181	0.566	7.7724e-32		HDGFL3	0	0.669867	0.614	0.012	0
	ERBB2IP	0	0.327118	0.405	0	0		MARCKSL1	1.00116e-227	1.00245	0.95	0.878	6.08162e-223		ZNF33A	9.11334e-27	0.85744	0.088	0.323	5.53599e-22		SNRPG	3.03043e-292	0.667261	0.951	0.474	1.84086e-287
	DRAP1	2.5548e-75	0.326588	0.949	0.535	1.55194e-70		KCTD12	5.28038e-39	1.00229	0.375	0.288	3.20762e-34		ABCF1	7.85207e-32	0.857335	0.139	0.451	4.76982e-27		CCDC124	0	0.666662	0.71	0.214	0
	ADRBK2	0	0.325938	0.372	0	0		STARD4	1.63101e-34	0.999656	0.357	0.286	9.90771e-30		TTC3	1.29644e-05	0.857075	0.435	0.905	0.787537		TXN	0	0.664883	0.963	0.482	0
	KIAA1430	0	0.325005	0.407	0	0		SSTR1	3.86737e-27	0.99954	0.345	0.289	2.34927e-22		DHX29	1.06701e-39	0.856382	0.125	0.466	6.48167e-35		SEC61G	7.78427e-266	0.664519	0.985	0.566	4.72863e-261
	CCDC108	0	0.324411	0.385	0	0		LAMP1	6.10307e-74	0.998261	0.614	0.659	3.70737e-69		MRPS5	3.91978e-40	0.85402	0.142	0.502	2.38111e-35		POLR2K	0	0.663315	0.821	0.316	0
	HSPB11	5.73655e-165	0.323771	0.815	0.29	3.48473e-160		FDFT1	6.15705e-76	0.997506	0.639	0.691	3.74016e-71		RSRC2	7.37983e-55	0.85392	0.163	0.618	4.48295e-50		ASCL1	2.29903e-74	0.6628	0.427	0.219	1.39657e-69
	ACN9	0	0.323657	0.398	0	0		C5orf15	1.34412e-41	0.996458	0.472	0.467	8.16502e-37		GABARAP	3.74085e-38	0.851045	0.114	0.436	2.27242e-33		CASTOR2	0	0.661323	0.527	0.004	0
	NECAB2	0	0.322451	0.433	0.035	0		SEPTIN2	1.29499e-77	0.995044	0.639	0.72	7.86653e-73		ANXA5	3.09928e-36	0.850652	0.213	0.633	1.88269e-31		BAX	1.70742e-289	0.655858	0.817	0.335	1.03719e-284
	TSTD1	1.14934e-61	0.322112	0.941	0.627	6.98177e-57		DUSP8	1.05869e-36	0.994386	0.424	0.389	6.43111e-32		UTP23	6.52365e-13	0.850608	0.078	0.213	3.96286e-08		ATP6V0E2	0	0.65417	0.887	0.411	0
	RP11-356J5.12	0	0.321843	0.323	0	0		VAMP2	1.2026e-146	0.992742	0.812	0.834	7.30532e-142		RFC1	5.95254e-22	0.848482	0.085	0.288	3.61593e-17		RPL30	6.13502e-295	0.653587	0.999	0.824	3.72678e-290
	SEC11C	4.248e-69	0.320333	0.992	0.758	2.58049e-64		ST6GAL1	1.21494e-38	0.989605	0.377	0.301	7.38028e-34		ZNF326	4.77087e-35	0.847591	0.125	0.441	2.89811e-30		COX7A2	2.78025e-295	0.647643	0.998	0.721	1.68889e-290
	RP11-83A24.2	0	0.319299	0.363	0	0		FAM134B	9.48329e-97	0.989026	0.253	0.075	5.76072e-92		C12orf65	1.65508e-20	0.847199	0.078	0.265	1.0054e-15		PCDH7	1.35261e-302	0.646287	0.898	0.458	8.21657e-298
	SAP18	2.36238e-62	0.319018	0.989	0.7	1.43505e-57		TMEM248	7.77766e-31	0.987639	0.407	0.387	4.72462e-26		SSRP1	3.79615e-38	0.838095	0.128	0.463	2.30601e-33		MT1F	1.83454e-200	0.644506	0.415	0.095	1.11441e-195
	FAM179B	0	0.318809	0.379	0	0		COL6A1	1.91296e-39	0.986118	0.32	0.222	1.16205e-34		DUSP23	1.83533e-28	0.83751	0.146	0.446	1.11489e-23		ENHO	1.62697e-203	0.641252	0.497	0.158	9.8832e-199
	HDGFRP2	0	0.317973	0.402	0	0		ABL1	2.72442e-40	0.985575	0.336	0.24	1.65498e-35		EPRS	2.61737e-45	0.83525	0.154	0.553	1.58995e-40		PPP1R14B	1.88949e-247	0.640274	0.789	0.338	1.14779e-242
	EGR1	8.84701e-100	0.316564	0.746	0.322	5.37421e-95		PPP2CB	9.85907e-29	0.984241	0.437	0.448	5.98899e-24		GNL2	5.43998e-14	0.833652	0.087	0.237	3.30457e-09		RPL15	0	0.640239	1	0.88	0
	LINC00948	0	0.316508	0.315	0	0		SEC24D	2.86692e-44	0.983887	0.508	0.529	1.74154e-39		DNAJC15	1.54559e-22	0.832526	0.131	0.379	9.38884e-18		NDUFB9	0	0.638518	0.965	0.493	0
	PTCHD2	0	0.316285	0.323	0	0		SEZ6L2	9.58935e-131	0.983702	0.786	0.822	5.82515e-126		SNHG6	4.07745e-08	0.830525	0.122	0.247	0.00247689		ANAPC16	0	0.637804	0.94	0.461	0
	CCS	2.22989e-119	0.313351	0.742	0.294	1.35457e-114		ARHGAP32	2.58172e-50	0.983163	0.308	0.183	1.56829e-45		TSPAN1	1.0044e-12	0.830416	0.104	0.257	6.10134e-08		TRAPPC1	3.91243e-299	0.636815	0.922	0.462	2.37665e-294
	MAPKAPK5-AS1	0	0.312843	0.431	0.003	0		TRAM1	2.90346e-44	0.98277	0.523	0.56	1.76374e-39		XPA	8.35726e-22	0.829149	0.075	0.267	5.0767e-17		ANGPT2	0	0.634497	0.477	0.047	0
	RPARP-AS1	0	0.312704	0.429	0.003	0		HID1	5.48536e-39	0.98265	0.438	0.408	3.33214e-34		PHF14	6.75217e-59	0.828778	0.184	0.684	4.10167e-54		COA8	0	0.630251	0.688	0.223	0
	ATP5SL	0	0.312654	0.412	0.009	0		CENPB	1.70455e-45	0.982142	0.376	0.283	1.03545e-40		G0S2	2.31494e-08	0.822393	0.055	0.14	0.00140623		PDLIM1	3.74537e-161	0.628687	0.381	0.101	2.27516e-156
	C17orf62	0	0.31227	0.466	0.019	0		HNRNPUL1	1.96449e-37	0.980793	0.525	0.596	1.19335e-32		PPM1G	3.4884e-55	0.815776	0.195	0.69	2.11906e-50		PSMA2	0	0.628678	0.813	0.326	0
	INTS3	3.67697e-154	0.31104	0.634	0.18	2.23361e-149		ZNF618	2.29763e-27	0.979934	0.387	0.363	1.39572e-22		CCDC25	3.53538e-31	0.815152	0.108	0.386	2.1476e-26		HLA-C	0	0.627751	0.473	0.042	0
	PTPRS	5.31504e-253	0.310667	0.421	0.048	3.22868e-248		ELAVL3	1.95633e-23	0.97862	0.401	0.382	1.18839e-18		RPS6	9.93153e-36	0.814497	0.804	0.958	6.03301e-31		RBP1	0	0.626378	0.867	0.349	0
	FBXO2	2.2957e-152	0.30866	0.594	0.166	1.39455e-147		KHDRBS1	3.22967e-94	0.978375	0.68	0.748	1.96189e-89		UTP3	3.4676e-12	0.813036	0.067	0.19	2.10643e-07		COTL1	0	0.624868	0.751	0.255	0
	RP11-611E13.2	0	0.308537	0.378	0	0		RHBDD2	1.59917e-115	0.969622	0.754	0.81	9.71429e-111		SELENOM	2.42977e-31	0.808251	0.142	0.452	1.47599e-26		MIF	6.52628e-245	0.623618	0.934	0.428	3.96445e-240
	LRRTM4	4.31645e-295	0.308125	0.39	0.029	2.62207e-290		APOOL	7.50697e-23	0.968789	0.351	0.318	4.56019e-18		ARL3	2.39093e-55	0.806731	0.207	0.72	1.4524e-50		SARS	1.31956e-252	0.62184	0.798	0.361	8.01579e-248
	MAGI2-AS3	0	0.307932	0.367	0.002	0		DACH1	8.05129e-41	0.967987	0.378	0.296	4.89083e-36		EIF5	4.7434e-49	0.80652	0.245	0.775	2.88143e-44		SURF4	1.55728e-264	0.621031	0.951	0.574	9.45983e-260
	MVD	1.45924e-95	0.306892	0.707	0.294	8.86427e-91		C16orf62	4.48739e-119	0.96723	0.263	0.066	2.72591e-114		SIL1	1.17581e-26	0.805484	0.099	0.343	7.14256e-22		ACAP3	1.82022e-282	0.620966	0.769	0.311	1.10571e-277
	FAM69B	0	0.30663	0.408	0.008	0		MSMO1	6.97688e-45	0.966029	0.571	0.634	4.23818e-40		KIF3A	8.4503e-51	0.804291	0.16	0.592	5.13322e-46		MRPL12	0	0.620715	0.789	0.283	0
	ARF5	2.47533e-83	0.306613	0.958	0.622	1.50367e-78		PAX6	4.87169e-133	0.966007	0.814	0.802	2.95936e-128		CCDC59	7.47317e-18	0.801775	0.076	0.245	4.53965e-13		SCAND1	0	0.620445	0.977	0.49	0
	SLC16A9	1.33392e-192	0.306541	0.51	0.1	8.10304e-188		PAM	3.24511e-52	0.965197	0.635	0.694	1.97128e-47		KIF21A	1.18092e-47	0.800611	0.205	0.674	7.17359e-43		SINHCAF	1.38022e-304	0.619776	0.631	0.196	8.38428e-300
	TAF10	8.52665e-90	0.306076	0.847	0.405	5.1796e-85		STAG2	9.22012e-36	0.962617	0.446	0.432	5.60086e-31		ZMYM5	3.40472e-13	0.8005	0.062	0.189	2.06823e-08		EIF3I	0	0.619708	0.803	0.269	0
	RNF7	4.24653e-57	0.305573	0.976	0.647	2.5796e-52		LPCAT3	2.05801e-37	0.962332	0.35	0.268	1.25016e-32		CDK5RAP2	7.75806e-06	0.799302	0.049	0.11	0.471271		GRIA4	0	0.619283	0.737	0.245	0
	C1QTNF4	6.086e-134	0.305156	0.367	0.074	3.697e-129		POU5F2	2.41257e-196	0.961872	0.249	0.022	1.46554e-191		TDG	8.67191e-53	0.799184	0.164	0.613	5.26784e-48		SELENOW	0	0.615727	0.935	0.457	0
	GAP43	1.23096e-81	0.30513	0.72	0.324	7.4776e-77		SLC44A1	1.78739e-30	0.960636	0.347	0.285	1.08577e-25		DYNC1LI2	1.35975e-51	0.798984	0.167	0.612	8.25994e-47		MMP24OS	0	0.61119	0.503	0.005	0
	RP11-44F21.5	0	0.304994	0.334	0	0		ENPP2	7.72236e-63	0.960444	0.337	0.189	4.69103e-58		HNRNPR	7.5548e-54	0.796192	0.207	0.709	4.58924e-49		ATF4	6.7793e-306	0.607908	0.904	0.435	4.11816e-301
	LINC00869.1	0	0.304831	0.374	0	0		SLC39A9	3.76002e-27	0.960428	0.417	0.418	2.28406e-22		XRN2	5.25632e-45	0.794874	0.129	0.502	3.19301e-40		OCIAD2	1.18632e-303	0.606502	0.993	0.703	7.20644e-299
	KANSL1-AS1	0	0.304228	0.386	0.001	0		SF1	4.77954e-48	0.959182	0.579	0.676	2.90338e-43		ERLEC1	3.01551e-46	0.793718	0.175	0.604	1.8318e-41		RBM7	5.42411e-287	0.603566	0.589	0.167	3.29493e-282
	KCNQ1OT1	0	0.303327	0.715	0.071	0		CALY	3.71745e-33	0.957919	0.519	0.53	2.2582e-28		SYF2	4.03203e-42	0.79182	0.134	0.497	2.4493e-37		NDUFS8	0	0.603335	0.942	0.404	0
	C16orf45	0	0.301539	0.485	0.034	0		PPP1CB	2.82093e-128	0.957598	0.752	0.784	1.7136e-123		MYL12B	2.8585e-41	0.789546	0.253	0.756	1.73642e-36		MRPS36	2.38086e-286	0.602399	0.757	0.3	1.44628e-281
	RALYL	1.63166e-290	0.301401	0.358	0.022	9.91169e-286		WBP1	5.0533e-145	0.955385	0.258	0.048	3.06967e-140		HILPDA	5.5911e-16	0.789467	0.046	0.178	3.39637e-11		RBMX2	7.39151e-242	0.60238	0.767	0.355	4.49005e-237
	WASH4P	0	0.301291	0.353	0	0		HNRNPL	8.52521e-38	0.952383	0.396	0.336	5.17873e-33		CEP126	8.38199e-09	0.787933	0.085	0.194	0.000509172		CSRP1	0	0.602364	0.536	0.086	0
	CCBL2	0	0.301001	0.386	0	0		MBTPS1	2.24336e-35	0.952146	0.414	0.377	1.36275e-30		CHD9	9.06725e-55	0.78776	0.169	0.63	5.50799e-50		CDKAL1	7.06476e-227	0.60204	0.467	0.102	4.29156e-222
	TCN2	4.6619e-179	0.298643	0.613	0.154	2.83192e-174		PANK3	1.9202e-29	0.951422	0.474	0.519	1.16644e-24		SPINK1	6.38494e-15	0.787564	0.075	0.222	3.87859e-10		ASCL2	1.95976e-251	0.601919	0.885	0.436	1.19047e-246
	PDRG1	8.41809e-236	0.29853	0.793	0.198	5.11366e-231		MBTPS2	1.17964e-18	0.951301	0.311	0.276	7.16586e-14		ETFA	9.70043e-51	0.787122	0.117	0.504	5.89262e-46		CYCS	1.61654e-303	0.601477	0.942	0.496	9.81983e-299
	TPT1-AS1	0	0.298285	0.379	0.002	0		TROVE2	1.26789e-86	0.950329	0.28	0.105	7.70195e-82		GINM1	4.03753e-38	0.786265	0.1	0.408	2.45264e-33		NDUFA7	0	0.601276	0.578	0.026	0
	HIAT1	0	0.298124	0.358	0	0		FAM222A	3.54922e-28	0.949419	0.397	0.375	2.15601e-23		TMEM190	1.93675e-28	0.784918	0.11	0.373	1.1765e-23		POLR2J	2.55151e-296	0.600484	0.851	0.364	1.54994e-291
	EGLN2	1.76479e-295	0.2972	0.491	0.054	1.07204e-290		KLF7	1.48675e-41	0.948356	0.326	0.223	9.03143e-37		FAM114A1	0.000653666	0.784742	0.056	0.104	1		SMARCB1	5.67264e-287	0.598437	0.71	0.26	3.4459e-282
	MICOS13	6.58457e-69	0.295391	0.957	0.565	3.99987e-64		PTEN	1.83745e-27	0.948062	0.428	0.436	1.11618e-22		DST	2.33836e-54	0.783893	0.204	0.706	1.42046e-49		KRT19	3.53443e-304	0.597834	0.663	0.204	2.14702e-299
	HSPE1	2.5885e-40	0.295026	0.996	0.747	1.57241e-35		ZYG11B	1.60298e-44	0.947305	0.385	0.299	9.73749e-40		PLEKHA5	1.75943e-35	0.782075	0.114	0.421	1.06878e-30		AHCY	7.32074e-293	0.597534	0.757	0.305	4.44706e-288
	COX14	2.28029e-69	0.294914	0.97	0.59	1.38519e-64		UBL3	1.80273e-48	0.945488	0.579	0.654	1.09509e-43		CERT1	1.10076e-43	0.782041	0.119	0.473	6.68668e-39		METTL26	0	0.594597	0.794	0.309	0
	SLC2A4RG	7.00631e-176	0.294873	0.652	0.174	4.25605e-171		ATP2A2	5.18823e-62	0.943713	0.596	0.653	3.15164e-57		SCFD1	1.26565e-45	0.780786	0.113	0.47	7.68834e-41		IGFBP2	2.31095e-142	0.594109	0.447	0.155	1.40381e-137
	MRPL28	7.33669e-91	0.293054	0.876	0.425	4.45675e-86		TOP2B	1.29821e-26	0.943644	0.421	0.42	7.88609e-22		PBXIP1	4.5801e-23	0.778982	0.087	0.298	2.78223e-18		KPNA2	3.33442e-298	0.593699	0.672	0.23	2.02553e-293
	ID1	4.25788e-80	0.291763	0.24	0.052	2.58649e-75		PLPPR5	8.388e-81	0.94212	0.608	0.513	5.09537e-76		ZFC3H1	3.50654e-10	0.775038	0.079	0.195	2.13008e-05		TCEAL8	0	0.593559	0.825	0.318	0
	LINC00476	0	0.291552	0.415	0.002	0		STRN4	1.54825e-28	0.939457	0.38	0.347	9.40502e-24		DHX36	8.27955e-64	0.774055	0.187	0.71	5.0295e-59		TMEM256	5.57004e-304	0.591486	0.859	0.379	3.38358e-299
	TRAPPC2P1	0	0.291098	0.364	0	0		LMBRD1	3.37171e-33	0.936796	0.373	0.315	2.04818e-28		LYRM2	5.17449e-50	0.771181	0.132	0.532	3.1433e-45		YWHAH	5.06663e-294	0.590833	0.794	0.314	3.07777e-289
	MTERFD3	0	0.291004	0.353	0	0		CTAGE5	5.48214e-108	0.936043	0.273	0.081	3.33018e-103		CNBP	7.89645e-56	0.770401	0.143	0.581	4.79678e-51		HCFC1R1	1.15438e-262	0.589988	0.74	0.311	7.01238e-258
	CCND2	2.01552e-116	0.290112	0.668	0.238	1.22435e-111		FBRSL1	7.97696e-21	0.935959	0.36	0.345	4.84568e-16		SLK	1.20828e-16	0.769371	0.079	0.242	7.3398e-12		MRPL52	0	0.58766	0.807	0.305	0
	ADRBK1	0	0.290075	0.353	0	0		UBE2Q1	8.04328e-44	0.9348	0.479	0.466	4.88597e-39		WBP4	3.48081e-28	0.769337	0.097	0.348	2.11445e-23		ISOC2	3.96254e-268	0.587185	0.717	0.282	2.40709e-263
	C19orf82	0	0.289182	0.363	0	0		SNHG6	7.8313e-112	0.932673	0.408	0.179	4.7572e-107		BRD8	1.05185e-21	0.769057	0.075	0.267	6.38957e-17		WIPI1	0	0.585622	0.574	0.129	0
	RP5-1085F17.3	0	0.288816	0.332	0	0		SEC14L1	1.8096e-17	0.932388	0.345	0.332	1.09926e-12		CXCR4	4.76062e-05	0.768782	0.075	0.143	1		GNG3	6.3132e-90	0.583851	0.461	0.212	3.83502e-85
	CASC7	0	0.288479	0.345	0	0		JUP	8.88474e-40	0.931923	0.496	0.517	5.39712e-35		MRPS35	4.36169e-54	0.768735	0.107	0.496	2.64955e-49		TMEM230	4.27652e-270	0.582869	0.89	0.425	2.59782e-265
	SNRPD3	6.6332e-120	0.288139	0.907	0.423	4.02941e-115		BNIP3	1.74508e-128	0.930054	0.777	0.831	1.06007e-123		KIF5B	2.79341e-49	0.767614	0.262	0.816	1.69688e-44		CXCL12	2.43484e-284	0.582854	0.723	0.245	1.47907e-279
	TMEM5	0	0.287765	0.446	0.018	0		SET	4.36331e-165	0.929813	0.856	0.866	2.65054e-160		TFF3	3.70636e-36	0.767362	0.163	0.523	2.25147e-31		OLFM2	3.99764e-245	0.582115	0.603	0.205	2.42841e-240
	SKIV2L2	0	0.28728	0.532	0.043	0		WASF2	1.03865e-30	0.928522	0.477	0.517	6.30937e-26		MACO1	1.05856e-13	0.766922	0.079	0.222	6.43034e-09		SNRPD1	4.03547e-294	0.581686	0.867	0.383	2.45139e-289
	GRASP	2.52188e-130	0.287048	0.344	0.068	1.53194e-125		FKBP9	8.84205e-27	0.927286	0.338	0.284	5.37119e-22		TERF2IP	4.75541e-38	0.766824	0.311	0.863	2.88872e-33		TMEM183A	0	0.581328	0.814	0.307	0
	GAREM	0	0.284997	0.312	0	0		FAM174A	4.1194e-33	0.927159	0.461	0.475	2.50237e-28		NKAP	1.55174e-28	0.766421	0.088	0.333	9.4262e-24		LSM10	0	0.581234	0.781	0.309	0
	WBSCR16	0	0.284623	0.364	0	0		ARL5B	2.41619e-22	0.926835	0.413	0.428	1.46774e-17		PLCE1	1.65885e-08	0.765125	0.053	0.139	0.00100769		C1orf122	1.69682e-211	0.580442	0.961	0.568	1.03075e-206
	PLS3	3.2215e-230	0.284508	0.756	0.179	1.95693e-225		USP5	1.72655e-22	0.925996	0.368	0.349	1.04881e-17		ITSN1	1.94013e-13	0.763695	0.072	0.207	1.17855e-08		AP1S1	7.54409e-251	0.577975	0.738	0.301	4.58273e-246
	HEXDC	0	0.283676	0.369	0.006	0		KCTD3	1.26068e-21	0.925241	0.332	0.294	7.65811e-17		SMARCC1	1.48652e-50	0.763414	0.12	0.509	9.03e-46		SNU13	0	0.575357	0.942	0.269	0
	VIM	2.19659e-49	0.283595	0.388	0.159	1.33434e-44		EP300	9.03248e-35	0.924834	0.379	0.32	5.48687e-30		PDAP1	1.40655e-61	0.762562	0.186	0.699	8.54421e-57		UQCC3	0	0.575063	0.545	0.026	0
	OSTC	2.12203e-45	0.283366	0.962	0.714	1.28905e-40		LIX1L	2.10676e-45	0.922551	0.278	0.159	1.27977e-40		PLAAT3	9.83547e-13	0.76072	0.067	0.194	5.97466e-08		PFDN4	0	0.572877	0.831	0.312	0
	TGFBR3L	4.02304e-123	0.282964	0.424	0.106	2.44383e-118		CPE	7.94968e-224	0.921257	0.946	0.899	4.82911e-219		GNAS	9.12217e-25	0.759993	0.868	0.997	5.54135e-20		UBL5	1.56938e-226	0.572082	0.992	0.609	9.53338e-222
	NDUFA7.1	0	0.280845	0.336	0	0		DDT	2.63827e-43	0.921091	0.403	0.314	1.60265e-38		TMED3	2.74707e-37	0.759834	0.275	0.784	1.66874e-32		EBF1	8.22149e-233	0.570639	0.433	0.081	4.99422e-228
	ATG9A	0	0.279779	0.457	0.025	0		FURIN	1.82846e-40	0.920239	0.336	0.24	1.11072e-35		LSAMP	2.72149e-46	0.759721	0.198	0.654	1.65319e-41		NDUFB4	4.73348e-234	0.567202	0.96	0.536	2.8754e-229
	HIST1H2AC	9.362e-66	0.279695	0.833	0.445	5.68704e-61		VOPP1	3.76143e-25	0.920078	0.402	0.397	2.28492e-20		KIF2A	5.0905e-23	0.758383	0.097	0.318	3.09227e-18		BMERB1	0	0.565866	0.416	0.002	0
	RP11-841O20.2	0	0.279615	0.335	0	0		RBM15B	2.70389e-19	0.919055	0.392	0.409	1.6425e-14		HSPA9	2.55132e-57	0.757861	0.18	0.665	1.54983e-52		DRAP1	1.81729e-288	0.564282	0.842	0.326	1.10393e-283
	CTD-3064H18.1	0	0.279598	0.357	0	0		TMBIM6	3.01068e-198	0.918957	0.864	0.876	1.82887e-193		SSR4	0.000643539	0.756204	0.588	0.871	1		PSMB7	0	0.563472	0.899	0.396	0
	LINC00969	0	0.278536	0.331	0	0		EPB41L3	2.18678e-14	0.918907	0.383	0.41	1.32838e-09		MANF	6.50301e-30	0.755993	0.307	0.81	3.95032e-25		RALY	5.39112e-306	0.561975	0.654	0.203	3.27489e-301
	BEX2	1.27761e-50	0.277707	0.989	0.724	7.76099e-46		HNRNPC	2.08591e-167	0.918831	0.838	0.869	1.26711e-162		EIF3J	2.64203e-52	0.755127	0.143	0.565	1.60493e-47		IGFBPL1	1.19573e-272	0.561229	0.412	0.041	7.26359e-268
	NDUFAB1	6.80974e-60	0.275965	0.981	0.68	4.13665e-55		MED13	1.97413e-28	0.915533	0.387	0.356	1.19921e-23		NPC2	1.49896e-26	0.753625	0.352	0.882	9.10559e-22		BTG1	8.06326e-165	0.557677	0.948	0.622	4.89811e-160
	MNX1-AS1	0	0.27559	0.376	0.001	0		NSFL1C	7.69902e-18	0.9112	0.386	0.4	4.67684e-13		KRT19	8.79961e-30	0.75266	0.157	0.473	5.34541e-25		DMAC2	0	0.557194	0.472	0.004	0
	TMEM99	0	0.274985	0.477	0.02	0		PLCXD3	7.38379e-52	0.911193	0.447	0.36	4.48536e-47		SUPT5H	2.73769e-41	0.751952	0.148	0.52	1.66304e-36		ATP5PO	0	0.557057	0.959	0.536	0
	C3orf17	0	0.274328	0.36	0	0		ELAVL4	6.14607e-39	0.911025	0.364	0.278	3.73349e-34		LUC7L	3.51459e-30	0.749375	0.097	0.36	2.13498e-25		TMEM219	0	0.553059	0.783	0.285	0
	C7orf55-LUC7L2	0	0.273193	0.335	0	0		IREB2	3.76659e-18	0.909647	0.412	0.453	2.28805e-13		DNAJC3	4.47085e-34	0.749343	0.148	0.481	2.71586e-29		BASP1	1.24088e-141	0.552068	0.975	0.688	7.53784e-137
	HMGN2	1.39241e-38	0.272534	0.987	0.714	8.45832e-34		VPS72	2.93925e-17	0.909523	0.41	0.452	1.78547e-12		ABCA7	1.83118e-09	0.749057	0.061	0.159	0.000111237		DGCR6L	1.08992e-293	0.55155	0.656	0.227	6.62083e-289
	PRDX4	4.16257e-107	0.271	0.921	0.513	2.52859e-102		POLR2A	1.07997e-24	0.909454	0.37	0.345	6.56037e-20		ARPC5	1.33654e-48	0.748713	0.227	0.732	8.11892e-44		SUMF2	1.84562e-285	0.549642	0.679	0.238	1.12114e-280
	FLJ22184	0	0.270023	0.313	0	0		PIANP	3.17972e-19	0.906145	0.33	0.302	1.93155e-14		PKIB	3.00177e-39	0.747993	0.205	0.629	1.82345e-34		COX4I1	3.67409e-291	0.547226	0.998	0.744	2.23186e-286
	LSM6	3.12837e-110	0.269985	0.742	0.294	1.90036e-105		PRKAR2A	1.45238e-42	0.906008	0.551	0.625	8.8226e-38		MTIF3	1.16759e-50	0.747304	0.102	0.472	7.09262e-46		ADRA2A	4.86223e-168	0.54666	0.39	0.094	2.95361e-163
	MORN2	3.34668e-127	0.269484	0.767	0.292	2.03297e-122		CLIP3	3.60041e-17	0.904759	0.369	0.376	2.1871e-12		ZNF33B	3.41155e-28	0.746857	0.062	0.282	2.07238e-23		DNAJC15	0	0.546648	0.656	0.03	0
	ACADS	1.35846e-210	0.268571	0.437	0.066	8.25209e-206		SIK2	1.0793e-26	0.904064	0.313	0.248	6.55633e-22		SETD2	2.57847e-33	0.744859	0.09	0.362	1.56631e-28		TBCC	1.32745e-276	0.546646	0.688	0.255	8.06373e-272
	AMT	0	0.268142	0.335	0.015	0		SVBP	1.63824e-42	0.903768	0.504	0.49	9.95165e-38		DFFA	1.92878e-30	0.74476	0.082	0.332	1.17166e-25		ATP2A3	2.67665e-221	0.545281	0.767	0.341	1.62596e-216
	CTD-2314G24.2	0	0.267959	0.31	0	0		WASF3	1.99022e-22	0.902684	0.359	0.333	1.20898e-17		FAM204A	8.21442e-43	0.743648	0.1	0.432	4.98993e-38		ZDHHC12	5.6838e-274	0.544704	0.596	0.188	3.45268e-269
	ILF3-AS1	0	0.267797	0.327	0	0		SQSTM1	3.21844e-45	0.901096	0.583	0.65	1.95507e-40		EIF2S2	5.26882e-56	0.742299	0.204	0.714	3.2006e-51		NDUFS6	1.10561e-226	0.54412	0.969	0.512	6.71617e-222
	GNG5	1.19767e-48	0.267277	0.98	0.69	7.27539e-44		ANXA6	3.63445e-50	0.90078	0.609	0.714	2.20778e-45		CCDC43	8.58899e-11	0.741536	0.068	0.182	5.21747e-06		SPNS1	0	0.540318	0.539	0.047	0
	OIP5-AS1	0	0.26659	0.395	0.004	0		MPZL1	1.81449e-24	0.900341	0.428	0.45	1.10223e-19		BTG2	1.61776e-34	0.740495	0.146	0.479	9.82724e-30		GLP1R	0	0.539542	0.461	0.029	0
	LENG8	1.12501e-81	0.265666	0.733	0.318	6.83399e-77		REEP1	1.91298e-33	0.899763	0.489	0.517	1.16206e-28		PSMB4	1.39338e-52	0.740212	0.161	0.605	8.46421e-48		IFI27L2	6.94116e-224	0.539051	0.757	0.319	4.21648e-219
	CFD	4.23864e-270	0.264986	0.353	0.025	2.5748e-265		SUZ12	9.31969e-29	0.897497	0.413	0.401	5.66134e-24		GTPBP4	1.77135e-35	0.739578	0.087	0.368	1.07602e-30		NDUFB10	0	0.53853	0.938	0.431	0
	PTPLA	0	0.264861	0.315	0	0		EFR3A	4.34023e-23	0.896921	0.359	0.332	2.63652e-18		EIF4G3	1.74614e-35	0.738189	0.107	0.407	1.06071e-30		ZNF286A	0	0.537991	0.445	0.033	0
	TMPRSS6	3.82492e-80	0.264462	0.708	0.325	2.32349e-75		GDI1	3.38007e-68	0.89677	0.62	0.681	2.05325e-63		CWC27	1.06124e-30	0.737453	0.078	0.324	6.44664e-26		TUBB2A	3.06409e-272	0.537743	0.649	0.203	1.86131e-267
	DCDC1	1.6099e-181	0.264256	0.47	0.089	9.77951e-177		ZCCHC3	6.91605e-24	0.893966	0.352	0.317	4.20122e-19		ACBD6	2.06727e-27	0.737274	0.097	0.344	1.25578e-22		ELOF1	0	0.537219	0.676	0.178	0
	HNF1A-AS1	0	0.263797	0.386	0.003	0		LRRN2	2.05943e-51	0.893953	0.287	0.156	1.25102e-46		PRPF6	5.97039e-37	0.735709	0.091	0.384	3.62677e-32		LSM4	6.59694e-291	0.536552	0.897	0.422	4.00738e-286
	SIL1	2.48255e-150	0.26303	0.736	0.25	1.50805e-145		ANKHD1	2.05016e-79	0.89242	0.255	0.092	1.24539e-74		AHI1	1.2585e-24	0.735165	0.094	0.321	7.64491e-20		LYRM1	5.39377e-274	0.53577	0.615	0.207	3.2765e-269
	MET	3.71869e-174	0.262442	0.614	0.152	2.25895e-169		MAPRE2	1.81697e-24	0.890319	0.437	0.464	1.10373e-19		LIPC	1.72735e-08	0.735003	0.079	0.181	0.0010493		NDUFS5	5.43521e-231	0.535759	0.993	0.651	3.30167e-226
	TMEM130	4.31993e-226	0.261657	0.42	0.054	2.62419e-221		HUWE1	1.99876e-31	0.888064	0.466	0.489	1.21417e-26		CCT6A	2.13582e-54	0.734344	0.23	0.768	1.29743e-49		C11orf71	0	0.534419	0.517	0.069	0
	MAFG-AS1	0	0.261243	0.329	0	0		SSBP3	1.42979e-27	0.887596	0.505	0.591	8.68539e-23		PDK4	5.85214e-06	0.734083	0.065	0.137	0.355494		MLST8	0	0.534383	0.607	0.16	0
	UTP11L	0	0.261115	0.331	0	0		PNMA1	9.61143e-31	0.887562	0.476	0.513	5.83856e-26		TXNIP	1.70353e-14	0.73352	0.078	0.224	1.03483e-09		SSR2	7.34355e-229	0.534228	0.962	0.553	4.46091e-224
	C5orf38	2.54637e-97	0.260009	0.559	0.196	1.54682e-92		Y-RNA	6.00052e-268	0.886687	0.235	0	3.64507e-263		TMEM141	9.12863e-53	0.731856	0.105	0.488	5.54528e-48		IGF1R	1.34948e-280	0.533201	0.802	0.299	8.19753e-276
	FAM84A	3.37225e-297	0.258505	0.407	0.03	2.04851e-292		RGS17	8.1705e-28	0.886424	0.354	0.301	4.96325e-23		GADD45GIP1	3.7139e-39	0.72871	0.242	0.717	2.25605e-34		DUSP23	0	0.533011	0.671	0.142	0
	FDX1L.1	0	0.258427	0.326	0	0		NBPF1	1.21204e-73	0.885812	0.274	0.113	7.36268e-69		FGD5-AS1	0.000881561	0.727619	0.059	0.107	1		RSL24D1	0	0.532969	0.821	0.341	0
	ATP5IF1	3.64753e-38	0.257777	0.994	0.753	2.21573e-33		SRPRA	4.0947e-45	0.885349	0.404	0.315	2.48736e-40		ZMAT2	4.99884e-53	0.723536	0.119	0.517	3.0366e-48		HEBP2	2.34485e-304	0.531251	0.713	0.258	1.4244e-299
	RAB32	2.83669e-145	0.25654	0.532	0.141	1.72318e-140		RTN4	6.68616e-180	0.885215	0.897	0.893	4.06157e-175		ACOT13	1.59839e-37	0.723381	0.076	0.357	9.70955e-33		MESP1	7.26163e-163	0.528904	0.3	0.046	4.41115e-158
	RP11-25K19.1	0	0.256511	0.326	0	0		FOXO1	3.73449e-25	0.883416	0.439	0.455	2.26855e-20		EPCAM	1.44355e-19	0.723178	0.364	0.867	8.76899e-15		CLSTN2	4.24535e-226	0.527448	0.396	0.061	2.57888e-221
	PITPNA-AS1	0	0.256302	0.403	0.003	0		SOX11	1.69727e-51	0.881849	0.59	0.575	1.03102e-46		KMT2E	1.99737e-57	0.72246	0.16	0.622	1.21332e-52		PIN1	4.33657e-263	0.527418	0.912	0.429	2.63429e-258
	FAM46C	1.03804e-304	0.255619	0.438	0.036	6.30569e-300		BTBD2	8.01508e-34	0.880098	0.299	0.209	4.86884e-29		LSG1	5.99667e-05	0.722151	0.047	0.1	1		COX6C	1.05382e-234	0.527254	0.994	0.608	6.40151e-230
	AP2S1	1.2917e-46	0.255238	0.983	0.642	7.84654e-42		FOXP4	2.91156e-20	0.879631	0.438	0.486	1.76866e-15		ARHGAP18	5.37554e-24	0.722149	0.079	0.289	3.26543e-19		RAN	4.92147e-253	0.523881	0.984	0.629	2.9896e-248
	PRMT1	1.53572e-55	0.255012	0.931	0.555	9.32886e-51		PABPN1	4.02106e-56	0.87854	0.627	0.738	2.44263e-51		SCAND1	1.72601e-21	0.720963	0.321	0.789	1.04848e-16		NOP10	2.1877e-271	0.523561	0.985	0.621	1.32894e-266
	LINC00936	0	0.25477	0.279	0	0		GANAB	2.77575e-24	0.877418	0.455	0.507	1.68616e-19		ATP5PD	1.36407e-60	0.720871	0.174	0.668	8.28618e-56		SMAD1	1.30701e-173	0.522777	0.429	0.115	7.93955e-169
	RP11-61K9.3	0	0.254544	0.315	0	0		CACNA2D1	4.81729e-63	0.877353	0.657	0.718	2.92631e-58		CCDC47	6.2725e-33	0.720865	0.108	0.396	3.81029e-28		MAB21L4	0	0.522728	0.455	0.01	0
	MED16	4.94954e-150	0.253764	0.65	0.191	3.00665e-145		LTA4H	3.9783e-19	0.876613	0.328	0.299	2.41666e-14		JAKMIP2	4.39396e-25	0.717134	0.088	0.313	2.66916e-20		ATP6V1F	3.00169e-225	0.52271	0.968	0.56	1.8234e-220
	MGST3	8.64392e-55	0.253737	0.971	0.698	5.25083e-50		DCX	5.31397e-113	0.876218	0.817	0.811	3.22802e-108		PLPP5	1.07169e-19	0.716798	0.107	0.313	6.51012e-15		DPEP1	0	0.52234	0.394	0.008	0
	PCNXL2	0	0.253216	0.294	0	0		RAB3GAP2	2.85492e-24	0.875786	0.414	0.423	1.73425e-19		LTV1	8.69154e-13	0.716107	0.055	0.173	5.27976e-08		SEPTIN6	0	0.521583	0.518	0.012	0
	MSRB2	5.55922e-79	0.252748	0.851	0.431	3.37701e-74		DNAJB14	3.23427e-20	0.875436	0.391	0.401	1.96469e-15		PHF20L1	5.90124e-39	0.715449	0.091	0.395	3.58476e-34		AUP1	0	0.521356	0.657	0.161	0
	ADAMTS6	1.34173e-176	0.251981	0.444	0.082	8.15044e-172		API5	1.1183e-17	0.874895	0.329	0.308	6.79323e-13		ANK2	1.51559e-17	0.715433	0.076	0.243	9.20659e-13		NUDT4	3.09414e-150	0.520746	0.584	0.268	1.87957e-145
	RP11-531A24.3	0	0.251936	0.285	0	0		RTL8A	1.57309e-30	0.873597	0.541	0.645	9.55592e-26		CANX	9.82536e-14	0.714635	0.412	0.929	5.96851e-09		LSM7	1.93106e-243	0.520552	0.937	0.463	1.17304e-238
	NIT2	5.77518e-172	0.251925	0.592	0.148	3.50819e-167		CSNK1E	1.4932e-14	0.873222	0.408	0.463	9.07059e-10		B2M	3.06098e-49	0.712419	0.227	0.725	1.85942e-44		CKB	2.461e-211	0.519621	0.914	0.508	1.49496e-206
	PSMD8	3.76728e-57	0.250772	0.978	0.618	2.28847e-52		ARHGEF2	5.22145e-33	0.872214	0.3	0.21	3.17182e-28		PSMD6	9.65495e-46	0.710495	0.1	0.446	5.86499e-41		LYPD1	1.61446e-123	0.519057	0.18	0.006	9.8072e-119
	CD81	2.93406e-60	0.250341	0.991	0.758	1.78232e-55		MUM1	4.34664e-82	0.87132	0.236	0.076	2.64041e-77		UBXN1	1.26283e-59	0.7099	0.186	0.691	7.67121e-55		LAMTOR2	5.78865e-288	0.517939	0.874	0.374	3.51637e-283
	C2ORF15	0	0.25008	0.326	0	0		ARL6IP1	1.17206e-19	0.871056	0.505	0.629	7.11979e-15		CHRNA3	4.37713e-19	0.709544	0.166	0.418	2.65893e-14		NDUFA13	2.40508e-235	0.517592	0.982	0.589	1.46099e-230
	COPE	2.53208e-36	0.250008	0.983	0.663	1.53814e-31		UBE2R2	3.27469e-39	0.869807	0.563	0.67	1.98925e-34		PTTG1IP	1.44203e-47	0.707824	0.251	0.777	8.75974e-43		TMEM160	8.49325e-286	0.517164	0.751	0.293	5.15931e-281
								TXNDC5	1.1758e-173	0.86959	0.227	0.021	7.14249e-169		RABEP1	1.01778e-43	0.707796	0.108	0.452	6.18262e-39		PGLS	1.09393e-268	0.516772	0.883	0.391	6.64519e-264
								DIP2C	5.47382e-22	0.86953	0.369	0.351	3.32513e-17		MYO6	5.42738e-48	0.706859	0.126	0.509	3.29692e-43		RTL8B	0	0.514977	0.487	0.007	0
								NSF	3.35109e-15	0.869429	0.344	0.345	2.03565e-10		IFT74	1.19604e-09	0.704664	0.07	0.175	7.26548e-05		SRD5A1	2.04968e-292	0.51432	0.604	0.143	1.2451e-287
								TERF2IP	1.57425e-118	0.869026	0.762	0.821	9.56293e-114		SVIP	4.1944e-35	0.704523	0.225	0.639	2.54793e-30		C12orf57	2.0619e-256	0.512519	0.966	0.525	1.25252e-251
								CACFD1	3.32443e-27	0.86871	0.425	0.422	2.01946e-22		RIF1	7.38841e-24	0.704044	0.072	0.274	4.48816e-19		MRPS11	0	0.511906	0.754	0.271	0
								AP1B1	2.32839e-16	0.86857	0.345	0.339	1.41441e-11		APLP2	4.74224e-41	0.699601	0.172	0.568	2.88072e-36		SELENOK	2.57709e-264	0.511713	0.948	0.478	1.56548e-259
								QARS	6.53495e-14	0.868106	0.426	0.506	3.96972e-09		SDAD1	5.18817e-32	0.69829	0.088	0.352	3.1516e-27		CCNB1IP1	1.85146e-235	0.510614	0.616	0.225	1.12469e-230
								TSHZ1	5.1196e-18	0.865585	0.44	0.482	3.10995e-13		PAF1	3.21869e-23	0.698013	0.072	0.27	1.95523e-18		EIF4A1	5.26248e-245	0.509929	0.933	0.359	3.19675e-240
								SLC37A1	3.69346e-38	0.865505	0.306	0.208	2.24363e-33		PCM1	2.34946e-58	0.69738	0.143	0.591	1.4272e-53		PNKD	0	0.509811	0.74	0.27	0
								ZNF827	2.24971e-20	0.865078	0.385	0.384	1.36661e-15		CLIP1	2.27661e-14	0.695857	0.087	0.24	1.38295e-09		HRAS	3.3834e-216	0.509195	0.725	0.317	2.05528e-211
								NDRG4	4.15339e-16	0.864937	0.365	0.367	2.52302e-11		SH3YL1	3.45133e-18	0.695647	0.099	0.288	2.09655e-13		HSF1	1.71884e-297	0.508533	0.586	0.153	1.04413e-292
								FAM65A	5.24673e-129	0.862238	0.223	0.038	3.18718e-124		GOLGA8A	7.62937e-08	0.695279	0.064	0.151	0.00463453		NCBP2AS2	0	0.508285	0.534	0.011	0
								FOXA2	5.94877e-61	0.862054	0.641	0.704	3.61364e-56		CETN2	1.03728e-59	0.694008	0.135	0.58	6.30106e-55		NSG1	4.56986e-278	0.507497	0.554	0.09	2.776e-273
								STMN1	2.41022e-216	0.860855	0.964	0.895	1.46411e-211		S100A6	4.72154e-10	0.692755	0.396	0.82	2.86814e-05		MRPS15	0	0.50687	0.724	0.255	0
								WIPF2	2.45629e-14	0.860733	0.32	0.308	1.4921e-09		ACADVL	8.7523e-52	0.692173	0.155	0.588	5.31667e-47		DLGAP4	0	0.506597	0.728	0.246	0
								CNDP2	2.55839e-08	0.860159	0.38	0.454	0.00155412		NOLC1	1.85857e-21	0.691854	0.079	0.274	1.12901e-16		FLYWCH2	0	0.505594	0.826	0.33	0
								TMCC1	2.46886e-15	0.859851	0.306	0.282	1.49973e-10		RPL17	7.65271e-36	0.691713	0.263	0.733	4.64871e-31		TKT	1.76719e-260	0.504951	0.76	0.321	1.0735e-255
								ZBTB44	1.70841e-17	0.856436	0.332	0.314	1.03779e-12		IFT81	1.10586e-19	0.690095	0.075	0.254	6.71763e-15		MRPL34	0	0.503363	0.769	0.28	0
								SYT2	2.3075e-54	0.856223	0.219	0.09	1.40171e-49		ROCK2	1.52095e-28	0.689274	0.105	0.365	9.23914e-24		TIMM17A	0	0.503312	0.723	0.243	0
								INPPL1	1.07202e-25	0.855241	0.31	0.247	6.51209e-21		PSAP	3.86747e-38	0.689065	0.3	0.846	2.34934e-33		PLCL1	0	0.50258	0.577	0.116	0
								PLS3	8.99777e-28	0.855089	0.314	0.243	5.46578e-23		USP1	1.15089e-14	0.684912	0.068	0.21	6.99118e-10		RABAC1	1.44869e-237	0.502332	0.98	0.561	8.80022e-233
								TMEM106B	4.44553e-10	0.853499	0.392	0.468	2.70048e-05		PSME2	1.03974e-46	0.681797	0.105	0.46	6.31601e-42		MRPL14	0	0.502242	0.801	0.29	0
								FAM120A	5.25494e-11	0.853383	0.354	0.383	3.19216e-06		PPIL4	3.66528e-21	0.678492	0.065	0.246	2.22651e-16		GSTP1	1.0665e-237	0.502201	0.77	0.324	6.47857e-233
								UNC119B	3.62015e-15	0.852426	0.279	0.244	2.19909e-10		TARS	5.80052e-65	0.677533	0.122	0.574	3.52358e-60		MRPS18B	6.37814e-295	0.501586	0.659	0.199	3.87447e-290
								TAF15	1.17446e-11	0.849131	0.394	0.459	7.13438e-07		DENR	2.28955e-63	0.676567	0.158	0.646	1.39081e-58		ZNF358	1.46304e-260	0.501269	0.567	0.165	8.88739e-256
								PTPRF	2.28428e-30	0.848424	0.493	0.538	1.38761e-25		CCNL1	9.65395e-40	0.67618	0.104	0.423	5.86439e-35		SMIM27	0	0.500066	0.432	0.005	0
								USP9X	1.69237e-20	0.848048	0.403	0.421	1.02805e-15		HOOK1	2.17113e-36	0.675879	0.111	0.421	1.31888e-31		RPL7L1	0	0.499132	0.856	0.35	0
								KIF5C	2.32835e-138	0.84764	0.852	0.885	1.41438e-133		KRR1	6.15601e-35	0.67516	0.078	0.347	3.73953e-30		TIMM8B	2.11997e-230	0.497989	0.933	0.471	1.2878e-225
								CD81	1.16292e-93	0.847234	0.764	0.799	7.0643e-89		CCDC174	1.08352e-17	0.674868	0.067	0.227	6.58195e-13		ATF6B	1.03398e-268	0.497518	0.548	0.142	6.28103e-264
								ZFHX3	5.46083e-24	0.84711	0.395	0.378	3.31724e-19		NOL8	3.31756e-12	0.674506	0.044	0.15	2.01528e-07		DNAJC4	4.13024e-276	0.496911	0.671	0.248	2.50895e-271
								KLHL42	1.46009e-15	0.846388	0.444	0.525	8.86945e-11		MAP7	1.48188e-21	0.673453	0.081	0.277	9.00185e-17		ISX	4.63172e-268	0.494598	0.477	0.085	2.81358e-263
								TUBB	5.41535e-133	0.846044	0.881	0.831	3.28961e-128		CCDC137	2.1203e-11	0.673339	0.056	0.166	1.288e-06		SF3B5	1.27509e-264	0.493926	0.94	0.512	7.74565e-260
								NRAS	7.44867e-17	0.845726	0.405	0.446	4.52477e-12		RTF2	1.09513e-47	0.671191	0.096	0.446	6.65247e-43		FAM189B	1.05431e-263	0.492146	0.467	0.087	6.40452e-259
								FAM222B	9.24011e-21	0.844281	0.368	0.357	5.613e-16		CDC42BPA	1.10788e-41	0.668951	0.108	0.442	6.7299e-37		TBCA	1.90109e-195	0.491719	0.988	0.706	1.15484e-190
								TBC1D9	3.15321e-20	0.843908	0.299	0.251	1.91545e-15		USP16	9.4727e-42	0.668242	0.117	0.46	5.75429e-37		TAF9	8.63488e-263	0.490625	0.761	0.306	5.24534e-258
								MARCH8	1.02305e-18	0.843449	0.361	0.351	6.21463e-14		UFD1	7.90548e-23	0.668109	0.064	0.254	4.80227e-18		EIF3K	8.3674e-260	0.48908	0.949	0.491	5.08286e-255
								FOXP1	3.01637e-48	0.842823	0.61	0.687	1.83232e-43		FNBP4	1.66442e-37	0.667942	0.09	0.384	1.01107e-32		MRPL22	5.56327e-277	0.48885	0.724	0.291	3.37946e-272
								ARL4C	2.38672e-22	0.841507	0.384	0.355	1.44984e-17		FNBP1L	1.10834e-64	0.667496	0.218	0.783	6.73271e-60		MRPL21	0	0.487964	0.714	0.169	0
								MRPS24	9.12835e-182	0.840279	0.234	0.021	5.54511e-177		CPLANE1	5.12881e-09	0.667094	0.053	0.143	0.000311555		CSGALNACT1	7.49329e-235	0.487788	0.338	0.021	4.55188e-230
								EIF4A2	3.26398e-190	0.84006	0.944	0.893	1.98274e-185		CCDC12	2.15537e-48	0.664866	0.11	0.477	1.3093e-43		CHCHD1	3.11021e-292	0.487424	0.801	0.319	1.88933e-287
								PPP2R2A	6.08215e-15	0.839385	0.399	0.44	3.69466e-10		ROBO2	2.60826e-51	0.664577	0.128	0.528	1.58442e-46		SELENOH	1.13708e-298	0.485981	0.904	0.387	6.90732e-294
								POLR2J3	2.42177e-83	0.838708	0.212	0.059	1.47113e-78		BUD31	4.30479e-58	0.664013	0.201	0.718	2.61499e-53		CUTA	5.70293e-197	0.483711	0.991	0.633	3.4643e-192
								B4GALT5	2.53863e-19	0.837995	0.368	0.36	1.54212e-14		PROC	7.6644e-40	0.663391	0.085	0.387	4.65582e-35		SRM	1.12877e-223	0.483453	0.711	0.305	6.85684e-219
								CCT3	7.43344e-130	0.837622	0.796	0.843	4.51551e-125		CPE	0.00383374	0.662243	0.522	0.954	1		H2AFZ	1.36861e-236	0.482829	0.972	0.549	8.31377e-232
								SLC39A14	1.04045e-12	0.835401	0.336	0.343	6.32034e-08		UBE2G2	9.49883e-36	0.660954	0.084	0.363	5.77016e-31		RAB3A	1.49286e-198	0.480619	0.454	0.119	9.0685e-194
								UBQLN1	3.31098e-15	0.834948	0.433	0.502	2.01129e-10		ADK	8.44504e-22	0.660763	0.059	0.239	5.13003e-17		HMGN1	1.8336e-206	0.478436	0.975	0.622	1.11384e-201
								SCN3B	6.16312e-11	0.830303	0.388	0.446	3.74385e-06		FTSJ3	2.33255e-13	0.660429	0.061	0.187	1.41693e-08		FAM200B	2.03269e-251	0.477909	0.73	0.302	1.23478e-246
								ABI2	1.97584e-21	0.829435	0.489	0.59	1.20025e-16		KDM5A	3.83033e-43	0.658847	0.11	0.451	2.32677e-38		LDB2	1.32211e-251	0.476738	0.369	0.025	8.03126e-247
								PRPS1	1.0776e-06	0.829108	0.375	0.459	0.0654599		CTR9	1.11665e-27	0.657929	0.09	0.331	6.78321e-23		RABL6	1.84932e-283	0.476215	0.76	0.296	1.12339e-278
								PLXNB2	3.13571e-14	0.828841	0.38	0.411	1.90482e-09		TMEM37	2.48958e-47	0.657827	0.149	0.553	1.51232e-42		RANBP1	2.2223e-301	0.476122	0.822	0.352	1.34996e-296
								CIA02B	2.66587e-64	0.828834	0.338	0.175	1.61941e-59		MTIF2	1.18347e-08	0.65762	0.058	0.148	0.00071891		CYB5R1	2.31778e-217	0.475098	0.646	0.267	1.40796e-212
								NECAP1	2.99303e-07	0.828539	0.368	0.441	0.0181815		UFL1	2.0653e-29	0.656177	0.088	0.338	1.25459e-24		COPE	3.47105e-166	0.473687	0.923	0.478	2.10852e-161
								NSMCE3	2.04408e-23	0.828245	0.289	0.226	1.2417e-18		MRPL1	4.61135e-33	0.654987	0.093	0.367	2.80121e-28		AC015871.1	1.64633e-302	0.473076	0.365	0	1.00008e-297
								PURA	4.31806e-15	0.828179	0.372	0.392	2.62305e-10		TCERG1	2.69558e-27	0.653953	0.081	0.311	1.63746e-22		PODXL2	6.47839e-187	0.472958	0.78	0.369	3.93536e-182
								DNAJC12	1.40092e-52	0.827182	0.609	0.664	8.51005e-48		CYP20A1	2.74357e-12	0.653359	0.052	0.164	1.66661e-07		PWWP3A	0	0.470977	0.426	0.006	0
								GUCY1A2	1.177e-19	0.826958	0.302	0.25	7.14982e-15		OPTN	3.36753e-37	0.653145	0.084	0.37	2.04564e-32		LMO1	1.56688e-190	0.470662	0.6	0.237	9.51819e-186
								KLHDC7A	7.00637e-233	0.826946	0.214	0.002	4.25609e-228		CD63	1.5238e-15	0.652656	0.402	0.904	9.25648e-11		NPM3	4.14543e-263	0.469377	0.483	0.096	2.51818e-258
								PLXNB1	4.58761e-21	0.82682	0.313	0.266	2.78679e-16		ODR4	2.01549e-05	0.652602	0.059	0.123	1		CALB2	1.17896e-184	0.469175	0.958	0.697	7.16173e-180
								ATP6V0A1	1.63182e-17	0.825738	0.475	0.578	9.91266e-13		FBXO17	8.92679e-41	0.652393	0.082	0.386	5.42267e-36		AC007325.4	7.17674e-295	0.468845	0.356	0	4.35959e-290
								GLUL	4.06656e-17	0.825652	0.465	0.553	2.47027e-12		SMC1A	2.3402e-29	0.649565	0.068	0.3	1.42158e-24		PLCXD2	1.18707e-201	0.467734	0.546	0.203	7.21097e-197
								TM9SF3	5.88935e-29	0.82535	0.53	0.644	3.57755e-24		TESC	1.03524e-35	0.648872	0.091	0.378	6.2887e-31		MZF1	1.08373e-180	0.466719	0.451	0.149	6.58325e-176
								RABGAP1	8.37007e-22	0.82335	0.348	0.316	5.08448e-17		DAP3	6.94531e-43	0.647047	0.075	0.381	4.219e-38		FHIT	2.09679e-112	0.466249	0.235	0.042	1.27371e-107
								ARID3A	1.69439e-58	0.823287	0.644	0.725	1.02927e-53		TCEAL9	2.20418e-59	0.646464	0.14	0.59	1.33895e-54		GAMT	2.56105e-263	0.466248	0.671	0.255	1.55574e-258
								CBX5	8.09602e-57	0.823229	0.616	0.701	4.91801e-52		SF3B1	8.20979e-66	0.644827	0.164	0.669	4.98712e-61		CCDC85B	4.4384e-201	0.465625	0.536	0.194	2.69615e-196
								CNOT1	4.04985e-13	0.822798	0.344	0.354	2.46012e-08		RSRC1	1.52323e-27	0.643919	0.073	0.298	9.25301e-23		NDUFA2	3.86034e-247	0.464446	0.936	0.476	2.345e-242
								CLDND1	2.99929e-10	0.821596	0.34	0.367	1.82195e-05		CCDC34	1.84879e-15	0.642803	0.05	0.183	1.12306e-10		MRPL33	2.29893e-245	0.464272	0.907	0.44	1.39651e-240
								TMEM57	4.44219e-69	0.820695	0.228	0.082	2.69845e-64		XPC	1.10266e-16	0.6428	0.068	0.223	6.69823e-12		ADRM1	1.27631e-218	0.464067	0.633	0.252	7.75305e-214
								DNAJB9	3.42744e-13	0.820629	0.476	0.594	2.08203e-08		CIAO2B	7.46944e-36	0.640773	0.152	0.502	4.53739e-31		MRPL51	1.55888e-262	0.463923	0.881	0.392	9.46958e-258
								SEMA3A	1.21698e-18	0.819605	0.382	0.378	7.39264e-14		NAE1	7.76458e-43	0.640716	0.081	0.393	4.71667e-38		UROS	1.36923e-247	0.463797	0.773	0.333	8.3175e-243
								KIFAP3	1.09542e-13	0.819096	0.359	0.374	6.65422e-09		DDX10	4.05028e-11	0.639437	0.05	0.153	2.46038e-06		VDAC2	3.43139e-227	0.462743	0.916	0.482	2.08443e-222
								RAB2A	2.95611e-90	0.818086	0.725	0.806	1.79572e-85		SRRM3	3.15018e-12	0.638079	0.049	0.159	1.91361e-07		SMARCA4	0	0.462163	0.78	0.263	0
								MARK2	1.9696e-12	0.818021	0.348	0.365	1.19646e-07		DNAJA1	5.94982e-63	0.637127	0.225	0.795	3.61427e-58		DIPK1B	0	0.462049	0.401	0.004	0
								TLE2	9.90388e-30	0.814729	0.257	0.169	6.01621e-25		PLCXD3	6.79988e-31	0.634947	0.122	0.41	4.13066e-26		NUDT14	4.77727e-234	0.460224	0.645	0.246	2.902e-229
								HSD17B4	4.21641e-22	0.814721	0.329	0.286	2.5613e-17		PSMA4	3.83788e-61	0.633799	0.169	0.659	2.33136e-56		PFDN6	5.42121e-232	0.459274	0.565	0.185	3.29317e-227
								AMPD2	5.09169e-12	0.813249	0.359	0.389	3.093e-07		MRFAP1L1	2.15263e-35	0.631922	0.102	0.397	1.30764e-30		UQCRFS1	1.53602e-267	0.459127	0.922	0.419	9.3307e-263
								RIMBP2	1.99253e-09	0.812907	0.382	0.447	0.000121038		SUCLG1	1.04652e-53	0.631489	0.12	0.523	6.35718e-49		POMP	1.71134e-245	0.458029	0.944	0.478	1.03957e-240
								SUSD4	1.16284e-06	0.811926	0.361	0.429	0.0706377		PHAX	1.70791e-31	0.631445	0.081	0.335	1.03749e-26		NBL1	1.85055e-233	0.457415	0.343	0.025	1.12414e-228
								HTRA1	4.47637e-34	0.810991	0.239	0.138	2.71921e-29		MLEC	1.64006e-58	0.631405	0.131	0.566	9.96269e-54		ZNHIT1	1.03919e-275	0.456575	0.939	0.445	6.31265e-271
								PPP3CB	1.52034e-09	0.810969	0.42	0.527	9.23545e-05		AK9	4.78931e-11	0.628098	0.052	0.155	2.90931e-06		MCRIP2	5.54494e-222	0.456246	0.659	0.268	3.36833e-217
								APP	2.10916e-90	0.809722	0.756	0.834	1.28123e-85		DSP	2.12696e-08	0.627068	0.478	0.952	0.00129204		EEF1A1	4.36727e-139	0.456007	1	0.828	2.65294e-134
								UPF1	5.50371e-26	0.808245	0.289	0.218	3.34328e-21		H1F0	1.77344e-49	0.626651	0.137	0.537	1.07729e-44		TMEM59L	1.72275e-186	0.453702	0.707	0.304	1.0465e-181
								SPG21	1.10907e-07	0.807789	0.426	0.559	0.00673718		RNF20	8.46625e-20	0.62516	0.072	0.249	5.14291e-15		FAM13C	6.56215e-306	0.451622	0.521	0.084	3.98624e-301
								LSS	1.61518e-08	0.80706	0.393	0.474	0.000981159		MYDGF	2.8161e-34	0.622386	0.199	0.588	1.71067e-29		MRPL36	1.91518e-233	0.451526	0.616	0.233	1.1634e-228
								TNPO1	2.14315e-19	0.806729	0.456	0.531	1.30188e-14		BRCC3	8.03208e-14	0.622029	0.058	0.185	4.87917e-09		POP7	4.57613e-273	0.451067	0.553	0.146	2.77982e-268
								FAR1	6.72611e-10	0.805438	0.299	0.3	4.08584e-05		DNPH1	4.57301e-64	0.621541	0.135	0.599	2.77792e-59		RCN2	1.33646e-202	0.450209	0.687	0.301	8.11846e-198
								PLXNC1	9.47451e-27	0.805088	0.49	0.542	5.75539e-22		MDH2	5.19098e-57	0.621508	0.209	0.731	3.15331e-52		SMIM10L1	5.63571e-307	0.450005	0.58	0.084	3.42347e-302
								TAOK1	1.73197e-18	0.80488	0.468	0.552	1.0521e-13		SNRPC	9.82878e-62	0.621506	0.132	0.583	5.97059e-57		ZNF593	8.91909e-266	0.449467	0.736	0.291	5.41799e-261
								RAB15	3.53295e-15	0.804499	0.336	0.325	2.14612e-10		FFAR1	1.93243e-14	0.621208	0.059	0.192	1.17387e-09		SNX3	3.58653e-210	0.449373	0.896	0.463	2.17868e-205
								ARPP19	8.50872e-64	0.803549	0.683	0.774	5.16871e-59		MARVELD3	2.69242e-08	0.618793	0.047	0.128	0.00163554		PAXX	0	0.44925	0.463	0.008	0
								MMS19	7.59525e-18	0.803509	0.274	0.225	4.61381e-13		CEP63	2.469e-18	0.618492	0.062	0.223	1.49982e-13		PRR7	1.5686e-198	0.447847	0.487	0.156	9.52861e-194
								SGCD	3.10911e-24	0.802797	0.522	0.591	1.88866e-19		C1orf35	1.14902e-21	0.618309	0.055	0.23	6.97981e-17		SYP	3.71906e-244	0.447361	0.885	0.439	2.25918e-239
								JUND	4.65367e-86	0.802586	0.712	0.679	2.82692e-81		IGF2	2.11091e-14	0.617227	0.087	0.239	1.28229e-09		PILRB	2.85565e-259	0.447124	0.4	0.046	1.73469e-254
								WDR45B	7.4456e-23	0.80148	0.483	0.567	4.5229e-18		SERPINB1	7.99693e-49	0.614718	0.088	0.436	4.85781e-44		TERF1	1.32732e-217	0.446944	0.727	0.326	8.06295e-213
								ANP32A	4.29648e-25	0.80134	0.442	0.465	2.60994e-20		PPCS	8.24292e-55	0.614418	0.099	0.484	5.00725e-50		NEXMIF	3.19475e-297	0.446892	0.373	0.005	1.94068e-292
								ARID1B	6.7957e-35	0.800333	0.565	0.636	4.12812e-30		BMS1	3.34113e-20	0.614244	0.075	0.257	2.0296e-15		JPT2	0	0.446689	0.425	0.007	0
								PPIAL4E	1.06572e-246	0.800147	0.218	0	6.47384e-242		AKAP8L	1.0014e-46	0.612334	0.087	0.423	6.08313e-42		PHGDH	2.3859e-141	0.446414	0.426	0.148	1.44934e-136
								INPP5F	4.13223e-14	0.799866	0.389	0.415	2.51017e-09		EDF1	1.97081e-13	0.611933	0.385	0.861	1.19719e-08		SNRPF	6.23523e-240	0.446323	0.857	0.406	3.78765e-235
								RNF128	9.73895e-25	0.798949	0.288	0.219	5.91602e-20		MRPL21	5.64444e-51	0.611815	0.11	0.489	3.42877e-46		ADA2	1.91359e-293	0.446052	0.366	0.004	1.16243e-288
								ST13	1.44101e-87	0.798589	0.731	0.824	8.75358e-83		RPAP2	2.86467e-21	0.611806	0.059	0.236	1.74017e-16		UBE2E3	2.47579e-188	0.44573	0.605	0.244	1.50394e-183
								KLHL2	3.56065e-17	0.797392	0.261	0.211	2.16295e-12		MYO3A	1.43562e-39	0.611319	0.091	0.397	8.7208e-35		PTMS	9.01332e-148	0.445162	0.973	0.63	5.47523e-143
								SNX9	1.42246e-13	0.797084	0.352	0.361	8.64086e-09		PRXL2A	2.81749e-26	0.610662	0.344	0.864	1.71151e-21		SYNDIG1L	5.49488e-242	0.444837	0.332	0.014	3.33792e-237
								PPP2CA	2.59906e-23	0.796659	0.527	0.653	1.57882e-18		GRB2	5.65852e-54	0.608045	0.113	0.508	3.43732e-49		DDAH2	9.98062e-203	0.444737	0.624	0.245	6.06283e-198
								PFN2	3.52312e-69	0.796387	0.733	0.812	2.14016e-64		ISG20L2	2.61561e-21	0.607831	0.062	0.242	1.58888e-16		HRK	2.71845e-166	0.442381	0.314	0.049	1.65135e-161
								EIF4G1	1.14741e-21	0.796005	0.505	0.622	6.97003e-17		MFAP1	2.16125e-22	0.607477	0.052	0.228	1.31287e-17		BANF1	9.3914e-203	0.440296	0.899	0.467	5.7049e-198
								MTFR1	1.39676e-18	0.795474	0.261	0.206	8.48477e-14		TMEM176B	2.82906e-37	0.606518	0.164	0.53	1.71854e-32		ORAI2	4.0072e-243	0.44029	0.635	0.238	2.43422e-238
								NNT	7.43804e-15	0.794976	0.308	0.288	4.51831e-10		TACC1	3.95307e-30	0.605949	0.067	0.301	2.40133e-25		CCZ1	7.46438e-242	0.439907	0.524	0.152	4.53431e-237
								PHB2	3.68432e-36	0.79436	0.567	0.682	2.23807e-31		HMGB3	4.03e-37	0.605093	0.1	0.403	2.44806e-32		GALNT14	1.25043e-266	0.439674	0.539	0.121	7.59589e-262
								YWHAB	3.35636e-99	0.79407	0.748	0.824	2.03886e-94		RNMT	1.1341e-44	0.604785	0.087	0.413	6.88921e-40		FAM89B	6.21758e-232	0.439522	0.675	0.255	3.77693e-227
								LGALS3BP	1.09602e-18	0.794026	0.392	0.39	6.65789e-14		CWC25	8.07282e-21	0.604637	0.046	0.208	4.90391e-16		FDX2	0	0.439308	0.421	0.017	0
								TMEM87A	1.12809e-18	0.793682	0.316	0.281	6.85269e-14		PHACTR2	1.64608e-41	0.604534	0.104	0.431	9.99928e-37		NDUFA6	2.06027e-205	0.439214	0.878	0.437	1.25153e-200
								LRP11	9.53631e-38	0.793499	0.26	0.154	5.79293e-33		SRSF4	1.46453e-33	0.604315	0.084	0.352	8.89643e-29		LY6H	7.76077e-142	0.439096	0.375	0.093	4.71436e-137
								UBE2L3	2.76262e-35	0.793057	0.578	0.716	1.67818e-30		RALA	1.07138e-50	0.603782	0.119	0.506	6.50821e-46		PGAM2	2.41241e-169	0.438358	0.223	0.001	1.46544e-164
								RC3H2	1.88343e-23	0.792713	0.34	0.298	1.14411e-18		PSMB6	1.93637e-49	0.603764	0.227	0.737	1.17627e-44		CFAP65	0	0.43801	0.478	0.039	0
								NAP1L3	1.19233e-09	0.792645	0.295	0.291	7.24293e-05		HS6ST2	2.6577e-14	0.603506	0.058	0.189	1.61444e-09		NAPA	1.74419e-195	0.437234	0.547	0.201	1.05953e-190
								TSHZ2	1.11197e-18	0.792388	0.314	0.269	6.75474e-14		UBE2K	2.67959e-76	0.603303	0.132	0.639	1.62774e-71		IRGQ	2.01013e-198	0.437061	0.539	0.186	1.22107e-193
								PARVB	6.50646e-35	0.791037	0.536	0.561	3.95241e-30		CD2AP	2.22237e-31	0.602325	0.075	0.322	1.35e-26		DENND10	1.43963e-293	0.436208	0.36	0.002	8.74518e-289
								SESN2	3.11359e-14	0.791004	0.331	0.324	1.89138e-09		SSR3	2.46284e-55	0.601699	0.177	0.651	1.49608e-50		F12	1.51974e-207	0.435608	0.434	0.105	9.23184e-203
								MAP6	1.15002e-15	0.788855	0.447	0.525	6.9859e-11		PCMTD1	6.36267e-34	0.601642	0.07	0.327	3.86507e-29		SNF8	3.67877e-279	0.435362	0.843	0.377	2.2347e-274
								STT3B	8.56628e-38	0.788137	0.583	0.689	5.20367e-33		BLVRA	2.81247e-32	0.601429	0.067	0.312	1.70846e-27		REXO2	8.05362e-300	0.43532	0.799	0.341	4.89225e-295
								C11orf84	1.70747e-138	0.786492	0.207	0.027	1.03722e-133		EBNA1BP2	2.33568e-31	0.600909	0.07	0.313	1.41883e-26		C1QBP	5.34346e-233	0.43463	0.779	0.346	3.24594e-228
								TMED8	1.05303e-08	0.786471	0.393	0.47	0.000639672		VHL	1.51743e-20	0.600898	0.052	0.217	9.21778e-16		RUNDC3A	6.41274e-235	0.432687	0.812	0.375	3.89549e-230
								PEG10	1.55112e-41	0.786067	0.608	0.644	9.42243e-37		RNASEH2B	1.29693e-12	0.600529	0.052	0.166	7.87831e-08		GTF3A	3.89997e-224	0.432397	0.77	0.358	2.36908e-219
								SNX7	4.82199e-09	0.785207	0.378	0.441	0.000292917		MTF2	8.29257e-39	0.596428	0.102	0.415	5.03741e-34		TIMM10	1.71382e-254	0.43222	0.618	0.217	1.04108e-249
								SND1	4.52342e-29	0.785003	0.551	0.678	2.7478e-24		ANP32E	7.59888e-07	0.596271	0.041	0.107	0.0461602		RAMAC	0	0.432115	0.41	0.005	0
								CAMK2N1	3.30661e-67	0.784759	0.726	0.797	2.00863e-62		NANS	4.92682e-33	0.594122	0.07	0.322	2.99285e-28		NDUFS4	6.90769e-215	0.430973	0.678	0.285	4.19614e-210
								ATP2C1	2.42339e-11	0.78445	0.389	0.445	1.47212e-06		SELENOS	1.22869e-47	0.593804	0.143	0.542	7.46377e-43		EIF1AY	8.71792e-176	0.430864	0.608	0.267	5.29579e-171
								DYNLL1	1.22317e-160	0.783637	0.919	0.897	7.43026e-156		BDP1	6.69341e-56	0.592482	0.105	0.501	4.06598e-51		NABP2	0	0.429494	0.602	0.153	0
								NEO1	2.54668e-11	0.782794	0.288	0.276	1.54701e-06		REXO4	1.13793e-29	0.592334	0.062	0.29	6.91246e-25		TSC22D3	3.3364e-165	0.429461	0.555	0.211	2.02673e-160
								NCKAP1	3.1369e-09	0.782523	0.422	0.53	0.000190554		TOMM20	1.66425e-63	0.591683	0.192	0.721	1.01096e-58		PSENEN	2.53632e-266	0.429246	0.733	0.285	1.54071e-261
								TNRC6A	2.28513e-10	0.781466	0.414	0.497	1.38812e-05		PDS5B	1.06491e-30	0.591312	0.072	0.313	6.46892e-26		BOLA3	1.09715e-254	0.429223	0.676	0.254	6.66473e-250
								LYSMD2	1.11915e-12	0.78142	0.416	0.49	6.7984e-08		NCBP3	2.75771e-23	0.591162	0.047	0.225	1.6752e-18		RNF8	0	0.429003	0.846	0.36	0
								PCGF2	2.78893e-08	0.781373	0.409	0.512	0.00169417		CASP8AP2	6.50913e-10	0.589922	0.044	0.135	3.95404e-05		TGFB2	1.85885e-123	0.427581	0.345	0.107	1.12918e-118
								NPTN	5.65158e-21	0.781326	0.447	0.498	3.43311e-16		STC1	2.81054e-10	0.589884	0.053	0.152	1.70729e-05		NME3	3.3378e-208	0.426645	0.852	0.385	2.02758e-203
								ZMYND11	8.39924e-06	0.781118	0.348	0.415	0.51022		LZIC	1.98833e-31	0.589818	0.061	0.296	1.20783e-26		PDCD2	4.9543e-237	0.426241	0.598	0.21	3.00954e-232
								CDK5R2	2.49841e-10	0.78062	0.405	0.485	1.51768e-05		COIL	5.04951e-27	0.589028	0.068	0.287	3.06737e-22		CTSZ	1.08161e-159	0.425867	0.625	0.262	6.57033e-155
								ZFP91	2.43609e-15	0.78041	0.311	0.288	1.47983e-10		SREK1IP1	1.11518e-59	0.588738	0.132	0.574	6.7743e-55		EMC6	1.0414e-273	0.425574	0.734	0.283	6.32609e-269
								UNC80	8.03182e-13	0.780398	0.309	0.297	4.87901e-08		ARL13B	2.71079e-09	0.588039	0.049	0.138	0.00016467		LOXL2	9.19485e-205	0.425155	0.378	0.052	5.58551e-200
								ALG2	2.75431e-12	0.779947	0.427	0.503	1.67313e-07		SBDS	1.63417e-66	0.587616	0.12	0.576	9.92691e-62		RAD23A	1.18711e-278	0.424785	0.845	0.381	7.21119e-274
								ARL5A	8.90649e-17	0.779629	0.329	0.31	5.41034e-12		ZNF37A	1.75068e-15	0.587192	0.052	0.186	1.06347e-10		SNRPB2	1.47081e-233	0.423934	0.827	0.392	8.93456e-229
								CANX	8.32582e-136	0.779278	0.837	0.889	5.0576e-131		CHD6	5.6539e-49	0.58648	0.082	0.424	3.43452e-44		ZNHIT3	2.08832e-187	0.422163	0.585	0.231	1.26857e-182
								ARMC8	1.28772e-10	0.779265	0.294	0.287	7.8224e-06		HSDL2	4.88412e-12	0.585635	0.053	0.165	2.9669e-07		PRXL2A	2.45224e-234	0.421853	0.976	0.636	1.48964e-229
								YIPF6	5.90387e-25	0.779151	0.525	0.651	3.58636e-20		RASSF4	3.85956e-16	0.58546	0.058	0.201	2.34453e-11		MTSS2	2.20452e-257	0.42155	0.319	0.001	1.33916e-252
								LASP1	3.77181e-18	0.778669	0.487	0.576	2.29122e-13		SNX6	7.92308e-53	0.585424	0.075	0.426	4.81295e-48		DHCR7	4.36485e-169	0.420561	0.445	0.145	2.65147e-164
								FBLL1	1.30986e-21	0.778461	0.267	0.203	7.9569e-17		NDRG1	1.90148e-19	0.585135	0.05	0.208	1.15507e-14		TAFA5	2.29077e-225	0.420186	0.29	0.003	1.39155e-220
								SOAT1	5.11182e-15	0.777477	0.313	0.293	3.10522e-10		RDX	5.2363e-69	0.585051	0.122	0.589	3.18084e-64		CAVIN3	5.71119e-266	0.419941	0.338	0.004	3.46932e-261
								HDLBP	4.34758e-60	0.777315	0.653	0.753	2.64098e-55		LRRN3	9.07497e-29	0.584993	0.09	0.336	5.51268e-24		TM7SF2	2.15283e-164	0.419913	0.893	0.479	1.30776e-159
								PRUNE2	9.24564e-17	0.77513	0.463	0.538	5.61636e-12		DCAF5	5.56923e-30	0.580805	0.091	0.347	3.38309e-25		SH3BGRL3	5.23612e-192	0.419845	0.896	0.481	3.18073e-187
								EFCAB14	2.60862e-19	0.774705	0.277	0.224	1.58463e-14		GGH	8.17667e-38	0.58079	0.093	0.392	4.967e-33		LYRM4	3.47779e-258	0.41922	0.608	0.194	2.11262e-253
								GABARAPL1	1.58658e-11	0.774348	0.397	0.461	9.63786e-07		MED10	5.96806e-44	0.580498	0.079	0.395	3.62536e-39		PNMT	2.48018e-157	0.419155	0.363	0.09	1.50661e-152
								DARS	8.32378e-07	0.774222	0.366	0.44	0.0505636		SUGT1	9.58823e-55	0.580404	0.1	0.487	5.82447e-50		NIPSNAP2	0	0.419114	0.453	0.011	0
								GSR	2.47448e-27	0.773762	0.283	0.205	1.50315e-22		CFAP298	5.02464e-20	0.580259	0.064	0.237	3.05226e-15		IDH2	1.33856e-257	0.417021	0.784	0.316	8.13123e-253
								CDH2	7.04127e-15	0.771114	0.341	0.334	4.27729e-10		SLC4A1AP	5.71351e-20	0.5782	0.044	0.2	3.47073e-15		VARS	6.63922e-171	0.416175	0.453	0.152	4.03306e-166
								LRBA	1.03708e-10	0.770992	0.317	0.325	6.29986e-06		KCNK17	1.41328e-38	0.577769	0.17	0.55	8.58509e-34		MAD2L2	2.64278e-236	0.415996	0.5	0.114	1.60538e-231
								IQGAP1	1.43881e-10	0.769804	0.272	0.254	8.74022e-06		RNF214	3.95621e-16	0.576334	0.041	0.171	2.40324e-11		PIP4P2	0	0.415152	0.395	0.006	0
								RAB8B	5.71051e-16	0.769532	0.231	0.178	3.46891e-11		SPAG16	1.18169e-49	0.576219	0.1	0.464	7.17828e-45		GPX7	2.51527e-274	0.414998	0.648	0.203	1.52793e-269
								PTPN23	5.96747e-17	0.769329	0.254	0.204	3.625e-12		ECH1	2.45043e-66	0.575558	0.178	0.7	1.48854e-61		TOMM22	6.74713e-266	0.41451	0.806	0.348	4.09861e-261
								PEF1	4.77736e-08	0.768533	0.309	0.329	0.00290205		RPP38	1.04549e-18	0.575254	0.052	0.206	6.35091e-14		CISD2	5.22115e-268	0.414293	0.781	0.324	3.17164e-263
								SLC25A36	9.82592e-11	0.767282	0.401	0.471	5.96886e-06		HACD3	5.98657e-43	0.575139	0.202	0.643	3.6366e-38		SNRNP25	1.72727e-279	0.413422	0.505	0.097	1.04925e-274
								IKBKAP	1.5845e-67	0.767101	0.205	0.067	9.62518e-63		CIB1	1.84727e-35	0.573028	0.079	0.353	1.12214e-30		LSM5	4.38037e-238	0.413106	0.709	0.288	2.6609e-233
								MAPK8IP1	3.50393e-14	0.766444	0.438	0.52	2.1285e-09		IP6K2	9.73629e-69	0.571233	0.161	0.672	5.91441e-64		B3GALT1	6.2068e-201	0.412458	0.335	0.037	3.77038e-196
								GABBR1	4.69023e-29	0.765684	0.214	0.125	2.84913e-24		VPS36	2.30601e-31	0.571232	0.081	0.334	1.40081e-26		PYCR1	7.86214e-250	0.410491	0.556	0.162	4.77594e-245
								DDB1	6.60482e-31	0.765479	0.528	0.616	4.01216e-26		HPS1	1.08636e-29	0.570495	0.076	0.316	6.59919e-25		PYURF	3.90734e-242	0.410277	0.796	0.337	2.37355e-237
								FBXO18	3.79266e-67	0.763232	0.21	0.071	2.30389e-62		CADM1	4.34246e-62	0.570324	0.184	0.694	2.63787e-57		VKORC1	1.96777e-194	0.410177	0.952	0.561	1.19534e-189
								RAB2B	1.70979e-13	0.763144	0.243	0.203	1.03863e-08		GPATCH8	3.65503e-38	0.570241	0.068	0.346	2.22029e-33		AGPAT1	3.84781e-203	0.409474	0.653	0.265	2.33739e-198
								PTTG1IP	8.91635e-72	0.761905	0.668	0.741	5.41633e-67		RIOK3	3.51713e-43	0.569961	0.085	0.403	2.13651e-38		MRPS12	8.47811e-255	0.409312	0.538	0.152	5.15011e-250
								CHD3	1.60802e-27	0.761597	0.283	0.203	9.76811e-23		PPID	2.27611e-42	0.569732	0.075	0.378	1.38264e-37		ZFP36L2	5.37419e-173	0.408425	0.684	0.312	3.26461e-168
								ST8SIA3	3.69507e-09	0.760838	0.358	0.405	0.00022446		GNPTG	1.04883e-21	0.569411	0.055	0.23	6.37124e-17		SARAF	1.65716e-205	0.40819	0.981	0.41	1.00666e-200
								PSD3	2.31376e-20	0.759882	0.49	0.576	1.40552e-15		SLC17A6	5.02272e-28	0.568852	0.096	0.344	3.0511e-23		TMSB15A	3.75726e-177	0.407732	0.334	0.05	2.28239e-172
								SDK2	2.64499e-32	0.759602	0.202	0.107	1.60673e-27		SAP30BP	9.28793e-29	0.568032	0.064	0.288	5.64204e-24		TMEM179B	4.61186e-225	0.406521	0.68	0.28	2.80152e-220
								TMCO3	2.21151e-09	0.758584	0.408	0.496	0.00013434		APOA2	3.72938e-13	0.567494	0.035	0.141	2.26545e-08		ATOX1	1.26991e-196	0.406508	0.916	0.473	7.71418e-192
								CNIH1	7.46561e-25	0.75762	0.558	0.707	4.53506e-20		FBXO9	3.1232e-49	0.566991	0.105	0.47	1.89722e-44		C12orf49	2.32139e-205	0.405903	0.389	0.072	1.41015e-200
								A1CF	2.9201e-31	0.757505	0.546	0.641	1.77385e-26		CFDP1	1.8973e-77	0.566355	0.152	0.686	1.15253e-72		LHFPL6	2.65141e-156	0.405017	0.541	0.22	1.61063e-151
								SH3GLB2	1.44476e-13	0.756998	0.303	0.286	8.77633e-09		SRRM2	4.07546e-66	0.566081	0.218	0.79	2.47568e-61		SEPTIN3	5.46333e-231	0.404867	0.29	0	3.31876e-226
								ACTR1A	1.26911e-09	0.756566	0.426	0.535	7.70935e-05		DDX1	2.0737e-64	0.565384	0.125	0.577	1.25969e-59		TIMM17B	9.30341e-203	0.404461	0.833	0.402	5.65145e-198
								EPM2AIP1	6.91882e-13	0.75647	0.447	0.549	4.2029e-08		MRPL13	1.98655e-53	0.565233	0.076	0.432	1.20675e-48		RELL1	1.40075e-259	0.404459	0.354	0.015	8.50902e-255
								SESTD1	3.30808e-11	0.755983	0.438	0.536	2.00953e-06		TAF7	1.76931e-73	0.564965	0.129	0.623	1.07478e-68		TRAF4	1.07634e-212	0.404277	0.655	0.265	6.53836e-208
								AKT3	3.0986e-08	0.755881	0.302	0.318	0.00188227		CXCL12	3.56904e-39	0.56386	0.16	0.53	2.16805e-34		COX11	2.59208e-242	0.404103	0.632	0.228	1.57459e-237
								MOB1B	5.29499e-14	0.754869	0.47	0.579	3.2165e-09		LRRC75A	1.08614e-10	0.563516	0.04	0.132	6.59788e-06		HNRNPA0	1.55677e-182	0.402941	0.945	0.563	9.45675e-178
								XPO1	8.70945e-08	0.752948	0.343	0.389	0.00529064		PSMA6	1.27752e-07	0.562522	0.038	0.108	0.00776045		PTGES2	1.60615e-251	0.401926	0.698	0.27	9.75671e-247
								UBR4	1.48143e-06	0.752917	0.384	0.473	0.0899907		EVI5	6.08366e-27	0.561546	0.065	0.28	3.69558e-22		SNRPD2	2.49606e-250	0.401899	0.972	0.592	1.51626e-245
								YWHAQ	5.05916e-91	0.752348	0.782	0.851	3.07324e-86		TSR2	4.02036e-25	0.559752	0.064	0.267	2.44221e-20		MRPL55	2.58861e-275	0.401597	0.673	0.244	1.57247e-270
								HELZ	9.99947e-09	0.752034	0.332	0.364	0.000607428		CRELD2	1.24327e-60	0.559503	0.113	0.537	7.55239e-56		RGS4	2.59366e-126	0.401125	0.544	0.235	1.57555e-121
								LRRC61	3.67373e-31	0.751853	0.225	0.131	2.23164e-26		DNAJB11	7.1039e-62	0.559122	0.105	0.526	4.31533e-57		PSMB3	8.4912e-246	0.40061	0.801	0.341	5.15806e-241
								CDIPT	1.12998e-05	0.751713	0.402	0.523	0.686417		SART3	2.69828e-20	0.557981	0.058	0.227	1.6391e-15		UBE2D3	4.33238e-202	0.399542	0.966	0.596	2.63175e-197
								FXYD6	7.43789e-61	0.750751	0.733	0.816	4.51822e-56		CDH8	1.21963e-40	0.556346	0.131	0.481	7.40874e-36		TLCD3B	2.24409e-189	0.39916	0.532	0.15	1.3632e-184
								LRCH3	8.80328e-11	0.749823	0.292	0.283	5.34764e-06		ESCO1	2.901e-18	0.55582	0.062	0.223	1.76224e-13		TMEM54	1.65462e-155	0.399143	0.582	0.265	1.00512e-150
								FYN	4.86197e-05	0.749082	0.327	0.381	1		SERPINI1	1.14414e-35	0.555544	0.09	0.374	6.95017e-31		CDV3	7.96244e-203	0.398935	0.816	0.416	4.83686e-198
								MAPK1IP1L	1.58993e-11	0.748452	0.473	0.621	9.65822e-07		USP27X	4.58805e-10	0.555481	0.03	0.112	2.78706e-05		NELFE	8.3148e-224	0.398313	0.585	0.201	5.05091e-219
								NUFIP2	2.29111e-09	0.747954	0.366	0.417	0.000139176		GADD45A	4.46595e-27	0.555302	0.079	0.307	2.71288e-22		EPN1	6.93999e-239	0.397751	0.689	0.267	4.21577e-234
								TRPC4AP	9.74088e-11	0.747931	0.312	0.315	5.9172e-06		SNHG7	1.29029e-09	0.554869	0.047	0.137	7.83803e-05		SUB1	2.37267e-135	0.397439	0.982	0.64	1.4413e-130
								GNAQ	5.50744e-17	0.747931	0.485	0.597	3.34555e-12		NUB1	1.28663e-15	0.554184	0.062	0.206	7.81577e-11		ANKRD65	4.88136e-237	0.397144	0.547	0.174	2.96523e-232
								CAPZA1	0.000186782	0.747568	0.389	0.505	1		SRSF10	2.21957e-64	0.553441	0.114	0.555	1.3483e-59		SALL1	9.78192e-206	0.395962	0.341	0.041	5.94212e-201
								EPS15	2.15341e-07	0.747145	0.362	0.425	0.0130811		C12orf45	8.50521e-20	0.553257	0.059	0.227	5.16658e-15		SMIM29	6.65289e-253	0.395727	0.576	0.159	4.04136e-248
								RALGAPA2	2.27218e-14	0.746214	0.252	0.209	1.38026e-09		RBM5	2.64737e-62	0.552635	0.105	0.528	1.60817e-57		ST6GALNAC5	9.68352e-234	0.395683	0.876	0.43	5.88235e-229
								PCMT1	2.45783e-28	0.745985	0.598	0.761	1.49303e-23		GOLM1	8.1101e-51	0.551394	0.129	0.528	4.92656e-46		FAM241B	6.80427e-263	0.395509	0.331	0.003	4.13332e-258
								KIFC3	2.66951e-13	0.744649	0.28	0.253	1.62162e-08		MRPL19	1.58528e-49	0.551172	0.07	0.402	9.62995e-45		LRATD1	1.75042e-178	0.395053	0.235	0.002	1.06331e-173
								NXF1	6.26734e-12	0.744606	0.243	0.209	3.80716e-07		HLTF	7.14297e-32	0.550889	0.07	0.316	4.33907e-27		CDKN2AIPNL	4.87974e-183	0.393641	0.566	0.221	2.96425e-178
								TXLNA	7.83776e-10	0.743826	0.331	0.35	4.76113e-05		PTRH2	7.60346e-14	0.550453	0.044	0.162	4.6188e-09		IAH1	9.67346e-237	0.393066	0.34	0.021	5.87624e-232
								MAP4K4	1.84964e-20	0.743693	0.515	0.635	1.12358e-15		JMJD1C	1.16022e-59	0.54975	0.107	0.52	7.04789e-55		MICOS13	6.19379e-223	0.393008	0.856	0.368	3.76248e-218
								GFPT1	5.07916e-21	0.743646	0.505	0.612	3.08538e-16		CCNL2	5.49141e-44	0.548317	0.084	0.404	3.33581e-39		PIN4	1.94228e-212	0.392302	0.704	0.305	1.17986e-207
								SPPL3	6.55599e-05	0.74355	0.352	0.431	1		ARL6IP5	2.78322e-66	0.548171	0.215	0.78	1.69069e-61		SLC35E2A	1.82794e-249	0.391272	0.313	0.001	1.1104e-244
								ANK3	1.60173e-25	0.742877	0.262	0.184	9.72988e-21		HPF1	1.13861e-13	0.547886	0.049	0.168	6.91663e-09		MRPS26	7.1773e-273	0.39097	0.797	0.326	4.35992e-268
								RIPPLY3	2.14048e-136	0.742131	0.168	0.013	1.30026e-131		RPF2	4.58292e-23	0.547827	0.044	0.218	2.78394e-18		ADGRG1	5.85658e-276	0.39092	0.398	0.023	3.55764e-271
								JARID2	6.00129e-18	0.741311	0.447	0.499	3.64554e-13		BACE1	2.33382e-54	0.547748	0.145	0.575	1.4177e-49		VAC14	2.56498e-186	0.390479	0.663	0.283	1.55812e-181
								PHC1	5.28391e-13	0.741212	0.265	0.234	3.20976e-08		ACAT1	2.87777e-41	0.546857	0.099	0.421	1.74813e-36		NENF	5.58868e-159	0.389993	0.9	0.435	3.3949e-154
								SPTAN1	5.39881e-05	0.740751	0.345	0.415	1		CEP57	4.80589e-45	0.54604	0.061	0.364	2.91938e-40		RO60	0	0.388639	0.467	0.011	0
								ILF2	1.18802e-32	0.739546	0.58	0.712	7.21672e-28		DNAJC12	3.68242e-67	0.545687	0.181	0.704	2.23692e-62		AC118549.1	6.75473e-238	0.388552	0.296	0	4.10323e-233
								TP53I11	7.50009e-09	0.73775	0.306	0.315	0.0004556		CYSTM1	4.46331e-62	0.545608	0.193	0.715	2.71128e-57		KRTCAP2	4.27273e-174	0.388233	0.658	0.298	2.59551e-169
								DTX3	0.000963716	0.73726	0.302	0.355	1		NUDT9	4.82576e-29	0.544273	0.065	0.292	2.93145e-24		BAG6	2.85166e-231	0.387163	0.66	0.237	1.73227e-226
								TMEM98	2.31884e-09	0.736898	0.383	0.441	0.00014086		CNPY2	6.89181e-54	0.543891	0.237	0.773	4.1865e-49		H2AFJ	7.12604e-220	0.386743	0.655	0.263	4.32879e-215
								ATP8A1	0.000184758	0.73629	0.267	0.292	1		KPNB1	1.67839e-74	0.543747	0.215	0.813	1.01955e-69		NEDD8	4.36721e-164	0.385928	0.958	0.576	2.65291e-159
								YWHAE	9.5679e-136	0.736146	0.904	0.865	5.81212e-131		NDUFB6	2.26133e-59	0.543669	0.142	0.593	1.37367e-54		NAA38	1.76717e-188	0.385007	0.859	0.436	1.07349e-183
								TUBA1B	8.58737e-86	0.736098	0.78	0.808	5.21649e-81		PSPH	1.04918e-24	0.543277	0.065	0.267	6.37333e-20		CD151	1.52289e-178	0.384873	0.652	0.28	9.25094e-174
								BCAT2	3.03904e-15	0.735941	0.457	0.543	1.84609e-10		SLC39A7	1.02184e-56	0.543116	0.091	0.477	6.20725e-52		TMEM178B	2.82799e-209	0.384647	0.551	0.176	1.71789e-204
								RYBP	3.05003e-33	0.735257	0.581	0.685	1.85277e-28		DBT	4.30426e-26	0.542856	0.046	0.238	2.61467e-21		ABRACL	8.18289e-222	0.384591	0.478	0.119	4.97078e-217
								FAM129B	1.58084e-91	0.734865	0.19	0.041	9.60299e-87		SERBP1	2.25608e-56	0.542563	0.266	0.859	1.37048e-51		PRH1	4.10875e-225	0.383303	0.325	0.02	2.4959e-220
								CGGBP1	0.00441937	0.734509	0.315	0.389	1		TPH1	3.10702e-15	0.542385	0.084	0.237	1.88739e-10		TOMM7	1.17004e-137	0.383123	0.98	0.665	7.10754e-133
								PDZK1	9.69158e-14	0.733726	0.358	0.361	5.88725e-09		ECPAS	2.28483e-12	0.54203	0.046	0.154	1.38794e-07		FKBP1A	2.88111e-141	0.383121	0.971	0.63	1.75016e-136
								LMO4	1.2465e-23	0.733614	0.231	0.154	7.572e-19		ODF2L	3.20244e-28	0.541954	0.046	0.25	1.94535e-23		DYRK1B	5.00162e-180	0.38309	0.505	0.18	3.03829e-175
								MARVELD2	2.1765e-08	0.732637	0.355	0.406	0.00132214		CLINT1	9.42694e-40	0.54125	0.11	0.433	5.72649e-35		FBLIM1	3.54674e-262	0.382515	0.448	0.069	2.1545e-257
								NUMA1	1.78478e-13	0.732532	0.338	0.34	1.08418e-08		NRBF2	3.84352e-34	0.541084	0.073	0.334	2.33478e-29		PSMC5	3.70162e-262	0.382252	0.838	0.362	2.24858e-257
								AMACR	7.18107e-37	0.731212	0.228	0.123	4.36221e-32		EMC4	1.78916e-78	0.540968	0.145	0.675	1.08684e-73		MRPL23	3.3842e-292	0.382069	0.627	0.196	2.05577e-287
								ATP2B1	2.44764e-105	0.730378	0.766	0.816	1.48685e-100		L3MBTL3	3.51729e-06	0.540751	0.052	0.118	0.213661		BAD	1.18358e-257	0.381873	0.771	0.328	7.18979e-253
								KDM5C	4.23732e-08	0.729896	0.292	0.301	0.002574		VAMP8	4.77309e-11	0.540451	0.056	0.163	2.89946e-06		POLR2F	2.11173e-244	0.381555	0.814	0.372	1.28279e-239
								PBX2	1.01889e-06	0.729473	0.347	0.406	0.0618935		SMIM14	3.44749e-51	0.54001	0.078	0.425	2.09421e-46		MLF2	2.0713e-205	0.381378	0.887	0.472	1.25823e-200
								SLC29A4	7.11867e-25	0.728278	0.567	0.704	4.32431e-20		RAB3B	4.00427e-11	0.53959	0.449	0.956	2.43243e-06		CD320	6.32171e-206	0.380974	0.684	0.298	3.84019e-201
								TOMM70	0.00608683	0.728261	0.297	0.357	1		SLC7A2	1.10346e-51	0.539458	0.205	0.693	6.70306e-47		MRPL50	4.34651e-213	0.380297	0.568	0.204	2.64033e-208
								RNF24	1.79658e-17	0.727676	0.244	0.188	1.09135e-12		MYL12A	1.60673e-61	0.539118	0.11	0.534	9.76026e-57		SLC30A8	1.32398e-85	0.380136	0.871	0.672	8.04263e-81
								SDCBP	0.00363788	0.7276	0.377	0.502	1		OSGEP	4.2367e-24	0.538991	0.05	0.235	2.57363e-19		NOSIP	1.16803e-280	0.379959	0.742	0.288	7.09534e-276
								PKM	2.76842e-90	0.727179	0.838	0.879	1.68171e-85		CD74	1.84268e-37	0.538143	0.104	0.41	1.11936e-32		RPS6KB2	2.22196e-197	0.379413	0.544	0.193	1.34975e-192
								KIAA0368	1.59889e-49	0.727123	0.221	0.098	9.71262e-45		RO60	5.42599e-29	0.537908	0.053	0.268	3.29607e-24		ARPC1A	5.63672e-212	0.378585	0.796	0.378	3.42408e-207
								TCEA1	2.81088e-18	0.726577	0.549	0.716	1.7075e-13		OS9	3.43116e-60	0.537153	0.177	0.67	2.08429e-55		VASP	2.65976e-225	0.378374	0.575	0.182	1.6157e-220
								ZBED1	8.17331e-09	0.726502	0.271	0.264	0.000496496		HSPB11	1.44734e-39	0.536598	0.09	0.395	8.79201e-35		TRIR	4.90723e-224	0.378204	0.955	0.538	2.98095e-219
								ATP13A3	1.81949e-09	0.726124	0.294	0.294	0.000110527		UPF3A	6.80332e-72	0.536444	0.139	0.637	4.13274e-67		DLK1	1.87392e-73	0.376981	0.982	0.845	1.13833e-68
								GSTA4	1.0429e-09	0.724548	0.477	0.632	6.33521e-05		PIBF1	2.91567e-09	0.536326	0.056	0.15	0.000177115		SRP9	2.81935e-124	0.376662	0.98	0.603	1.71264e-119
								RAC1	5.42184e-103	0.724398	0.819	0.863	3.29355e-98		RBM41	5.09195e-08	0.535795	0.044	0.121	0.00309315		OGA	0	0.375977	0.409	0.011	0
								SUPT4H1	5.68911e-25	0.723799	0.262	0.184	3.45591e-20		PWP1	4.73655e-30	0.534601	0.07	0.306	2.87726e-25		CNBP	0	0.375764	0.768	0.289	0
								AZIN1	1.07672e-12	0.72319	0.459	0.577	6.54064e-08		SRPK2	6.45645e-48	0.532481	0.091	0.438	3.92203e-43		SDHC	6.31442e-189	0.375144	0.734	0.343	3.83576e-184
								MCL1	6.1653e-10	0.72271	0.416	0.505	3.74517e-05		ENOSF1	5.71164e-06	0.532258	0.046	0.107	0.346959		DDOST	1.10842e-206	0.374924	0.829	0.407	6.73323e-202
								HDAC1	1.13925e-13	0.72262	0.383	0.415	6.92051e-09		CIAO1	4.92291e-35	0.532017	0.059	0.312	2.99047e-30		RNF5	4.03001e-223	0.374696	0.655	0.234	2.44807e-218
								PSD	1.99445e-05	0.722198	0.352	0.426	1		FAM227A	1.5907e-24	0.531722	0.046	0.229	9.66288e-20		KIF19	5.63473e-226	0.374451	0.378	0.048	3.42287e-221
								C21orf91	4.4115e-16	0.72216	0.213	0.156	2.67981e-11		CHMP2B	2.4585e-42	0.530778	0.07	0.369	1.49344e-37		FAT3	1.12556e-170	0.37428	0.39	0.092	6.83734e-166
								PRKACB	1.71753e-09	0.722039	0.285	0.28	0.000104333		TMEM50A	3.66083e-63	0.530521	0.123	0.569	2.22381e-58		MRPS18C	1.79389e-208	0.373862	0.642	0.265	1.08971e-203
								TMEM14A	2.39199e-07	0.720818	0.419	0.525	0.0145304		PMAIP1	8.20163e-22	0.528945	0.046	0.214	4.98216e-17		AKR7A2	2.67496e-208	0.37325	0.72	0.316	1.62493e-203
								SEMA3C	1.04449e-20	0.720734	0.255	0.187	6.34487e-16		RAI14	5.60466e-06	0.528671	0.041	0.1	0.340461		LENG8	1.05498e-111	0.371826	0.503	0.24	6.40857e-107
								WRNIP1	7.41144e-10	0.720577	0.295	0.295	4.50215e-05		MTREX	1.68939e-18	0.52843	0.059	0.219	1.02624e-13		CHCHD2	4.69114e-283	0.371144	0.942	0.409	2.84968e-278
								CELF4	1.56324e-58	0.720409	0.671	0.754	9.49604e-54		RWDD1	3.22542e-76	0.528035	0.146	0.67	1.95931e-71		GDAP1L1	4.81386e-187	0.370474	0.697	0.309	2.92423e-182
								CAPN1	2.32359e-08	0.720099	0.433	0.559	0.00141149		CFLAR	3.3833e-09	0.527208	0.049	0.137	0.000205522		RETREG3	1.43029e-253	0.370081	0.322	0.003	8.68845e-249
								CDC42	3.19206e-102	0.719928	0.81	0.853	1.93905e-97		C21orf58	3.89091e-32	0.526456	0.087	0.35	2.36357e-27		JPT1	3.68335e-131	0.3693	0.959	0.63	2.23749e-126
								RALGPS1	3.07244e-10	0.719509	0.269	0.254	1.86638e-05		BBX	9.32724e-50	0.524842	0.085	0.433	5.66593e-45		PTOV1	2.89216e-209	0.368497	0.92	0.504	1.75687e-204
								PFKM	1.68698e-08	0.719367	0.32	0.339	0.00102477		WASL	1.04991e-61	0.524454	0.104	0.522	6.37778e-57		GET3	2.25178e-191	0.368314	0.662	0.288	1.36787e-186
								SND1-IT1	4.48797e-202	0.718327	0.186	0.001	2.72626e-197		H2AFJ	4.00538e-51	0.523862	0.117	0.505	2.43311e-46		ENC1	6.55588e-73	0.36774	0.422	0.207	3.98244e-68
								NKX6-1	4.35077e-37	0.71801	0.622	0.69	2.64292e-32		HOOK2	1.15416e-62	0.523623	0.107	0.533	7.01109e-58		EIPR1	5.40217e-260	0.3677	0.333	0.004	3.2816e-255
								ENAH	1.94503e-06	0.717814	0.392	0.488	0.118153		HIST1H4C	4.06705e-62	0.523242	0.12	0.558	2.47057e-57		PIP4P1	3.53614e-245	0.366564	0.313	0.003	2.14806e-240
								RTCB	9.3857e-06	0.716935	0.384	0.484	0.570144		PHLDB3	2.04299e-25	0.522448	0.053	0.249	1.24104e-20		PTP4A3	3.29614e-175	0.366484	0.363	0.071	2.00227e-170
								TTC5	7.31052e-05	0.716026	0.287	0.319	1		LAMTOR5	3.75645e-61	0.521508	0.205	0.743	2.2819e-56		GRIN3A	1.74825e-153	0.366436	0.252	0.023	1.06199e-148
								FLVCR1	3.42592e-09	0.715751	0.315	0.327	0.000208111		MSRA	1.01032e-12	0.521437	0.04	0.146	6.1373e-08		GPANK1	9.08345e-184	0.366133	0.369	0.075	5.51783e-179
								IST1	1.56182e-12	0.715316	0.394	0.447	9.48744e-08		REX1BD	1.27713e-62	0.5212	0.108	0.536	7.75805e-58		PFN1	2.38947e-147	0.366125	0.995	0.731	1.45151e-142
								SNHG14	2.18907e-68	0.714306	0.341	0.171	1.32977e-63		FUBP1	4.52363e-49	0.52083	0.084	0.428	2.74792e-44		EIF1	2.1082e-105	0.365926	0.998	0.841	1.28064e-100
								NCOR2	0.000317554	0.714189	0.253	0.271	1		ARFGAP1	1.30336e-20	0.520655	0.046	0.207	7.9174e-16		MRPL42	4.45065e-202	0.365603	0.777	0.37	2.70359e-197
								CARD10	1.5544e-25	0.713167	0.198	0.116	9.44237e-21		PQBP1	6.72869e-66	0.520599	0.085	0.502	4.08741e-61		RBMX	1.90994e-235	0.365094	0.882	0.429	1.16021e-230
								GPD2	8.81026e-09	0.713163	0.278	0.274	0.000535188		PAFAH1B1	3.55272e-67	0.520513	0.139	0.616	2.15814e-62		PSMD4	4.05864e-248	0.365083	0.756	0.323	2.46546e-243
								MBD6	1.3358e-12	0.712412	0.237	0.199	8.11447e-08		DLK1	7.43676e-09	0.520012	0.557	0.956	0.000451754		MRPL54	1.99894e-225	0.364626	0.713	0.291	1.21428e-220
								CPSF7	1.31318e-10	0.71239	0.29	0.283	7.97704e-06		ACBD3	8.02684e-42	0.519082	0.1	0.426	4.87599e-37		SMIM32	6.69261e-160	0.364251	0.226	0.006	4.06549e-155
								SMARCA2	5.7065e-53	0.711604	0.692	0.799	3.46647e-48		SLC2A6	5.12119e-31	0.519016	0.065	0.303	3.11092e-26		AK6	3.51649e-276	0.364039	0.467	0.051	2.13612e-271
								TRIP12	5.46101e-08	0.71137	0.35	0.398	0.00331735		PSMC5	1.69131e-73	0.518213	0.146	0.66	1.0274e-68		CCDC167	2.54955e-196	0.363807	0.565	0.212	1.54875e-191
								UBE2H	0.00144182	0.71008	0.369	0.481	1		TPI1	6.20878e-28	0.518164	0.344	0.878	3.77158e-23		GPBAR1	1.55134e-109	0.363597	0.582	0.306	9.42374e-105
								PGAM1	7.82283e-36	0.709916	0.634	0.787	4.75206e-31		TMEM17	1.25459e-12	0.517672	0.038	0.143	7.62112e-08		KHDC4	0	0.363418	0.397	0.008	0
								GAREM1	2.40425e-55	0.709175	0.216	0.087	1.46048e-50		RIDA	1.48461e-15	0.517142	0.053	0.189	9.01841e-11		CCDC28B	1.19484e-200	0.362758	0.91	0.451	7.2582e-196
								SLC35E2B	0.000247435	0.708836	0.264	0.287	1		GRIA3	1.14516e-35	0.515944	0.061	0.318	6.95641e-31		MARCKS	1.31649e-127	0.362583	0.975	0.683	7.99715e-123
								EVL	1.44062e-14	0.708298	0.48	0.582	8.7512e-10		DDX55	6.02472e-06	0.515293	0.05	0.114	0.365978		CALM3	1.97301e-194	0.362242	0.905	0.49	1.19853e-189
								PDS5A	0.00108913	0.707642	0.297	0.347	1		MIR7-3HG	0.000698872	0.514509	0.105	0.171	1		DLL3	6.76626e-174	0.360988	0.559	0.213	4.11023e-169
								MEX3D	5.96241e-18	0.707549	0.235	0.176	3.62192e-13		ZCCHC17	7.61641e-41	0.513793	0.088	0.398	4.62666e-36		MRPS21	2.59303e-188	0.360514	0.953	0.546	1.57516e-183
								DICER1	6.38656e-12	0.706666	0.505	0.675	3.87958e-07		ZNF106	2.00463e-34	0.51276	0.067	0.324	1.21773e-29		MDH2	3.05889e-235	0.360245	0.895	0.446	1.85815e-230
								GLG1	6.85845e-14	0.705958	0.442	0.513	4.16623e-09		PAK1IP1	9.85056e-12	0.512323	0.058	0.171	5.98382e-07		CHCHD5	5.75488e-144	0.359766	0.582	0.267	3.49586e-139
								TPST2	9.56583e-11	0.705602	0.338	0.355	5.81086e-06		WASHC3	3.28373e-16	0.511892	0.062	0.209	1.99473e-11		TRAPPC2L	7.46264e-235	0.359392	0.707	0.293	4.53326e-230
								ACTR3	4.11615e-06	0.705057	0.428	0.572	0.25004		NBPF12	5.69403e-17	0.511643	0.059	0.209	3.4589e-12		HMGN4	4.7547e-232	0.358178	0.315	0.011	2.88829e-227
								USP7	8.23669e-10	0.704538	0.34	0.366	5.00346e-05		YWHAB	3.59725e-66	0.511287	0.254	0.868	2.18519e-61		UXT	6.33693e-241	0.358172	0.803	0.352	3.84943e-236
								GRB10	3.2407e-07	0.703974	0.261	0.259	0.0196859		APC	4.37981e-46	0.510671	0.084	0.414	2.66056e-41		NDUFS7	1.11923e-207	0.357901	0.898	0.446	6.79885e-203
								NAV1	2.31386e-32	0.703872	0.617	0.745	1.40558e-27		SLC25A4	4.85488e-72	0.508878	0.104	0.563	2.94915e-67		ABCF2.1	1.48772e-225	0.356178	0.283	0	9.0373e-221
								POU2F2	1.77889e-17	0.7037	0.213	0.15	1.0806e-12		TSR1	2.53515e-16	0.508319	0.041	0.172	1.54e-11		NDUFB2	3.69177e-143	0.355776	0.992	0.613	2.2426e-138
								ATP6V1E1	2.33472e-07	0.703631	0.392	0.483	0.0141825		SPA17	4.86611e-11	0.507901	0.04	0.135	2.95597e-06		NNAT	2.55327e-124	0.355661	0.449	0.174	1.55101e-119
								NKX2-2	3.22391e-11	0.703599	0.537	0.711	1.9584e-06		RSRP1	7.25075e-56	0.507829	0.073	0.436	4.40454e-51		TUFM	3.85659e-205	0.354788	0.846	0.419	2.34273e-200
								USP18	2.06955e-09	0.703573	0.273	0.26	0.000125717		TMBIM6	2.14086e-32	0.5077	0.358	0.932	1.30048e-27		SSNA1	5.26045e-238	0.354261	0.753	0.324	3.19551e-233
								APMAP	7.72116e-08	0.702766	0.368	0.43	0.0046903		ZC3H8	1.25557e-25	0.507138	0.052	0.247	7.62707e-21		CRIPT	3.2576e-212	0.353651	0.585	0.212	1.97886e-207
								SEC23B	0.000225578	0.702429	0.309	0.361	1		RNF181	1.23904e-48	0.506548	0.081	0.42	7.52666e-44		RPS6KL1	2.14385e-206	0.353151	0.394	0.073	1.3023e-201
								MED27	1.08385e-06	0.70239	0.345	0.399	0.0658394		YME1L1	2.76769e-65	0.506509	0.126	0.584	1.68126e-60		NKAIN3	8.11966e-199	0.352017	0.306	0.02	4.93237e-194
								PALLD	2.58417e-16	0.702265	0.479	0.572	1.56978e-11		YIF1A	3.12283e-52	0.506045	0.202	0.691	1.897e-47		ERP29	2.65437e-145	0.351159	0.975	0.61	1.61242e-140
								ELMO2	1.97439e-18	0.702147	0.259	0.204	1.19936e-13		PCDH7	5.44717e-43	0.505321	0.247	0.735	3.30894e-38		TMEM14B	1.30141e-227	0.350981	0.809	0.371	7.90552e-223
								DZIP3	8.12414e-11	0.701428	0.4	0.459	4.93509e-06		WDR73	1.34196e-28	0.504535	0.061	0.281	8.1519e-24		SURF1	8.68029e-207	0.350639	0.683	0.287	5.27293e-202
								ZNF148	5.83691e-06	0.701194	0.354	0.422	0.354569		NIPSNAP2	5.23187e-28	0.504085	0.052	0.26	3.17815e-23		TUBB	2.01606e-129	0.350586	0.988	0.688	1.22467e-124
								TBX3	1.18693e-17	0.70061	0.196	0.131	7.21011e-13		RALBP1	7.50708e-58	0.504042	0.09	0.478	4.56025e-53		AP2S1	5.18257e-160	0.350226	0.91	0.455	3.14821e-155
								CLCN3	6.28077e-07	0.700219	0.435	0.574	0.0381532		ZNF791	8.27118e-33	0.503943	0.047	0.277	5.02441e-28		MTHFD2	1.44531e-205	0.348999	0.547	0.164	8.77971e-201
								RBM3	2.68811e-16	0.700014	0.474	0.577	1.63292e-11		SPON1	4.05363e-12	0.503569	0.096	0.237	2.46242e-07		CISD3	3.39209e-149	0.348715	0.458	0.174	2.06056e-144
								GSK3B	0.000340438	0.699963	0.365	0.461	1		KLF10	6.03299e-09	0.502923	0.052	0.14	0.00036648		C3orf14	2.30663e-197	0.348475	0.762	0.358	1.40118e-192
								LYPLA2	5.31283e-08	0.69919	0.387	0.466	0.00322733		ANP32B	5.2121e-84	0.50255	0.167	0.741	3.16614e-79		CHIC2	3.01262e-170	0.3483	0.46	0.152	1.83005e-165
								KAT6B	7.27285e-30	0.698735	0.475	0.497	4.41797e-25		COMTD1	1.70529e-42	0.50215	0.07	0.37	1.03589e-37		MRPL4	1.14201e-190	0.34812	0.557	0.213	6.93723e-186
								PHIP	4.45331e-13	0.698701	0.456	0.558	2.70521e-08		PPP1R9A	3.02049e-43	0.501345	0.072	0.376	1.83483e-38		FAM207A	1.12849e-198	0.348	0.438	0.117	6.85512e-194
								SMIM10L2B	5.79205e-78	0.69728	0.186	0.047	3.51844e-73		SEPTIN6	5.61858e-34	0.5012	0.055	0.298	3.41306e-29		AKT1S1	4.63177e-194	0.347819	0.564	0.195	2.81361e-189
								SPATA20	6.09539e-05	0.695583	0.276	0.299	1		C11orf58	1.32635e-54	0.501026	0.257	0.831	8.05706e-50		DMTN	3.75609e-136	0.34704	0.518	0.231	2.28167e-131
								PIPOX	9.82903e-06	0.695517	0.399	0.494	0.597074		SECISBP2L	4.31197e-31	0.500734	0.05	0.274	2.61935e-26		RNF187	1.10361e-163	0.346855	0.786	0.395	6.70398e-159
								TCF7L2	1.53472e-36	0.695442	0.179	0.081	9.32283e-32		NDUFB9	4.64696e-41	0.499664	0.269	0.79	2.82284e-36		BEX1	4.93324e-121	0.346224	0.997	0.777	2.99675e-116
								POLR2B	2.1747e-06	0.695262	0.375	0.46	0.132105		ERICH1	7.39893e-30	0.499585	0.058	0.282	4.49456e-25		REPIN1	2.64978e-167	0.34599	0.524	0.2	1.60964e-162
								C2CD5	1.45796e-15	0.694908	0.24	0.189	8.8565e-11		PRPF39	7.27037e-08	0.499243	0.037	0.107	0.00441646		HDGFL2	2.30904e-286	0.345743	0.366	0.006	1.40265e-281
								IRS2	4.80064e-10	0.694786	0.283	0.27	2.9162e-05		ARL14EP	1.0943e-26	0.498126	0.047	0.244	6.64743e-22		MRPL27	2.14133e-208	0.34547	0.717	0.318	1.30077e-203
								G6PC3	1.13023e-05	0.694754	0.422	0.559	0.686572		R3HDM1	1.65297e-42	0.497808	0.082	0.394	1.00411e-37		FAM92A	1.14484e-241	0.344991	0.422	0.047	6.95445e-237
								ASXL3	7.60759e-10	0.694012	0.203	0.166	4.6213e-05		SHTN1	6.49345e-24	0.497702	0.076	0.282	3.94451e-19		NDUFA9	2.64277e-150	0.344792	0.663	0.323	1.60538e-145
								ZFAS1	5.27088e-144	0.692637	0.562	0.224	3.20185e-139		MED8	1.73695e-47	0.497204	0.062	0.378	1.05513e-42		TAF11	4.33366e-226	0.344398	0.573	0.19	2.63253e-221
								RAB1B	5.57347e-06	0.692061	0.33	0.379	0.338566		PBRM1	2.59926e-64	0.49636	0.111	0.548	1.57895e-59		EDF1	1.3506e-187	0.34407	0.99	0.623	8.20435e-183
								CLINT1	8.12821e-08	0.692059	0.361	0.413	0.00493756		DNAJC10	1.27143e-62	0.49636	0.149	0.62	7.72342e-58		PNMA3	5.73317e-188	0.343852	0.305	0.033	3.48267e-183
								PRSS12	2.27882e-14	0.691707	0.222	0.173	1.38429e-09		TGFB2	7.81387e-18	0.495952	0.078	0.247	4.74662e-13		POLR2E	5.08684e-277	0.343531	0.724	0.255	3.09005e-272
								COPG1	8.13542e-05	0.691086	0.347	0.421	1		ARPC5L	1.09019e-71	0.495681	0.093	0.54	6.62248e-67		RGS9	4.62906e-200	0.342409	0.589	0.216	2.81197e-195
								TLE1	8.28005e-08	0.690189	0.308	0.323	0.0050298		P3H4	4.96697e-29	0.494881	0.068	0.298	3.01724e-24		AOPEP	3.1433e-139	0.342068	0.523	0.232	1.90943e-134
								PRKAR1B	0.00014863	0.689793	0.262	0.281	1		CYB561	9.4738e-33	0.494556	0.052	0.285	5.75496e-28		C8orf33	2.36708e-217	0.34199	0.479	0.128	1.43791e-212
								MYH10	5.28313e-49	0.689691	0.595	0.659	3.20929e-44		SSBP1	1.70395e-76	0.493491	0.123	0.622	1.03508e-71		OXLD1	5.16829e-178	0.34171	0.503	0.181	3.13953e-173
								ENOPH1	7.02002e-06	0.68964	0.407	0.529	0.426438		RBM6	1.17772e-50	0.493	0.088	0.444	7.15415e-46		PRAF2	6.98461e-206	0.341626	0.733	0.323	4.24287e-201
								FBXL17	2.89552e-10	0.689604	0.234	0.204	1.75891e-05		SMC6	1.04472e-10	0.492805	0.033	0.122	6.34628e-06		NFKBIL1	3.18361e-176	0.341579	0.374	0.083	1.93392e-171
								SREBF1	1.86407e-06	0.687582	0.271	0.279	0.113235		MPP6	2.03782e-52	0.49248	0.099	0.473	1.2379e-47		RNASEH2C	1.07512e-236	0.34086	0.789	0.342	6.5309e-232
								ABCA1	2.95506e-33	0.687372	0.195	0.099	1.79508e-28		CCDC112	5.45316e-39	0.492236	0.073	0.359	3.31257e-34		ROBO2	1.29518e-280	0.340576	0.711	0.249	7.86768e-276
								ATP5EP2	2.98934e-107	0.686223	0.184	0.03	1.81591e-102		CDC40	9.67883e-34	0.491735	0.059	0.305	5.8795e-29		PPP2R5B	7.71156e-170	0.340466	0.423	0.118	4.68446e-165
								SNX4	8.13201e-06	0.685871	0.343	0.402	0.493987		PLAC8	2.09273e-12	0.491713	0.037	0.139	1.27125e-07		WSCD2	1.67491e-157	0.340277	0.238	0.014	1.01744e-152
								HN1L	4.75636e-59	0.685411	0.192	0.066	2.8893e-54		ATF5	1.83373e-16	0.491407	0.038	0.167	1.11392e-11		APRT	5.27925e-208	0.340062	0.8	0.364	3.20693e-203
								MYO1D	1.11278e-12	0.685069	0.24	0.201	6.75967e-08		IBTK	5.87644e-48	0.491323	0.078	0.41	3.5697e-43		OXA1L	2.22391e-226	0.340047	0.707	0.269	1.35094e-221
								PGD	1.68394e-09	0.68496	0.47	0.606	0.000102293		NKAPD1	8.68919e-21	0.491196	0.049	0.213	5.27834e-16		RETREG1	2.44575e-280	0.339949	0.371	0.011	1.4857e-275
								SYNJ2	1.80753e-10	0.684778	0.427	0.513	1.098e-05		ANKRD6	9.44111e-37	0.490605	0.049	0.3	5.7351e-32		DCUN1D5	7.96201e-189	0.339746	0.576	0.223	4.8366e-184
								TSPAN13	3.64957e-26	0.684688	0.595	0.741	2.21697e-21		SRPRA	4.9042e-30	0.490416	0.1	0.363	2.97911e-25		MRPL48	7.80851e-194	0.33904	0.422	0.105	4.74336e-189
								P4HTM	2.20031e-42	0.683827	0.652	0.778	1.3366e-37		PSIP1	1.46801e-38	0.489926	0.072	0.353	8.9176e-34		COA4	5.20603e-230	0.3387	0.805	0.372	3.16246e-225
								ZNF585A	3.24071e-44	0.683634	0.191	0.08	1.9686e-39		SRP19	4.57968e-73	0.489859	0.128	0.618	2.78197e-68		HS6ST1	6.72287e-235	0.338617	0.497	0.118	4.08387e-230
								CCT7	2.30592e-28	0.682866	0.571	0.697	1.40075e-23		USP48	2.57803e-38	0.489399	0.056	0.322	1.56605e-33		NDUFC1	1.01762e-173	0.338392	0.877	0.447	6.18166e-169
								SOX5	5.39231e-11	0.682065	0.249	0.219	3.27561e-06		SSX2IP	2.08626e-33	0.488936	0.075	0.333	1.26732e-28		TOMM20	8.91764e-236	0.338146	0.891	0.428	5.41711e-231
								VPS45	3.36202e-08	0.681876	0.21	0.184	0.00204229		TBRG1	1.93698e-26	0.48859	0.055	0.257	1.17664e-21		RTL1	9.7948e-103	0.337829	0.141	0.001	5.94995e-98
								RAB21	0.000650299	0.681486	0.32	0.384	1		RETREG1	2.35269e-20	0.487205	0.05	0.213	1.42916e-15		DIXDC1	1.48701e-191	0.337252	0.397	0.079	9.03301e-187
								C1orf123	1.00803e-29	0.68047	0.183	0.094	6.12341e-25		STAT3	3.67561e-35	0.487178	0.062	0.318	2.23279e-30		NEFL	2.80008e-146	0.337206	0.514	0.2	1.70094e-141
								EIF3B	2.05058e-06	0.680203	0.347	0.405	0.124565		CACYBP	1.21816e-71	0.487033	0.119	0.593	7.39985e-67		LSM1	2.07114e-219	0.337174	0.705	0.298	1.25813e-214
								PLPPR1	2.22896e-22	0.679305	0.21	0.134	1.354e-17		BORCS7	3.85383e-47	0.486712	0.104	0.458	2.34105e-42		MFSD10	8.81626e-175	0.33704	0.549	0.209	5.35552e-170
								CYFIP2	4.28352e-08	0.679213	0.3	0.311	0.00260207		RTN3	3.96206e-75	0.486423	0.198	0.779	2.40679e-70		CEBPZOS	8.74569e-152	0.336809	0.417	0.137	5.31266e-147
								ARPC4	1.05966e-10	0.679088	0.488	0.646	6.43699e-06		NOSIP	2.43934e-76	0.485526	0.099	0.57	1.4818e-71		MCTS1	3.13432e-198	0.335306	0.754	0.338	1.90397e-193
								UBTD2	0.00135905	0.678991	0.271	0.305	1		ARHGAP6	1.58189e-22	0.485473	0.062	0.249	9.60934e-18		MOAP1	2.07475e-97	0.334263	0.37	0.163	1.26033e-92
								PREPL	1.47217e-10	0.678292	0.468	0.611	8.94285e-06		NAGK	1.62866e-48	0.485222	0.072	0.4	9.89349e-44		C11orf58	1.36847e-216	0.33406	0.965	0.567	8.31293e-212
								BRD3	3.70443e-20	0.677469	0.504	0.603	2.25029e-15		ANAPC11	1.53424e-50	0.484591	0.268	0.832	9.31987e-46		LRRC59	6.08858e-196	0.33395	0.515	0.167	3.69857e-191
								MLLT11	3.77728e-68	0.677144	0.787	0.814	2.29455e-63		ACBD5	2.3977e-18	0.48212	0.047	0.196	1.45651e-13		UBE2S	9.24094e-122	0.333909	0.652	0.33	5.6135e-117
								MAT2A	0.00187293	0.675015	0.333	0.415	1		EML4	2.7132e-31	0.481434	0.062	0.298	1.64816e-26		RTL6	7.5445e-234	0.33381	0.299	0.003	4.58298e-229
								MAN1A1	5.85025e-33	0.674362	0.601	0.671	3.55379e-28		DNAJC8	2.01518e-64	0.481316	0.131	0.59	1.22414e-59		CYC1	1.19796e-211	0.333311	0.769	0.357	7.27711e-207
								SRSF2	7.51165e-06	0.673283	0.454	0.625	0.456302		TPPP3	1.91713e-16	0.480556	0.037	0.164	1.16458e-11		ZRANB3	2.82188e-160	0.333257	0.327	0.06	1.71418e-155
								SPOCK1	1.19464e-52	0.673175	0.165	0.052	7.25695e-48		CWC22	4.55602e-13	0.479886	0.041	0.151	2.7676e-08		ADIPOR1	8.12997e-209	0.333141	0.812	0.38	4.93863e-204
								LRRN3	3.9619e-21	0.67305	0.347	0.3	2.4067e-16		NARS	1.34168e-68	0.479551	0.131	0.607	8.15018e-64		KRT18	7.59834e-168	0.333085	0.713	0.332	4.61569e-163
								AFTPH	4.18712e-10	0.672888	0.293	0.289	2.54351e-05		PA2G4	8.38253e-63	0.47944	0.151	0.626	5.09205e-58		KRT7	1.0894e-108	0.332705	0.211	0.029	6.61767e-104
								SMARCA1	7.65211e-21	0.672744	0.462	0.512	4.64835e-16		CCDC30	1.17692e-16	0.479184	0.05	0.191	7.14932e-12		TMEM132A	1.83171e-141	0.332576	0.859	0.478	1.11269e-136
								BAIAP2	5.97259e-08	0.672626	0.251	0.24	0.00362811		ASIC1	1.74829e-31	0.478762	0.061	0.296	1.06201e-26		NDUFB5	2.0512e-198	0.332359	0.81	0.362	1.24602e-193
								LANCL1	2.10181e-05	0.672185	0.212	0.203	1		N4BP2L2	6.37712e-91	0.478306	0.178	0.791	3.87385e-86		RPL22L1	6.95172e-110	0.332178	0.698	0.379	4.22289e-105
								SPINT1	2.57364e-09	0.671553	0.49	0.654	0.000156339		ABHD11	8.21443e-16	0.478155	0.046	0.177	4.98994e-11		SMIM4	1.54229e-183	0.331887	0.571	0.229	9.36881e-179
								CCT2	1.32376e-18	0.671342	0.574	0.759	8.04129e-14		MIA3	1.99028e-35	0.478154	0.079	0.352	1.20902e-30		C1orf210	1.59223e-134	0.331874	0.474	0.203	9.67214e-130
								BZW1	1.21184e-08	0.670848	0.474	0.637	0.000736146		PSMA5	1.51182e-59	0.477755	0.116	0.538	9.18372e-55		CCBE1	7.33157e-162	0.331841	0.245	0.015	4.45363e-157
								SMARCC2	8.52809e-15	0.670761	0.438	0.499	5.18048e-10		CAMLG	8.05753e-87	0.477719	0.158	0.733	4.89462e-82		ANAPC11	3.31163e-204	0.331576	0.961	0.575	2.01168e-199
								SNAP25	9.50353e-05	0.670511	0.407	0.535	1		RNPC3	1.48322e-13	0.477279	0.043	0.157	9.00998e-09		SST	0	0.331305	0.969	0.395	0
								ATXN7L3B	1.30033e-16	0.670462	0.451	0.52	7.89901e-12		WDR43	2.89132e-19	0.477236	0.053	0.212	1.75636e-14		TMEM14C	3.28095e-210	0.330942	0.773	0.36	1.99305e-205
								USH1C	1.66248e-23	0.670305	0.411	0.394	1.00989e-18		BIN1	1.03731e-31	0.477056	0.061	0.298	6.30121e-27		PDCD7	5.89299e-224	0.33082	0.515	0.149	3.57975e-219
								FBXL5	6.29991e-08	0.669854	0.263	0.258	0.00382694		MLF1	1.94132e-33	0.477043	0.076	0.336	1.17927e-28		NAXE	1.14384e-248	0.330365	0.834	0.387	6.94836e-244
								CTNNA1	0.000150587	0.669356	0.371	0.468	1		LCORL	2.01752e-52	0.475997	0.075	0.424	1.22556e-47		SEM1	3.11853e-138	0.329123	0.967	0.603	1.89438e-133
								SFPQ	6.045e-31	0.669202	0.608	0.764	3.67209e-26		UBTF	7.76657e-37	0.475693	0.055	0.312	4.71788e-32		SCD	3.26814e-99	0.327882	0.949	0.639	1.98526e-94
								CPNE1	1.91569e-07	0.668921	0.468	0.635	0.0116371		EBAG9	3.2564e-23	0.475681	0.058	0.244	1.97813e-18		NDUFA1	4.20746e-145	0.327825	0.956	0.557	2.55586e-140
								HNRNPK	3.4565e-76	0.668892	0.761	0.855	2.09969e-71		RBM17	5.93455e-64	0.475313	0.116	0.555	3.605e-59		ERCC1	7.80953e-168	0.327781	0.558	0.227	4.74397e-163
								CLSTN3	0.000784957	0.667581	0.359	0.455	1		NIFK	3.30464e-41	0.474095	0.07	0.364	2.00743e-36		HSPE1	2.13347e-104	0.326883	0.968	0.583	1.296e-99
								GALNT1	0.00116736	0.666721	0.342	0.425	1		TTLL7	3.42404e-45	0.474027	0.097	0.437	2.07997e-40		TSPAN5	1.75724e-246	0.326767	0.567	0.148	1.06745e-241
								PRELID3B	5.65302e-06	0.666665	0.336	0.383	0.343398		VPS26A	5.71115e-18	0.473864	0.053	0.204	3.46929e-13		MICOS10	2.76812e-162	0.326025	0.919	0.496	1.68152e-157
								NIPSNAP1	1.6949e-28	0.666547	0.595	0.753	1.02958e-23		VPS13C	2.03953e-57	0.473735	0.09	0.476	1.23894e-52		KDM5B	9.66424e-208	0.325676	0.877	0.443	5.87064e-203
								B3GAT1	1.55449e-18	0.665566	0.246	0.185	9.44292e-14		FMNL2	1.43903e-34	0.47309	0.055	0.301	8.74153e-30		RTRAF	2.82525e-166	0.325313	0.901	0.468	1.71622e-161
								PCGF3	1.10915e-05	0.665206	0.281	0.3	0.673763		SLU7	2.02987e-32	0.472896	0.068	0.316	1.23307e-27		LOXL4	5.62391e-145	0.32515	0.333	0.067	3.4163e-140
								KIAA1456	6.36773e-121	0.66444	0.16	0.015	3.86814e-116		CCNH	7.36229e-32	0.472751	0.056	0.29	4.4723e-27		FAM50A	9.49129e-227	0.325099	0.726	0.308	5.76558e-222
								ATG13	0.000237152	0.663285	0.246	0.259	1		HIBCH	2.69161e-39	0.472519	0.053	0.321	1.63505e-34		PHPT1	1.83823e-125	0.324506	0.977	0.547	1.11665e-120
								KIF21A	1.08728e-18	0.663027	0.523	0.659	6.6048e-14		MLXIPL	3.07307e-64	0.472318	0.108	0.542	1.86677e-59		SLC2A11	1.12015e-150	0.324309	0.37	0.104	6.80445e-146
								MAPKAPK2	3.45505e-08	0.662754	0.272	0.268	0.0020988		TPM1	1.23166e-87	0.472239	0.14	0.697	7.48186e-83		SRRM2	2.07118e-229	0.324169	0.937	0.513	1.25816e-224
								CERS2	0.00556234	0.662748	0.377	0.51	1		MACF1	1.89699e-65	0.472075	0.128	0.588	1.15235e-60		CUEDC2	1.64235e-202	0.324056	0.689	0.302	9.9766e-198
								FAM208A	2.16157e-38	0.662577	0.197	0.093	1.31307e-33		TRIM44	8.20503e-65	0.470515	0.12	0.569	4.98423e-60		CLPP	1.10329e-215	0.323666	0.701	0.294	6.70207e-211
								RRM2B	3.43989e-07	0.66252	0.233	0.219	0.0208959		KNOP1	1.30029e-19	0.470418	0.044	0.198	7.89871e-15		HPS1	1.75393e-277	0.323474	0.492	0.078	1.06544e-272
								TOM1L2	1.42239e-11	0.661841	0.241	0.206	8.64046e-07		BPHL	4.39676e-41	0.47014	0.068	0.36	2.67086e-36		TPD52	1.1611e-148	0.323316	0.94	0.609	7.05321e-144
								FAM210B	0.00979507	0.661452	0.39	0.526	1		PLCB1	2.88487e-07	0.470065	0.046	0.117	0.0175244		SVIP	8.04919e-52	0.322883	0.701	0.486	4.88956e-47
								MSI1	3.30358e-05	0.661059	0.291	0.319	1		WASHC4	2.76339e-27	0.468215	0.05	0.253	1.67865e-22		MPC2	1.22596e-133	0.322852	0.883	0.463	7.44722e-129
								SMAD5	1.10606e-05	0.66079	0.398	0.505	0.671887		FSIP2	6.21416e-22	0.46821	0.037	0.197	3.77485e-17		ATP5MC2	1.38339e-146	0.322751	0.988	0.483	8.40357e-142
								GNAO1	5.68304e-12	0.660133	0.466	0.574	3.45222e-07		CCSER1	1.30414e-26	0.468121	0.07	0.287	7.92214e-22		HINT1	1.28441e-111	0.322553	0.999	0.846	7.80225e-107
								TNKS2	0.00226206	0.659725	0.32	0.391	1		MTSS1	3.30732e-69	0.467863	0.126	0.599	2.00907e-64		ASIC1	4.86467e-128	0.322445	0.395	0.142	2.95509e-123
								SLC7A8	1.66502e-24	0.659276	0.579	0.716	1.01143e-19		SUPT16H	1.36327e-55	0.467248	0.084	0.456	8.28132e-51		CFL1	1.16019e-110	0.322375	0.999	0.837	7.04771e-106
								MCF2L	0.000661322	0.659268	0.326	0.392	1		MNAT1	3.17197e-32	0.467204	0.053	0.286	1.92685e-27		FBXL15	1.21501e-203	0.32237	0.742	0.326	7.38071e-199
								SCAMP5	4.01273e-08	0.658904	0.477	0.633	0.00243757		FBXO22	2.41182e-33	0.46708	0.047	0.28	1.46509e-28		CNTN4	1.31889e-156	0.322123	0.348	0.076	8.01174e-152
								TMEM64	1.74649e-06	0.658716	0.234	0.226	0.106092		PECR	8.53416e-13	0.466721	0.04	0.147	5.18416e-08		ATP5MC1	1.64337e-148	0.321853	0.946	0.547	9.9828e-144
								JAK1	2.36647e-05	0.658323	0.338	0.395	1		C6orf89	2.07851e-31	0.466698	0.059	0.293	1.26261e-26		POLD2	2.32651e-211	0.321567	0.719	0.315	1.41326e-206
								TRA2B	0.00644866	0.657826	0.383	0.516	1		TMEM176A	3.27691e-37	0.466115	0.135	0.47	1.99059e-32		TMED10	5.93806e-165	0.321291	0.929	0.545	3.60713e-160
								HOPX	1.13971e-22	0.657302	0.511	0.529	6.92328e-18		MTCH2	8.64751e-87	0.465018	0.14	0.694	5.25301e-82		YBEY	2.37684e-180	0.321246	0.464	0.144	1.44383e-175
								ACTR2	2.34695e-17	0.657224	0.536	0.696	1.42568e-12		TRPT1	6.20738e-34	0.464964	0.05	0.289	3.77073e-29		STC1	1.97135e-49	0.320908	0.205	0.074	1.19752e-44
								EI24	2.93704e-35	0.656665	0.662	0.798	1.78413e-30		BCLAF1	8.87187e-81	0.46401	0.142	0.675	5.38931e-76		FBXW5	4.08891e-211	0.320577	0.672	0.282	2.48385e-206
								CAPN2	7.73493e-09	0.656631	0.421	0.499	0.000469866		CEP89	9.14516e-11	0.463665	0.04	0.133	5.55532e-06		OTULINL	1.07274e-210	0.320254	0.722	0.288	6.51646e-206
								SCAF4	1.60262e-08	0.65653	0.226	0.203	0.000973528		IMMT	1.25663e-50	0.4636	0.091	0.449	7.63354e-46		CZIB	7.95331e-261	0.319916	0.336	0.005	4.83132e-256
								DCAF16	0.00361172	0.656303	0.283	0.33	1		CEP164	1.10666e-28	0.46341	0.053	0.267	6.7225e-24		LIPC	2.07676e-158	0.319706	0.294	0.039	1.26155e-153
								SNX19	1.57097e-07	0.65629	0.218	0.198	0.00954303		DKC1	1.68761e-32	0.46314	0.065	0.31	1.02515e-27		PCSK7	6.07137e-196	0.319427	0.555	0.191	3.68811e-191
								DDX42	3.64307e-07	0.655784	0.341	0.385	0.0221302		PPP1R15A	8.17943e-15	0.462706	0.046	0.17	4.96868e-10		PSMA4	1.0162e-250	0.318931	0.826	0.378	6.17302e-246
								PAK4	3.59605e-05	0.655577	0.262	0.276	1		TMBIM4	4.93776e-44	0.461094	0.082	0.401	2.99949e-39		MT1X	9.50933e-181	0.31874	0.353	0.065	5.77654e-176
								SRSF6	0.00330303	0.655494	0.411	0.568	1		ATF6	1.26704e-38	0.460722	0.081	0.371	7.69679e-34		DCC	1.12657e-171	0.318109	0.477	0.137	6.84345e-167
								ATXN2L	3.74751e-08	0.655423	0.332	0.363	0.00227646		COPB2	2.47762e-54	0.460191	0.099	0.482	1.50505e-49		CSNK1A1	7.1983e-227	0.317783	0.87	0.429	4.37268e-222
								BLMH	1.46708e-05	0.655388	0.29	0.316	0.891193		PIH1D1	1.90448e-50	0.459879	0.073	0.412	1.1569e-45		BRK1	1.00392e-137	0.317562	0.992	0.702	6.09844e-133
								TMED7	0.00383782	0.65517	0.396	0.541	1		EGFL7	1.431e-40	0.45978	0.104	0.426	8.69276e-36		GLTPD2	2.58445e-208	0.317538	0.485	0.151	1.56995e-203
								SREBF2	2.64683e-05	0.655133	0.43	0.575	1		SRP54	9.64608e-51	0.459451	0.072	0.411	5.85961e-46		EXOSC4	5.98169e-198	0.317503	0.528	0.187	3.63363e-193
								FADS2	6.50684e-18	0.655063	0.511	0.629	3.95265e-13		CEP83	3.14276e-08	0.459334	0.03	0.1	0.0019091		CFAP410	9.59704e-210	0.316869	0.271	0.002	5.82982e-205
								SLC12A6	1.75765e-17	0.654928	0.194	0.131	1.0677e-12		IFT22	3.00633e-57	0.458201	0.07	0.436	1.82622e-52		SORD	6.94765e-190	0.316148	0.686	0.285	4.22042e-185
								ID4	0.000317087	0.654809	0.313	0.355	1		PDHA1	1.6669e-26	0.45818	0.052	0.252	1.01258e-21		IER3IP1	3.31737e-300	0.315404	0.697	0.139	2.01517e-295
								SSFA2	7.05138e-44	0.654728	0.163	0.06	4.28343e-39		MRPL14	6.77488e-77	0.45813	0.114	0.604	4.11547e-72		ARID5A	4.70115e-164	0.314963	0.269	0.027	2.85576e-159
								TMEFF1	5.18262e-148	0.654563	0.151	0.004	3.14823e-143		SLC16A11	1.19818e-17	0.457997	0.043	0.183	7.27849e-13		CFAP298	0	0.314509	0.412	0.013	0
								STIP1	1.03383e-08	0.654346	0.401	0.478	0.00062801		THUMPD3-AS1	6.69795e-09	0.457127	0.041	0.122	0.000406873		TXNL4A	2.54122e-177	0.313033	0.899	0.463	1.54369e-172
								TMED2	5.68594e-37	0.654022	0.664	0.792	3.45398e-32		RNASEH2C	8.24072e-80	0.456962	0.119	0.624	5.00591e-75		AP2M1	5.6949e-140	0.312421	0.951	0.589	3.45942e-135
								PLPP3	4.10063e-27	0.653229	0.165	0.083	2.49097e-22		ASCC3	6.31585e-37	0.456038	0.055	0.313	3.83663e-32		MRPL2	4.47065e-134	0.312361	0.421	0.16	2.71574e-129
								MTSS1L	1.52366e-102	0.65304	0.163	0.023	9.25564e-98		MDH1	1.85913e-68	0.455491	0.152	0.652	1.12935e-63		CYBC1	1.72646e-188	0.312078	0.241	0	1.04876e-183
								SLC39A1	1.25077e-15	0.652864	0.191	0.134	7.59793e-11		SMIM6	4.75835e-58	0.45522	0.105	0.51	2.89051e-53		SF3A2	3.38329e-135	0.311778	0.376	0.121	2.05521e-130
								PWWP2A	1.87719e-10	0.652845	0.237	0.207	1.14032e-05		AFDN	1.73275e-79	0.454493	0.097	0.578	1.05257e-74		AKIRIN2	1.07672e-170	0.311709	0.443	0.136	6.54066e-166
								SNRNP200	0.000666699	0.65281	0.349	0.436	1		DHX9	2.91213e-67	0.453828	0.108	0.553	1.769e-62		EIF3G	2.07464e-197	0.311649	0.845	0.421	1.26026e-192
								ESYT1	0.000222501	0.652671	0.324	0.383	1		MRTO4	8.88654e-18	0.453502	0.046	0.189	5.39822e-13		C2orf74	2.36318e-236	0.311051	0.32	0.011	1.43554e-231
								CTSF	7.27186e-139	0.652639	0.146	0.005	4.41737e-134		SPCS3	1.11792e-52	0.45332	0.09	0.456	6.79094e-48		CSKMT	6.24199e-212	0.310992	0.272	0.001	3.79176e-207
								NOVA2	0.000213638	0.651604	0.243	0.254	1		PSME1	8.4497e-54	0.453164	0.102	0.486	5.13286e-49		HSD17B12	1.45105e-196	0.310848	0.777	0.365	8.81455e-192
								DAG1	0.000923538	0.651027	0.285	0.326	1		GRAMD2B	1.86604e-13	0.453033	0.041	0.154	1.13354e-08		NSA2	5.43466e-206	0.310453	0.844	0.419	3.30134e-201
								CSTB	7.99925e-62	0.650646	0.755	0.848	4.85923e-57		WASHC2A	2.39079e-08	0.452218	0.035	0.108	0.00145231		CHRNA5	9.33989e-188	0.310236	0.526	0.167	5.67361e-183
								CUX1	1.79468e-06	0.650602	0.323	0.36	0.10902		FAM177A1	1.60992e-59	0.452173	0.129	0.567	9.7796e-55		DDX52	6.41525e-172	0.309999	0.546	0.206	3.89701e-167
								C11orf54	1.64333e-09	0.650436	0.265	0.249	9.98256e-05		DYNC1I2	6.12963e-81	0.451621	0.167	0.733	3.7235e-76		TMEM123	2.3924e-204	0.309513	0.613	0.226	1.45329e-199
								FEV	7.85876e-27	0.650113	0.63	0.663	4.77388e-22		DCTPP1	1.1312e-39	0.45153	0.05	0.317	6.87156e-35		BORCS8	1.41284e-270	0.309159	0.384	0.02	8.58245e-266
								SLC30A7	0.00956654	0.649843	0.317	0.394	1		CHURC1	2.98886e-58	0.450717	0.081	0.461	1.81561e-53		C12orf10	1.1932e-141	0.308807	0.743	0.381	7.2482e-137
								KIAA2022	3.40918e-31	0.649246	0.174	0.084	2.07094e-26		BCAS2	3.91449e-56	0.450393	0.075	0.44	2.3779e-51		ROMO1	1.34148e-164	0.308699	0.953	0.571	8.14897e-160
								KIAA0100	9.4661e-07	0.648412	0.265	0.267	0.0575028		INHBA	2.37522e-15	0.450367	0.04	0.163	1.44285e-10		KLC2	2.04619e-133	0.308661	0.387	0.131	1.24298e-128
								MTPN	0.000347809	0.647827	0.398	0.527	1		EMC2	9.05106e-27	0.449275	0.053	0.256	5.49816e-22		RXYLT1	9.53698e-225	0.308423	0.295	0.004	5.79333e-220
								INSR	1.0089e-05	0.647663	0.257	0.262	0.612867		POLR3GL	6.9338e-37	0.448487	0.058	0.318	4.21201e-32		SNRNP27	3.77045e-225	0.308323	0.552	0.181	2.2904e-220
								HNRNPR	1.15479e-27	0.647319	0.558	0.69	7.01489e-23		PPP1R7	8.9392e-55	0.448467	0.084	0.453	5.4302e-50		MTRES1	5.10765e-222	0.308321	0.294	0.005	3.10269e-217
								RAD23B	8.02112e-12	0.646903	0.509	0.675	4.87251e-07		CCDC181	4.83947e-10	0.448453	0.046	0.138	2.93978e-05		SCG5	2.29997e-59	0.307798	0.99	0.818	1.39714e-54
								ADD3	4.38966e-10	0.646615	0.225	0.191	2.66654e-05		G3BP1	4.71566e-62	0.448323	0.11	0.536	2.86457e-57		NINJ1	8.14152e-126	0.30714	0.345	0.108	4.94565e-121
								GABRB3	0.00083135	0.64648	0.42	0.577	1		MAN1B1	8.38259e-35	0.448116	0.052	0.296	5.09209e-30		ABHD14A	6.24484e-168	0.306709	0.82	0.418	3.79349e-163
								PDX1	5.83871e-27	0.646015	0.604	0.72	3.54678e-22		CD82	3.34691e-08	0.448038	0.041	0.117	0.00203311		GABARAP	0	0.306682	0.633	0.159	0
								FBXO9	1.6195e-06	0.645903	0.375	0.452	0.0983779		CLTA	2.43121e-73	0.446912	0.205	0.792	1.47686e-68		MPST	4.86298e-221	0.306456	0.689	0.277	2.95407e-216
								SLC4A8	0.000111124	0.645442	0.332	0.394	1		MRPL23	3.59083e-57	0.446882	0.081	0.457	2.18129e-52		KIF9	1.96888e-152	0.306301	0.563	0.243	1.19602e-147
								HIF1A	5.99597e-07	0.644819	0.447	0.581	0.0364231		ZNF692	4.2534e-12	0.446666	0.03	0.126	2.58377e-07		RPL26L1	1.47772e-206	0.306268	0.673	0.288	8.97655e-202
								ALKBH5	6.31153e-06	0.643668	0.422	0.555	0.3834		SAFB	3.66474e-56	0.445834	0.097	0.485	2.22618e-51		RWDD1	2.90189e-265	0.306225	0.835	0.382	1.76278e-260
								PKIB	9.52065e-40	0.643626	0.579	0.588	5.78341e-35		FAM98A	3.98063e-28	0.445799	0.055	0.267	2.41808e-23		FSD1	6.43198e-186	0.306004	0.419	0.102	3.90717e-181
								SCCPDH	0.000149176	0.643042	0.386	0.499	1		THUMPD3	1.51095e-22	0.44495	0.044	0.215	9.17841e-18		TASOR	5.19053e-228	0.305923	0.299	0.005	3.15304e-223
								DPYSL2	2.97864e-39	0.642969	0.672	0.798	1.8094e-34		UBAP2	1.89689e-31	0.444337	0.058	0.29	1.15228e-26		BTF3	3.32799e-116	0.30566	0.992	0.758	2.02162e-111
								HMGB1	2.34654e-93	0.642422	0.858	0.877	1.42543e-88		TMPRSS6	5.37309e-47	0.444126	0.081	0.412	3.26394e-42		COX17	7.01382e-123	0.30552	0.938	0.554	4.26062e-118
								INSIG1	4.94388e-05	0.642055	0.385	0.473	1		IRAK1BP1	6.0216e-15	0.444016	0.043	0.166	3.65788e-10		TENT5C	1.66703e-193	0.305342	0.257	0.004	1.01265e-188
								CREBRF	2.59353e-09	0.641893	0.205	0.171	0.000157547		CHCHD7	2.18513e-32	0.443885	0.061	0.301	1.32738e-27		GPC2	6.90434e-157	0.305236	0.386	0.088	4.19411e-152
								SOX1	1.6676e-110	0.641565	0.137	0.01	1.013e-105		PCYOX1	1.16823e-63	0.443011	0.137	0.599	7.09652e-59		UFD1	0	0.305063	0.441	0.013	0
								PIP4K2B	0.00838144	0.641441	0.246	0.277	1		ACP1	5.5507e-75	0.442497	0.145	0.662	3.37183e-70		GOPC	7.80711e-258	0.305058	0.714	0.264	4.74251e-253
								CACNA1C	0.00295184	0.641144	0.258	0.289	1		SNCA	3.09986e-44	0.441487	0.059	0.357	1.88304e-39		DUSP4	1.59269e-120	0.304966	0.269	0.05	9.67494e-116
								PRPH	3.05918e-15	0.641076	0.181	0.119	1.85833e-10		TRIM56	2.71655e-12	0.441384	0.032	0.13	1.6502e-07		PLEKHJ1	3.46441e-197	0.30481	0.699	0.307	2.10449e-192
								XRCC6	6.79018e-19	0.640455	0.533	0.684	4.12476e-14		LAMB1	1.09092e-18	0.440839	0.046	0.195	6.62692e-14		ITGAE	1.31736e-204	0.304504	0.622	0.256	8.00244e-200
								ANP32B	1.51375e-22	0.640053	0.564	0.721	9.1954e-18		CCDC66	9.5505e-35	0.440694	0.052	0.296	5.80155e-30		LSR	2.69696e-162	0.30432	0.492	0.174	1.63829e-157
								WDR48	1.62141e-05	0.639866	0.28	0.299	0.984944		COA6	1.63966e-43	0.440431	0.084	0.402	9.96025e-39		CCDC58	2.06058e-207	0.304139	0.376	0.063	1.25172e-202
								CALM2	2.77422e-143	0.639582	0.927	0.923	1.68523e-138		ANKRD39	2.57283e-38	0.44014	0.064	0.337	1.56289e-33		SEPTIN1	3.63531e-207	0.304088	0.264	0.001	2.2083e-202
								AGO2	3.92012e-07	0.639549	0.273	0.274	0.0238132		ZNHIT1	1.92245e-67	0.439475	0.201	0.756	1.16781e-62		THEM6	7.70337e-179	0.303694	0.232	0.001	4.67949e-174
								TSPYL2	1.49746e-11	0.639403	0.204	0.16	9.0965e-07		OBSL1	5.72296e-46	0.439457	0.064	0.374	3.47647e-41		SEC61A1	4.54089e-134	0.303635	0.718	0.368	2.75841e-129
								PAX4	6.81163e-07	0.639279	0.403	0.46	0.0413779		DBI	5.20382e-45	0.439452	0.282	0.834	3.16111e-40		LAMTOR5	1.25576e-200	0.303445	0.909	0.452	7.62824e-196
								RGAG4	1.06707e-42	0.638977	0.181	0.075	6.482e-38		NIN	4.17404e-10	0.439293	0.033	0.118	2.53556e-05		TUSC2	5.98066e-211	0.303296	0.56	0.193	3.63301e-206
								CSNK1D	0.000334722	0.638783	0.365	0.462	1		PAPOLA	1.55635e-81	0.438975	0.149	0.694	9.45419e-77		MRPL45	3.42176e-145	0.303218	0.427	0.148	2.07858e-140
								OCRL	7.40043e-08	0.637662	0.205	0.179	0.00449547		DMAC2L	1.33366e-16	0.438827	0.035	0.163	8.10142e-12		RIPOR1	2.88741e-184	0.303191	0.238	0.001	1.75399e-179
								FOXK2	9.37051e-06	0.637289	0.254	0.26	0.569221		SDHB	1.08631e-46	0.437952	0.079	0.407	6.59892e-42		LRRC47	7.29517e-126	0.302784	0.37	0.13	4.43152e-121
								PLAGL2	0.000244276	0.637011	0.279	0.311	1		SMNDC1	1.53395e-20	0.437583	0.053	0.22	9.31813e-16		ATP5PF	9.26263e-127	0.302261	0.979	0.558	5.62667e-122
								PDPR	1.09388e-06	0.636603	0.202	0.183	0.0664487		TIMM44	8.58719e-41	0.436769	0.053	0.329	5.21637e-36		PLPBP	3.88455e-288	0.302052	0.378	0.01	2.35971e-283
								PDCD4	0.000256776	0.63578	0.361	0.448	1		CHMP2A	9.22948e-82	0.436759	0.135	0.667	5.60654e-77		PRRC2A	3.92122e-174	0.301884	0.585	0.223	2.38198e-169
								C9orf64	1.22422e-121	0.634697	0.152	0.012	7.43667e-117		ANP32A	3.6809e-58	0.436306	0.1	0.5	2.236e-53		MRPS34	4.95409e-192	0.301682	0.891	0.461	3.00941e-187
								YKT6	0.00197671	0.634482	0.317	0.383	1		PAPSS2	9.51714e-49	0.436024	0.126	0.51	5.78128e-44		ASPHD1	9.51744e-197	0.301681	0.586	0.221	5.78146e-192
								CKAP4	0.00220373	0.633577	0.303	0.358	1		MYO5A	2.53408e-30	0.435521	0.055	0.278	1.53935e-25		SSTR2	1.42825e-144	0.301497	0.553	0.223	8.67607e-140
								ABCD3	0.00646873	0.63336	0.283	0.334	1		RPL7L1	4.73522e-85	0.43413	0.129	0.666	2.87646e-80		PMVK	1.81519e-192	0.300875	0.747	0.349	1.10266e-187
								RAB10	6.38113e-07	0.632959	0.476	0.658	0.0387628		AIFM1	1.09582e-31	0.431184	0.047	0.271	6.65666e-27		HIST1H2AE	4.63164e-117	0.300862	0.309	0.088	2.81354e-112
								ULK1	1.44432e-07	0.632702	0.24	0.226	0.00877366		CEP95	8.07644e-11	0.431177	0.038	0.131	4.90611e-06		SERP1	2.45141e-156	0.300676	0.87	0.471	1.48913e-151
								SLC2A13	7.43445e-09	0.632235	0.225	0.199	0.000451613		GDAP1	2.70825e-71	0.429959	0.119	0.592	1.64515e-66		EIF2S3	3.0707e-229	0.300617	0.578	0.179	1.86532e-224
								SEC24C	0.000179994	0.631753	0.272	0.297	1		IFT27	2.72258e-47	0.429845	0.065	0.383	1.65386e-42		DCXR	3.39163e-181	0.300563	0.72	0.329	2.06028e-176
								BACE1	1.3806e-13	0.631432	0.459	0.555	8.38662e-09		USP47	1.83293e-66	0.429673	0.094	0.522	1.11343e-61		GPX2	8.66451e-140	0.300066	0.205	0.009	5.26334e-135
								PAFAH1B1	5.61947e-12	0.629614	0.471	0.599	3.4136e-07		EXOSC8	1.8547e-28	0.429631	0.055	0.268	1.12666e-23		DBI	1.11737e-141	0.29998	0.966	0.578	6.78758e-137
								ACVR1B	7.99322e-06	0.62961	0.269	0.28	0.485556		ABCA3	1.00381e-37	0.429453	0.056	0.32	6.09774e-33		SYT7	1.4211e-220	0.29955	0.757	0.297	8.63259e-216
								XPO7	1.97007e-06	0.629537	0.2	0.18	0.119674		RNF157	2.76711e-30	0.429432	0.058	0.284	1.68091e-25		ARFGEF3	2.01296e-184	0.299533	0.81	0.281	1.22279e-179
								HEXIM1	4.51943e-08	0.628653	0.281	0.281	0.00274537		HSCB	3.32336e-33	0.429115	0.056	0.297	2.01881e-28		OAZ1	2.41347e-127	0.299344	0.999	0.793	1.46609e-122
								ETNK1	0.000218584	0.628633	0.447	0.618	1		TMEM196	3.42155e-68	0.428878	0.137	0.617	2.07845e-63		PFDN2	1.41214e-133	0.29933	0.907	0.496	8.57817e-129
								AACS	1.79899e-06	0.628338	0.451	0.598	0.109282		SNRNP27	9.71809e-50	0.428632	0.072	0.406	5.90335e-45		RAB5C	3.79955e-147	0.299181	0.7	0.345	2.30808e-142
								SPTSSB	5.67621e-09	0.627467	0.254	0.231	0.000344807		CCDC93	4.62536e-10	0.428603	0.03	0.112	2.80972e-05		GOLT1A	1.89837e-160	0.298981	0.456	0.16	1.15318e-155
								AKR1C1	1.52268e-10	0.626405	0.23	0.197	9.24969e-06		CTNNAL1	6.17512e-28	0.428467	0.043	0.242	3.75114e-23		SHISA2	1.16435e-84	0.298548	0.17	0.023	7.07297e-80
								DENND1B	6.46117e-12	0.625945	0.219	0.177	3.9249e-07		PGM3	3.77705e-27	0.428277	0.046	0.244	2.29441e-22		QPRT	0	0.298381	0.865	0.338	0
								STX1A	6.81244e-14	0.625927	0.53	0.695	4.13828e-09		MARK3	5.5126e-47	0.42799	0.072	0.394	3.34868e-42		NETO1	1.77289e-144	0.297727	0.358	0.09	1.07696e-139
								ARIH2	0.00126705	0.624088	0.303	0.357	1		ASRGL1	2.41361e-28	0.427529	0.053	0.265	1.46617e-23		EBP	1.4615e-168	0.297676	0.613	0.267	8.87806e-164
								CAP1	1.31671e-08	0.623594	0.514	0.706	0.000799848		GLTPD2	1.58199e-45	0.427266	0.055	0.354	9.60995e-41		ZDHHC4	3.813e-210	0.297596	0.615	0.228	2.31624e-205
								TMEM55A	1.7555e-17	0.622473	0.184	0.121	1.06639e-12		HOOK3	6.82884e-40	0.426503	0.072	0.36	4.14825e-35		ATP5IF1	7.64324e-122	0.297168	0.982	0.578	4.64296e-117
								C21orf59	2.10107e-31	0.622378	0.173	0.083	1.27632e-26		SELENOF	1.97557e-95	0.426075	0.116	0.671	1.20008e-90		SRRM4	3.51283e-158	0.295965	0.367	0.078	2.1339e-153
								FOCAD	0.00904081	0.622095	0.275	0.322	1		EIF2B3	1.11136e-10	0.425766	0.029	0.114	6.75107e-06		MYDGF	1.09071e-241	0.29591	0.824	0.254	6.62562e-237
								NDST1	1.94287e-06	0.62141	0.245	0.241	0.118022		ARFGAP3	1.89385e-46	0.424556	0.082	0.412	1.15044e-41		TMEM233	4.57155e-98	0.295202	0.167	0.014	2.77704e-93
								GSE1	2.4069e-07	0.621392	0.444	0.572	0.014621		TMOD3	2.23497e-34	0.423346	0.052	0.294	1.35766e-29		MRPL32	7.29217e-204	0.295116	0.565	0.207	4.4297e-199
								GNPDA1	0.000750602	0.621242	0.304	0.355	1		SRPRB	2.01602e-58	0.422804	0.105	0.512	1.22465e-53		PLXNA2	5.80297e-141	0.294972	0.924	0.582	3.52507e-136
								SCP2	9.52953e-15	0.620163	0.567	0.747	5.78881e-10		AP1AR	1.48402e-24	0.422681	0.038	0.215	9.01481e-20		WDR60	9.28057e-117	0.294872	0.326	0.098	5.63757e-112
								RAB4B	2.2235e-35	0.619857	0.147	0.058	1.35069e-30		CRCP	5.27159e-18	0.422336	0.044	0.188	3.20228e-13		PSMC3	6.20212e-210	0.294675	0.638	0.261	3.76754e-205
								KIAA2013	8.97069e-05	0.619415	0.29	0.324	1		RIOK1	2.61881e-19	0.421865	0.052	0.21	1.59082e-14		SLC25A39	1.12893e-201	0.294083	0.833	0.415	6.8578e-197
								AFF1	3.71904e-14	0.618247	0.22	0.17	2.25917e-09		ASPH	6.42819e-30	0.421674	0.307	0.761	3.90487e-25		FIBP	2.10349e-172	0.29401	0.827	0.423	1.27779e-167
								CTDSPL	4.44185e-06	0.616829	0.246	0.246	0.269824		GPX7	5.49215e-57	0.421665	0.088	0.472	3.33626e-52		ARRB1	2.72207e-149	0.293307	0.249	0.024	1.65355e-144
								SCHIP1	3.08592e-94	0.616604	0.13	0.013	1.87457e-89		CCDC82	4.10479e-13	0.421637	0.037	0.143	2.4935e-08		COA1	1.91881e-192	0.293277	0.58	0.218	1.1656e-187
								RPS6KA3	1.97723e-08	0.615467	0.415	0.481	0.00120109		RPS6KB1	1.06051e-20	0.421541	0.05	0.216	6.4422e-16		IER3	4.63218e-118	0.293177	0.232	0.034	2.81386e-113
								PLEKHA1	2.25346e-06	0.615212	0.451	0.601	0.136889		GRB14	3.68583e-11	0.421482	0.035	0.128	2.23899e-06		MARCH11	2.60347e-126	0.292793	0.209	0.019	1.5815e-121
								HIP1R	4.36018e-10	0.615137	0.222	0.19	2.64864e-05		NEK1	2.38006e-15	0.421387	0.041	0.166	1.44579e-10		ISCU	6.82407e-204	0.292505	0.722	0.318	4.14535e-199
								MANBA	1.53977e-10	0.61471	0.25	0.221	9.35351e-06		SLC38A4	1.48552e-12	0.421132	0.032	0.132	9.02397e-08		EXOC7	3.00073e-193	0.292448	0.638	0.261	1.82282e-188
								KDM3B	1.1633e-05	0.61415	0.241	0.24	0.706659		P4HA2	4.18114e-21	0.420629	0.043	0.204	2.53988e-16		PHLDA2	2.26699e-65	0.291843	0.224	0.074	1.37711e-60
								TMEM30B	2.14226e-09	0.613946	0.21	0.178	0.000130134		DSTN	1.9584e-38	0.420414	0.323	0.896	1.18965e-33		CHPF	4.41986e-160	0.291287	0.677	0.32	2.68489e-155
								C16orf52	5.05846e-39	0.613817	0.171	0.071	3.07282e-34		NDUFAF2	1.10771e-50	0.420181	0.062	0.392	6.72887e-46		RET	4.94295e-195	0.291176	0.445	0.098	3.00264e-190
								HNRNPD	1.83943e-10	0.612761	0.479	0.62	1.11738e-05		ARHGEF28	1.68231e-13	0.420057	0.04	0.151	1.02194e-08		SRA1	1.96832e-195	0.291092	0.619	0.254	1.19567e-190
								SP1	1.86458e-09	0.612287	0.167	0.128	0.000113266		TCHP	5.51829e-12	0.419756	0.021	0.109	3.35214e-07		TFF2	1.93754e-125	0.290855	0.166	0	1.17698e-120
								DCAF7	9.42507e-09	0.612211	0.486	0.649	0.000572535		DNAJA2	5.86403e-61	0.419284	0.062	0.435	3.56217e-56		C4orf19	8.16463e-169	0.290805	0.336	0.058	4.95969e-164
								MYD88	1.29643e-16	0.610901	0.187	0.126	7.87531e-12		TAF3	1.34096e-15	0.418954	0.046	0.176	8.14578e-11		C1orf56	1.87973e-125	0.290733	0.346	0.104	1.14186e-120
								SLC9A3R1	3.19114e-14	0.610897	0.537	0.7	1.93849e-09		C4orf3	2.71587e-68	0.418766	0.123	0.59	1.64978e-63		SLC52A2	3.55585e-146	0.290647	0.424	0.147	2.16004e-141
								BAMBI	4.27313e-53	0.610848	0.158	0.048	2.59576e-48		CHST9	7.33894e-81	0.4185	0.129	0.65	4.45811e-76		GLRX	8.64711e-164	0.290119	0.466	0.158	5.25277e-159
								SSR1	1.24707e-24	0.610583	0.63	0.773	7.57548e-20		ARL16	3.80061e-63	0.418494	0.073	0.466	2.30872e-58		AL162231.1	2.97893e-175	0.289783	0.227	0	1.80958e-170
								LRRC20	5.96287e-11	0.610404	0.191	0.148	3.62221e-06		TRIM24	2.68738e-32	0.418473	0.059	0.298	1.63248e-27		MRPS33	1.1398e-182	0.289698	0.817	0.411	6.92383e-178
								AVL9	0.00547816	0.60979	0.243	0.267	1		KCNK16	7.65344e-48	0.418432	0.181	0.622	4.64916e-43		CEND1	7.55143e-157	0.289096	0.234	0.013	4.58719e-152
								MAP2K4	0.00999813	0.609442	0.281	0.333	1		CCS	5.40725e-46	0.41815	0.072	0.389	3.28469e-41		JTB	3.04833e-167	0.289085	0.94	0.52	1.85174e-162
								VAT1	9.78639e-10	0.608899	0.516	0.699	5.94484e-05		YIPF5	4.45096e-55	0.417472	0.09	0.466	2.70378e-50		MTREX	3.62227e-284	0.288685	0.38	0.012	2.20039e-279
								ATXN7L3	2.40454e-25	0.608282	0.195	0.114	1.46066e-20		ZSCAN16-AS1	2.97293e-10	0.417271	0.033	0.119	1.80594e-05		SCT	9.44432e-53	0.288673	0.127	0.026	5.73705e-48
								GABPB1	0.00814092	0.608242	0.189	0.194	1		MMUT	6.78087e-19	0.417243	0.046	0.196	4.11911e-14		HES4	8.95328e-108	0.288648	0.216	0.036	5.43876e-103
								FAM171A2	8.35024e-06	0.608117	0.235	0.232	0.507244		PLPBP	6.63184e-22	0.416395	0.047	0.217	4.02858e-17		SPCS1	2.91427e-118	0.288033	0.944	0.564	1.7703e-113
								PPP3R1	7.35449e-05	0.60686	0.213	0.209	1		DTWD1	1.07352e-16	0.416237	0.033	0.16	6.52118e-12		THAP7	2.46241e-128	0.287988	0.434	0.172	1.49581e-123
								FSTL5	4.11665e-08	0.606321	0.256	0.238	0.0025007		AIMP1	8.71612e-50	0.415611	0.07	0.403	5.29469e-45		ACAT2	1.85244e-99	0.287832	0.604	0.313	1.12529e-94
								PITPNA	0.00933218	0.605768	0.251	0.284	1		RPL13	5.72129e-12	0.415377	0.881	0.992	3.47545e-07		RUVBL2	1.14557e-212	0.287781	0.496	0.128	6.95891e-208
								TCF20	1.77026e-05	0.605169	0.215	0.207	1		TPRKB	1.27128e-36	0.415276	0.041	0.284	7.72253e-32		NDUFV3	2.13389e-214	0.287581	0.825	0.399	1.29625e-209
								ETS2	3.60528e-07	0.605073	0.326	0.347	0.0219006		ZRSR2	2.40635e-11	0.414583	0.033	0.126	1.46176e-06		PHLDA1	2.38379e-120	0.287536	0.244	0.04	1.44806e-115
								GLCCI1	0.00972018	0.604142	0.255	0.284	1		TMEM223	5.43769e-49	0.414346	0.05	0.36	3.30318e-44		TMCC3	7.85005e-116	0.286888	0.757	0.441	4.76859e-111
								FBXL3	0.00030739	0.603945	0.216	0.217	1		PMS1	1.1604e-15	0.414194	0.037	0.16	7.04894e-11		SIRT2	1.94252e-158	0.286848	0.492	0.181	1.18e-153
								FRRS1L	0.00116723	0.603366	0.219	0.226	1		PDCD11	2.31462e-26	0.413627	0.043	0.234	1.40604e-21		EIF5A	9.17333e-80	0.286581	0.931	0.591	5.57243e-75
								DPYSL3	4.31272e-05	0.603342	0.152	0.129	1		PSMD1	1.70701e-63	0.413598	0.105	0.532	1.03694e-58		ASAP1	3.92611e-172	0.28589	0.853	0.461	2.38496e-167
								PXN	5.82245e-10	0.603193	0.205	0.169	3.5369e-05		TIMM21	2.40723e-12	0.413264	0.032	0.13	1.46229e-07		HS3ST1	1.25088e-142	0.285282	0.29	0.048	7.59862e-138
								CADPS	7.35109e-81	0.60295	0.836	0.869	4.46549e-76		ZNF75A	6.63685e-19	0.413107	0.044	0.193	4.03162e-14		ENDOV	1.52811e-194	0.284704	0.432	0.112	9.28263e-190
								RAP1A	0.00169457	0.602627	0.301	0.354	1		TSPAN5	1.93227e-51	0.412291	0.064	0.399	1.17378e-46		SLC39A3	7.85783e-169	0.284551	0.488	0.172	4.77332e-164
								PLSCR3	5.65434e-142	0.602463	0.151	0.006	3.43478e-137		PRKRIP1	3.33838e-24	0.412031	0.037	0.21	2.02793e-19		COQ4	5.04604e-157	0.284502	0.564	0.242	3.06527e-152
								HIGD1A	1.33712e-14	0.602188	0.525	0.677	8.12245e-10		DHX38	4.44652e-15	0.411497	0.046	0.172	2.70108e-10		ATP1B3	2.28543e-201	0.284322	0.613	0.224	1.38831e-196
								PPP1R21	2.17736e-16	0.602032	0.23	0.174	1.32266e-11		NFX1	2.49527e-19	0.411036	0.032	0.174	1.51578e-14		LRTM1	2.05106e-117	0.284257	0.236	0.037	1.24593e-112
								CNPPD1	0.000100939	0.601982	0.19	0.179	1		AKR1A1	6.1139e-77	0.410949	0.128	0.633	3.71395e-72		EIF1B	6.08227e-113	0.284034	0.92	0.537	3.69474e-108
								SMARCE1	0.00256007	0.601045	0.341	0.428	1		ATXN7L3B	6.29849e-66	0.410796	0.108	0.548	3.82608e-61		FBXO25	3.51294e-192	0.283925	0.498	0.142	2.13397e-187
								CPEB3	4.94833e-10	0.600667	0.193	0.154	3.00591e-05		ENO1	5.43737e-76	0.410504	0.239	0.869	3.30299e-71		GABARAPL2	9.45523e-111	0.28366	0.975	0.587	5.74368e-106
								GCN1	7.45866e-07	0.598888	0.224	0.208	0.0453084		ABLIM1	1.74829e-69	0.410288	0.137	0.621	1.06202e-64		TMEM97	5.90878e-162	0.283223	0.417	0.11	3.58935e-157
								GBAS	2.89013e-19	0.598854	0.136	0.072	1.75564e-14		NEBL	2.27032e-45	0.409787	0.081	0.404	1.37913e-40		RNF7	1.088e-148	0.282961	0.914	0.457	6.60916e-144
								LARP4B	0.00716521	0.598592	0.225	0.243	1		CNOT4	7.42998e-56	0.409741	0.058	0.405	4.51341e-51		SUMO1	1.06051e-128	0.282301	0.897	0.483	6.44215e-124
								KIF1A	8.80729e-16	0.598415	0.581	0.759	5.35008e-11		ARID5B	6.5028e-26	0.409307	0.053	0.251	3.95019e-21		DPH5	1.28505e-141	0.281834	0.336	0.087	7.80617e-137
								PIAS2	0.00103856	0.598002	0.262	0.289	1		OCIAD1	1.20435e-69	0.409019	0.233	0.836	7.31596e-65		C11orf74	2.59268e-94	0.281717	0.312	0.116	1.57495e-89
								NRIP1	0.000600021	0.597782	0.341	0.412	1		MRPS31	8.27287e-28	0.408744	0.046	0.248	5.02544e-23		MMUT	2.31124e-254	0.281206	0.341	0.01	1.40399e-249
								POU2F1	0.000614579	0.596788	0.231	0.24	1		PSMB1	1.02603e-63	0.408364	0.247	0.843	6.23271e-59		SLC66A2	1.54407e-215	0.281157	0.286	0.005	9.37962e-211
								YPEL2	0.000436261	0.595868	0.216	0.217	1		ZBTB38	1.37669e-45	0.407901	0.067	0.378	8.36284e-41		OAZ2	8.3419e-157	0.280709	0.86	0.467	5.06737e-152
								ARF5	8.27459e-18	0.595865	0.56	0.704	5.02648e-13		GOLGA8B	3.35769e-13	0.407798	0.038	0.147	2.03966e-08		MPG	3.43636e-181	0.280447	0.566	0.225	2.08745e-176
								TIPRL	7.4448e-05	0.595836	0.404	0.527	1		STK33	3.31617e-19	0.407072	0.037	0.181	2.01444e-14		LSM8	1.36725e-159	0.280181	0.585	0.26	8.30548e-155
								PAPSS2	3.36451e-08	0.595763	0.419	0.488	0.0020438		MGST2	4.01716e-58	0.406012	0.114	0.529	2.44027e-53		CPLX2	3.69095e-130	0.27987	0.392	0.128	2.24211e-125
								PIP4K2C	3.92904e-10	0.595749	0.2	0.162	2.38673e-05		OFD1	1.09954e-37	0.405163	0.059	0.325	6.67927e-33		COP1	2.00535e-182	0.279829	0.237	0.001	1.21817e-177
								FKBP3	1.92981e-17	0.59555	0.555	0.718	1.17228e-12		NME2	0.000261496	0.404303	0.078	0.138	1		RPP25L	1.35306e-199	0.279819	0.451	0.115	8.21931e-195
								GRSF1	5.78906e-07	0.59432	0.495	0.683	0.0351662		TXLNG	6.61248e-15	0.40399	0.046	0.171	4.01682e-10		GRHPR	6.22584e-202	0.279791	0.605	0.24	3.78195e-197
								KPNB1	1.67153e-34	0.594245	0.633	0.79	1.01539e-29		PPFIA1	7.37821e-26	0.403092	0.065	0.274	4.48197e-21		MLXIPL	8.34035e-202	0.279682	0.692	0.291	5.06643e-197
								CAPZA2	4.409e-12	0.59205	0.529	0.711	2.67829e-07		STX4	8.28202e-20	0.403068	0.041	0.193	5.031e-15		PIGS	7.05965e-183	0.279175	0.44	0.13	4.28845e-178
								SLC12A7	6.29341e-07	0.591978	0.183	0.156	0.03823		TEX9	6.188e-13	0.403052	0.027	0.126	3.75896e-08		SIGMAR1	1.84976e-201	0.279016	0.591	0.184	1.12365e-196
								PRKCH	1.80867e-30	0.591017	0.154	0.069	1.09869e-25		WDR70	9.75934e-17	0.402282	0.038	0.169	5.92841e-12		NKAPD1	6.89262e-281	0.278927	0.371	0.01	4.18699e-276
								GRAMD3	1.26566e-37	0.590194	0.161	0.065	7.68835e-33		DAD1	3.72808e-71	0.401929	0.187	0.741	2.26466e-66		FAHD2A	3.47602e-148	0.278618	0.303	0.058	2.11154e-143
								DIP2B	0.000987598	0.589656	0.228	0.24	1		PLIN3	4.05324e-39	0.401603	0.082	0.377	2.46218e-34		FIS1	6.58074e-165	0.278454	0.883	0.432	3.99753e-160
								RBFOX2	0.00722585	0.589498	0.398	0.54	1		NDUFB10	4.75902e-67	0.401555	0.198	0.749	2.89091e-62		UBE2F	6.13196e-179	0.278413	0.54	0.203	3.72492e-174
								DSG2	1.75395e-06	0.589149	0.259	0.258	0.106546		BEX3	3.49908e-06	0.401398	0.495	0.956	0.212555		DEF8	6.8472e-161	0.278184	0.527	0.214	4.1594e-156
								DHX15	0.00769414	0.588931	0.249	0.279	1		ERP29	8.88367e-36	0.401145	0.315	0.853	5.39648e-31		SYMPK	2.68133e-134	0.278161	0.539	0.235	1.6288e-129
								PKDCC	7.40826e-05	0.588886	0.216	0.212	1		STIM2	1.89188e-28	0.400373	0.047	0.254	1.14924e-23		S100A6	1.90823e-95	0.278044	0.935	0.609	1.15918e-90
								CTBP2	1.0546e-05	0.588656	0.437	0.57	0.640628		TRNT1	2.98915e-15	0.399197	0.035	0.154	1.81579e-10		ITPA	4.08028e-193	0.277259	0.486	0.148	2.47861e-188
								HES1	2.75607e-13	0.588138	0.153	0.098	1.6742e-08		PTPN11	2.61793e-47	0.398716	0.084	0.419	1.59029e-42		LAPTM4A	8.84502e-108	0.276759	0.901	0.553	5.373e-103
								NUCB1	0.000380088	0.587873	0.429	0.574	1		LMX1A	4.18558e-13	0.398404	0.035	0.141	2.54257e-08		PSMG4	5.40242e-134	0.276736	0.383	0.13	3.28175e-129
								ESYT2	8.35827e-07	0.587793	0.214	0.196	0.0507731		SRRT	4.12421e-28	0.398211	0.047	0.252	2.50529e-23		NPPC	9.67841e-109	0.276268	0.188	0.02	5.87925e-104
								KIDINS220	9.2265e-09	0.586906	0.488	0.648	0.000560473		ZNF711	2.09686e-30	0.39782	0.058	0.285	1.27376e-25		STXBP6	3.26775e-105	0.27624	0.196	0.025	1.98503e-100
								VAPA	9.28111e-22	0.58689	0.625	0.808	5.6379e-17		AFG3L2	2.65869e-45	0.397152	0.059	0.362	1.61505e-40		TMCO1	1.80319e-153	0.275783	0.877	0.493	1.09536e-148
								FAM57A	1.23699e-34	0.586548	0.148	0.06	7.51425e-30		PBDC1	1.02367e-29	0.397069	0.065	0.295	6.21841e-25		MRPL37	3.2229e-188	0.275302	0.552	0.193	1.95778e-183
								MAGEF1	0.000847769	0.586543	0.447	0.631	1		MAN2C1	2.01721e-20	0.396331	0.029	0.174	1.22537e-15		CRK	2.71667e-117	0.275117	0.406	0.156	1.65027e-112
								LDLR	0.0014853	0.585453	0.289	0.33	1		PSMA3	3.02622e-75	0.396105	0.107	0.582	1.83831e-70		TRIM8	5.43485e-165	0.274535	0.407	0.096	3.30146e-160
								PHF2	1.74469e-06	0.584963	0.211	0.193	0.105983		PSMC3	3.23158e-63	0.396069	0.088	0.497	1.96306e-58		CELF3	9.80444e-118	0.274274	0.623	0.316	5.95581e-113
								VCP	1.24904e-29	0.584705	0.597	0.738	7.58739e-25		ORMDL1	5.23806e-78	0.395468	0.09	0.557	3.18191e-73		TPI1	7.32076e-154	0.274256	0.984	0.652	4.44707e-149
								FBXO30	1.09654e-09	0.584259	0.158	0.117	6.66107e-05		MFSD6	2.9429e-30	0.395409	0.053	0.275	1.7877e-25		BID	4.51849e-150	0.273939	0.38	0.107	2.7448e-145
								RAB3B	4.58904e-93	0.58422	0.877	0.913	2.78766e-88		RGS9	2.84618e-50	0.395006	0.09	0.445	1.72894e-45		SPAG7	8.2247e-204	0.273862	0.692	0.296	4.99618e-199
								NCOA1	0.000616158	0.584158	0.24	0.253	1		TMEM126A	1.29068e-46	0.394702	0.058	0.365	7.84034e-42		LRRC24	9.04817e-102	0.272289	0.447	0.206	5.4964e-97
								VWA5A	0.00499846	0.583084	0.382	0.492	1		SAMD3	6.60532e-13	0.394415	0.033	0.137	4.01247e-08		IMPDH2	2.35484e-226	0.271842	0.667	0.247	1.43047e-221
								STARD13	2.56165e-46	0.582946	0.157	0.053	1.5561e-41		TIA1	4.52692e-45	0.393987	0.082	0.406	2.74992e-40		PFDN1	4.4911e-193	0.271439	0.656	0.28	2.72816e-188
								DAPK1	0.00317141	0.582737	0.249	0.273	1		MCPH1	3.02508e-10	0.393883	0.029	0.111	1.83762e-05		CERS4	4.8657e-133	0.271135	0.509	0.216	2.95572e-128
								ACTG1	1.89964e-157	0.582178	0.997	0.937	1.15396e-152		DUSP6	5.04317e-11	0.39313	0.032	0.121	3.06353e-06		ISCA1	5.55135e-129	0.271134	0.625	0.311	3.37222e-124
								FMN2	0.00388502	0.582146	0.179	0.178	1		RFX6	3.38338e-54	0.39297	0.091	0.465	2.05527e-49		AUTS2	9.58315e-154	0.270567	0.546	0.206	5.82138e-149
								BMI1	0.00356027	0.582018	0.237	0.258	1		CTTNBP2NL	1.11141e-18	0.392962	0.033	0.173	6.7514e-14		CASTOR3	3.44409e-201	0.270313	0.263	0.003	2.09215e-196
								FNBP4	7.19613e-06	0.581494	0.324	0.363	0.437136		SEC31A	1.13374e-73	0.392349	0.111	0.585	6.88702e-69		LOXL1	2.25979e-86	0.270172	0.403	0.187	1.37273e-81
								ANKRD36C	3.22911e-34	0.580775	0.34	0.248	1.96156e-29		METTL6	2.83395e-12	0.392338	0.029	0.124	1.72151e-07		PPT1	2.17107e-131	0.270144	0.532	0.238	1.31884e-126
								TMEM30A	6.2221e-05	0.580342	0.413	0.543	1		ELOA	1.65132e-36	0.392257	0.043	0.287	1.00311e-31		PPP1CC	3.56868e-148	0.269924	0.835	0.458	2.16783e-143
								C12orf75	2.30071e-41	0.579992	0.766	0.83	1.39759e-36		SELENOH	1.7592e-70	0.392219	0.174	0.708	1.06865e-65		COX14	1.45339e-151	0.269573	0.859	0.412	8.82875e-147
								PLA2G12A	0.0044054	0.579926	0.389	0.523	1		ZNF277	1.58181e-25	0.391658	0.035	0.215	9.60885e-21		MRPL19	4.26288e-222	0.269464	0.543	0.183	2.58953e-217
								FAM45A	4.81868e-25	0.576968	0.156	0.079	2.92715e-20		LAS1L	4.67026e-11	0.391548	0.03	0.119	2.83699e-06		BTBD3	5.97605e-65	0.268662	0.742	0.492	3.63021e-60
								PABPC3	4.44049e-157	0.574982	0.156	0.003	2.69742e-152		ABCD4	2.43774e-38	0.391476	0.064	0.337	1.48083e-33		SSBP1	1.61186e-209	0.268209	0.778	0.35	9.79138e-205
								CHD1L	0.000202939	0.574923	0.161	0.146	1		CDC42BPB	2.10675e-48	0.390968	0.067	0.391	1.27977e-43		ALKBH7	1.59832e-160	0.268167	0.847	0.419	9.70912e-156
								KIAA0907	7.14922e-31	0.574574	0.155	0.07	4.34286e-26		TDP2	1.13113e-56	0.390257	0.068	0.43	6.87114e-52		IRF9	9.111e-187	0.268059	0.319	0.031	5.53457e-182
								PLOD2	1.44658e-06	0.574281	0.159	0.13	0.0878738		SUGP2	5.49685e-54	0.390173	0.096	0.473	3.33912e-49		TMEM134	6.62028e-169	0.268052	0.506	0.18	4.02156e-164
								TMEM127	1.25618e-05	0.574163	0.208	0.196	0.76308		ARHGAP5	3.71658e-72	0.389756	0.096	0.547	2.25768e-67		NDUFC2	3.62721e-112	0.267986	0.926	0.523	2.20339e-107
								SERINC1	6.67867e-17	0.573874	0.585	0.768	4.05702e-12		GTF3C1	1.85492e-41	0.389589	0.052	0.329	1.12679e-36		SLC35A4	8.72832e-179	0.26722	0.433	0.113	5.3021e-174
								SLC25A5	4.38386e-67	0.573732	0.832	0.875	2.66302e-62		LRRTM3	4.37303e-08	0.389158	0.035	0.106	0.00265644		HIST1H2BD	6.48512e-166	0.267003	0.445	0.117	3.93945e-161
								HDGF	1.27925e-05	0.572607	0.46	0.619	0.777093		MAP4	1.59775e-44	0.389058	0.075	0.388	9.7057e-40		ARL16	2.65002e-180	0.266699	0.595	0.246	1.60978e-175
								BRD2	9.38605e-06	0.570747	0.47	0.649	0.570165		MEGF9	8.0569e-21	0.388872	0.046	0.208	4.89424e-16		IAPP	1.98412e-66	0.266386	0.812	0.555	1.20528e-61
								PPP1R9A	0.000388275	0.569908	0.308	0.357	1		SRP72	1.95388e-82	0.388443	0.132	0.66	1.1869e-77		ERO1A	5.1421e-212	0.265733	0.418	0.059	3.12362e-207
								GSTO2	1.03108e-17	0.569419	0.163	0.099	6.26337e-13		MYL6	0.00263928	0.388272	0.68	0.988	1		MFSD14C	1.07513e-200	0.265714	0.274	0.007	6.53101e-196
								S100PBP	9.00135e-07	0.568245	0.225	0.211	0.0546796		USP14	6.69921e-51	0.388147	0.073	0.414	4.0695e-46		PXMP2	1.17474e-126	0.265695	0.298	0.071	7.13607e-122
								RDH12	4.50629e-40	0.567914	0.14	0.048	2.73739e-35		ZNRD2	6.70337e-13	0.387958	0.037	0.142	4.07203e-08		ZNF22	9.13075e-209	0.265279	0.576	0.196	5.54657e-204
								CHMP4B	7.64961e-06	0.567726	0.495	0.682	0.464683		NPM2	8.33306e-34	0.387165	0.056	0.3	5.062e-29		UBXN1	2.55406e-235	0.265105	0.856	0.409	1.55149e-230
								PGRMC1	9.06588e-26	0.567247	0.637	0.811	5.50716e-21		FAM50A	5.93347e-75	0.386858	0.102	0.571	3.60435e-70		MFSD12	2.11812e-113	0.265059	0.329	0.109	1.28667e-108
								PROX1	0.00241633	0.566091	0.447	0.604	1		ASH1L	2.98626e-67	0.386232	0.102	0.541	1.81404e-62		CHMP2A	3.41893e-197	0.264801	0.826	0.386	2.07686e-192
								ARPC2	2.52848e-54	0.566032	0.716	0.847	1.53595e-49		EIF2AK4	6.10941e-22	0.386048	0.044	0.212	3.71122e-17		KCNB2	3.0931e-175	0.264702	0.479	0.15	1.87893e-170
								WDR6	0.000799129	0.565565	0.444	0.616	1		NDUFS3	2.78878e-76	0.385694	0.132	0.64	1.69407e-71		RABIF	8.19609e-160	0.263991	0.461	0.154	4.9788e-155
								TNS3	6.63114e-07	0.565516	0.182	0.155	0.0402815		MOCS2	4.08665e-54	0.384886	0.059	0.401	2.48248e-49		EIF3H	1.15792e-186	0.263885	0.902	0.498	7.03391e-182
								CXorf57	2.51435e-28	0.565076	0.153	0.071	1.52737e-23		EIF2B4	2.38891e-35	0.384399	0.046	0.287	1.45117e-30		TMEM196	1.70048e-181	0.26387	0.757	0.368	1.03298e-176
								KIF1BP	0.00702453	0.564737	0.236	0.258	1		TXNDC17	9.77459e-76	0.384159	0.129	0.632	5.93767e-71		DMAC1	3.85928e-189	0.26363	0.662	0.279	2.34436e-184
								CERS6	1.66569e-06	0.562839	0.491	0.64	0.101184		NAA15	7.31265e-26	0.38414	0.055	0.254	4.44214e-21		TDG	1.40869e-273	0.263591	0.791	0.328	8.5572e-269
								BTBD6	2.11758e-09	0.562776	0.174	0.135	0.000128634		CHRNA5	1.46389e-45	0.383729	0.07	0.384	8.89254e-41		ANKRD54	8.81634e-128	0.263534	0.304	0.077	5.35557e-123
								TLN1	0.00957006	0.561485	0.284	0.336	1		ZBTB8OS	1.42995e-72	0.383217	0.076	0.509	8.68636e-68		DMKN	1.37868e-154	0.26329	0.586	0.244	8.3749e-150
								ARFGEF2	1.41602e-05	0.56141	0.232	0.228	0.860177		RAB11FIP1	1.07719e-51	0.383211	0.087	0.445	6.54349e-47		BSDC1	1.21519e-157	0.262536	0.531	0.207	7.38179e-153
								ZMYM3	0.000167362	0.561171	0.187	0.177	1		MSL3	5.77062e-32	0.383012	0.053	0.284	3.50542e-27		TMEM198	1.29097e-131	0.262481	0.387	0.126	7.84213e-127
								SHISA5	1.68338e-07	0.561118	0.515	0.685	0.0102259		ENY2	6.44396e-87	0.382806	0.122	0.655	3.91445e-82		GCSH	5.57679e-129	0.262275	0.725	0.372	3.38768e-124
								WDFY1	5.60384e-05	0.560281	0.214	0.21	1		HSPA14	5.01974e-11	0.382731	0.023	0.105	3.04929e-06		LSAMP	1.73405e-192	0.262047	0.799	0.403	1.05337e-187
								YME1L1	0.000116812	0.559902	0.428	0.572	1		DIAPH2	1.07432e-15	0.382559	0.041	0.168	6.52608e-11		YAE1	5.63321e-203	0.261996	0.272	0.005	3.42195e-198
								KHDRBS3	8.05228e-05	0.559357	0.218	0.213	1		RAP1A	2.21601e-44	0.382081	0.067	0.372	1.34614e-39		DENND11	3.04191e-158	0.261652	0.206	0	1.84784e-153
								SEPT5	9.95109e-86	0.558689	0.133	0.017	6.04489e-81		MUS81	9.28965e-25	0.381761	0.037	0.213	5.64309e-20		MRPL58	1.31419e-185	0.261532	0.291	0.02	7.98315e-181
								OGDH	2.59016e-08	0.55844	0.19	0.158	0.00157342		SPAG9	5.29035e-58	0.381515	0.085	0.469	3.21368e-53		PTPRU	1.3869e-98	0.26139	0.34	0.128	8.42485e-94
								STAG3	5.19127e-91	0.557773	0.151	0.022	3.15349e-86		FBL	3.06916e-58	0.381052	0.088	0.477	1.86439e-53		NFASC	1.66891e-122	0.261041	0.616	0.307	1.0138e-117
								SLC9A6	0.000122822	0.557083	0.183	0.17	1		AASDHPPT	9.79467e-75	0.381035	0.122	0.611	5.94987e-70		NEU1	1.59899e-119	0.260289	0.623	0.305	9.7132e-115
								KCTD5	9.67294e-05	0.556466	0.188	0.176	1		STXBP3	6.23623e-11	0.381032	0.046	0.144	3.78826e-06		PRSS2	3.15507e-141	0.260257	0.188	0.001	1.91658e-136
								LHFPL4	2.99388e-11	0.555616	0.177	0.131	1.81866e-06		ICA1	1.41923e-70	0.381012	0.122	0.595	8.62124e-66		PRXL2C	2.52557e-204	0.260133	0.27	0.004	1.53418e-199
								TRIOBP	5.30529e-05	0.555357	0.229	0.227	1		ECHDC2	3.71331e-23	0.380953	0.043	0.216	2.25569e-18		MRPL20	3.35334e-197	0.259688	0.907	0.473	2.03702e-192
								AP3B2	0.00185242	0.555245	0.195	0.194	1		SLC66A1	1.03974e-11	0.380802	0.037	0.134	6.31598e-07		ARSG	1.0289e-146	0.259285	0.228	0.017	6.25018e-142
								IRF2BP2	7.77734e-19	0.554627	0.6	0.743	4.72443e-14		ALCAM	6.20182e-80	0.380342	0.152	0.692	3.76736e-75		MPLKIP	2.40494e-180	0.259015	0.672	0.302	1.46091e-175
								C15orf48	0.000474561	0.554122	0.203	0.197	1		UFM1	6.14426e-68	0.380272	0.126	0.593	3.73239e-63		NSMF	2.97687e-93	0.258691	0.342	0.135	1.80833e-88
								PRDX3	6.42446e-09	0.553504	0.519	0.717	0.00039026		IFT57	3.43392e-53	0.379618	0.067	0.412	2.08597e-48		ELP1	1.06932e-197	0.258199	0.264	0.004	6.4957e-193
								C1orf158	1.7957e-22	0.552835	0.16	0.086	1.09082e-17		TERF1	6.92579e-63	0.378577	0.129	0.579	4.20714e-58		KLHL11	2.25404e-149	0.257944	0.21	0.007	1.36924e-144
								MARK1	3.66565e-11	0.552822	0.181	0.136	2.22674e-06		BEND5	8.20664e-20	0.378346	0.03	0.174	4.98521e-15		EEF1E1	1.94529e-164	0.257896	0.603	0.265	1.18168e-159
								HACD2	0.00482276	0.552764	0.251	0.278	1		MED19	1.2233e-48	0.377478	0.078	0.413	7.43107e-44		SMIM24	7.45248e-113	0.257719	0.178	0.01	4.52708e-108
								SELENOI	0.00241206	0.552704	0.258	0.284	1		MTG1	8.57094e-25	0.377384	0.038	0.216	5.2065e-20		KXD1	1.19861e-172	0.257044	0.514	0.182	7.28109e-168
								SENP2	0.000133261	0.551847	0.272	0.294	1		ELOC	7.25539e-97	0.377187	0.105	0.653	4.40736e-92		MRPL47	4.67151e-173	0.25692	0.619	0.27	2.83776e-168
								TMEM55B	8.72766e-24	0.550472	0.16	0.085	5.3017e-19		DUSP1	1.76523e-44	0.376981	0.085	0.408	1.07231e-39		PLEKHO1	1.82773e-165	0.256372	0.437	0.115	1.11027e-160
								SUCLG2	1.84777e-15	0.549165	0.167	0.108	1.12245e-10		NAPG	2.46057e-19	0.376417	0.043	0.193	1.4947e-14		SMS	1.68112e-168	0.256234	0.72	0.34	1.02122e-163
								HM13	2.43105e-12	0.548756	0.582	0.76	1.47676e-07		LDHA	1.23744e-22	0.376162	0.068	0.26	7.51693e-18		FABP3	2.2431e-76	0.255967	0.198	0.046	1.3626e-71
								DCUN1D3	0.000838469	0.548024	0.174	0.166	1		NRIP1	4.16154e-49	0.37567	0.085	0.43	2.52797e-44		BRI3	2.68654e-107	0.254986	0.885	0.53	1.63197e-102
								RNF208	0.00744163	0.547995	0.207	0.303	1		EIF2AK1	4.08957e-62	0.374927	0.065	0.446	2.48425e-57		DPM3	1.85434e-135	0.254911	0.662	0.326	1.12644e-130
								KIF13A	1.79557e-09	0.547195	0.145	0.104	0.000109074		MRPL20	1.38604e-86	0.374899	0.169	0.757	8.41961e-82		SLC4A7	5.96307e-160	0.254601	0.45	0.137	3.62232e-155
								RAB12	6.82046e-13	0.546846	0.172	0.121	4.14315e-08		THUMPD1	4.40536e-49	0.374528	0.059	0.379	2.67608e-44		SHARPIN	2.8328e-153	0.254454	0.433	0.147	1.72082e-148
								RAB11A	1.62691e-70	0.545649	0.816	0.877	9.88285e-66		BCAP31	4.0134e-76	0.373957	0.178	0.739	2.43798e-71		TCEAL9	2.15983e-212	0.254345	0.747	0.327	1.31201e-207
								RERE	7.64614e-08	0.545137	0.463	0.601	0.00464472		ZNF91	1.9746e-40	0.373721	0.059	0.339	1.19949e-35		NDUFAF2	6.75317e-188	0.253924	0.52	0.186	4.10228e-183
								NUCKS1	2.68041e-76	0.544691	0.759	0.861	1.62824e-71		ATP5PO	2.56186e-59	0.373593	0.242	0.813	1.55622e-54		QTRT1	4.81732e-102	0.253636	0.351	0.135	2.92633e-97
								XBP1	8.83801e-27	0.542918	0.688	0.828	5.36874e-22		IFT88	1.13591e-12	0.373503	0.033	0.135	6.90017e-08		APOA2	7.92332e-167	0.253558	0.242	0.01	4.8131e-162
								KIF3A	6.14848e-08	0.542348	0.45	0.579	0.00373495		USP10	6.30061e-35	0.373503	0.061	0.314	3.82737e-30		ITPRID2	9.85685e-188	0.253522	0.252	0.004	5.98764e-183
								RGS2	0.000174952	0.542259	0.191	0.18	1		HSPA4	1.8559e-75	0.373045	0.091	0.55	1.12739e-70		STRAP	1.31733e-145	0.253411	0.907	0.505	8.00226e-141
								SNHG3	5.86977e-152	0.540472	0.172	0.008	3.56565e-147		UNC13A	5.02066e-28	0.372709	0.056	0.269	3.04985e-23		GATD1	5.73609e-198	0.253359	0.263	0.004	3.48445e-193
								B3GNT5	1.78866e-06	0.540284	0.178	0.153	0.108654		TRA2A	2.58593e-40	0.372696	0.064	0.347	1.57085e-35		SPATS2L	1.949e-122	0.253287	0.358	0.112	1.18394e-117
								CTNNB1	5.07313e-23	0.539394	0.567	0.647	3.08172e-18		PRSS23	3.35067e-09	0.372695	0.033	0.111	0.00020354		NR2F2	2.20402e-87	0.253266	0.298	0.105	1.33885e-82
								CARM1	0.00131757	0.539011	0.22	0.228	1		HIRIP3	1.0904e-14	0.372554	0.024	0.131	6.62376e-10		HOOK2	1.2532e-217	0.252237	0.684	0.282	7.61268e-213
								SCAPER	1.82372e-07	0.537659	0.297	0.303	0.0110784		ECHDC1	1.71339e-44	0.371915	0.052	0.343	1.04082e-39		GAL	4.45619e-83	0.25188	0.164	0.023	2.70696e-78
								ATP1B1	8.04702e-08	0.537427	0.479	0.617	0.00488824		REEP5	2.32863e-86	0.371737	0.137	0.686	1.41455e-81		ARMCX1	1.33922e-139	0.251566	0.505	0.205	8.13522e-135
								KCNN3	0.00246555	0.537267	0.181	0.178	1		TYW3	1.60526e-16	0.371583	0.035	0.162	9.75132e-12		CCNQ	1.33409e-182	0.251035	0.241	0.002	8.10405e-178
								ZNF689	0.000551267	0.537006	0.219	0.223	1		MALSU1	3.02526e-34	0.371094	0.043	0.275	1.83773e-29		FBH1	4.40346e-216	0.250988	0.285	0.004	2.67493e-211
								CASR	9.77701e-13	0.534712	0.214	0.165	5.93914e-08		XRCC5	7.48243e-90	0.369819	0.184	0.799	4.54527e-85		HYAL2	1.09585e-133	0.250802	0.55	0.243	6.65687e-129
								TTC4	7.81421e-49	0.534652	0.126	0.032	4.74682e-44		SMARCC2	8.22184e-57	0.369716	0.116	0.526	4.99444e-52		SYNC	8.2194e-147	0.250481	0.291	0.049	4.99296e-142
								TSSC1	4.14163e-34	0.534088	0.14	0.055	2.51587e-29		ZFAND2A	5.24548e-25	0.369477	0.037	0.215	3.18642e-20		YWHAZ	1.39285e-159	0.25027	0.944	0.559	8.46099e-155
								FAM46B	1.07128e-109	0.53376	0.118	0.005	6.50762e-105		CKAP2	6.30914e-16	0.368358	0.029	0.147	3.83255e-11		C2CD4A	8.93394e-89	0.250229	0.204	0.041	5.42701e-84
								RBMS1	0.000207603	0.533741	0.215	0.212	1		PNPT1	6.78536e-26	0.368258	0.04	0.225	4.12184e-21		ZNF205	1.74228e-112	0.250107	0.291	0.08	1.05836e-107
								RPP21	9.0838e-05	0.533362	0.17	0.153	1		NCBP2AS2	5.0586e-37	0.367791	0.052	0.307	3.0729e-32
								ID1	2.15876e-14	0.533213	0.119	0.065	1.31136e-09		ZCCHC9	7.48656e-23	0.367743	0.04	0.208	4.54779e-18
								FBXL16	4.97904e-07	0.53303	0.177	0.149	0.0302457		TP53I3	2.84134e-60	0.367671	0.062	0.433	1.726e-55
								PDXDC2P	3.88421e-37	0.532899	0.14	0.051	2.3595e-32		RHBDD3	1.05399e-28	0.367543	0.04	0.241	6.40254e-24
								GHR	3.62033e-17	0.532398	0.153	0.091	2.19921e-12		TGS1	8.18033e-15	0.367179	0.03	0.143	4.96922e-10
								COPS2	0.0047774	0.530275	0.282	0.436	1		NKAIN3	1.18195e-15	0.367089	0.049	0.181	7.17989e-11
								ZDHHC20	8.56636e-05	0.529542	0.197	0.186	1		MRPS26	3.21151e-87	0.366785	0.105	0.621	1.95087e-82
								DNAJC10	0.000353849	0.52897	0.447	0.613	1		PLCL1	1.02143e-46	0.366452	0.068	0.386	6.20477e-42
								CFDP1	2.2434e-09	0.528607	0.503	0.673	0.000136277		NDUFV1	2.22657e-61	0.366247	0.079	0.471	1.35255e-56
								CAMK2G	7.43667e-05	0.527636	0.185	0.172	1		RAB2A	2.55314e-77	0.365759	0.228	0.849	1.55093e-72
								EIF4A1	3.68794e-22	0.527183	0.612	0.67	2.24027e-17		ENSA	5.79658e-97	0.365509	0.155	0.761	3.52119e-92
								BRPF3	0.00319497	0.526635	0.196	0.199	1		THRAP3	1.74519e-70	0.363687	0.111	0.572	1.06013e-65
								TERF2	0.00806456	0.526209	0.173	0.172	1		H3F3B	2.08867e-13	0.363281	0.464	0.963	1.26878e-08
								TSC22D1	8.03313e-10	0.524751	0.53	0.681	4.87981e-05		PPFIBP1	6.45283e-26	0.362738	0.04	0.225	3.91984e-21
								VPS52	2.75402e-05	0.524458	0.163	0.143	1		TMED4	1.09606e-78	0.362115	0.14	0.665	6.65813e-74
								NT5C2	0.0002236	0.523977	0.168	0.154	1		CLPTM1L	6.26932e-75	0.362009	0.093	0.552	3.80836e-70
								CDH6	3.14877e-21	0.523328	0.149	0.079	1.91275e-16		PATJ	1.26476e-16	0.361963	0.046	0.182	7.68294e-12
								CRYZ	8.15727e-10	0.523201	0.165	0.123	4.95522e-05		TSG101	2.07012e-80	0.361943	0.096	0.577	1.25751e-75
								TMEM56	1.12056e-27	0.523081	0.137	0.06	6.80695e-23		PCNX4	9.58397e-31	0.361926	0.061	0.292	5.82188e-26
								LEMD2	0.00215585	0.523036	0.2	0.202	1		HNRNPDL	6.60694e-59	0.361611	0.275	0.888	4.01345e-54
								WASHC5	3.41785e-10	0.522121	0.137	0.093	2.07621e-05		LBR	1.52402e-30	0.361546	0.033	0.239	9.25783e-26
								CORO2B	6.09788e-10	0.522088	0.16	0.118	3.70422e-05		MSH3	1.53338e-19	0.36127	0.035	0.18	9.31465e-15
								ATP5MC2	5.82911e-47	0.519443	0.846	0.711	3.54095e-42		UCHL5	3.14896e-19	0.361104	0.043	0.193	1.91287e-14
								MTF1	0.000201213	0.517077	0.191	0.182	1		ZEB1	6.70397e-12	0.360968	0.032	0.127	4.07239e-07
								PCSK1	2.57132e-31	0.516254	0.705	0.758	1.56198e-26		NT5DC1	6.15825e-30	0.36064	0.047	0.262	3.74089e-25
								H2AFY	1.63889e-35	0.516181	0.7	0.845	9.95558e-31		RUVBL1	1.87027e-37	0.360586	0.049	0.303	1.13611e-32
								LRP5	0.00176891	0.515918	0.172	0.166	1		DAB1	1.0872e-13	0.360437	0.046	0.163	6.60429e-09
								GGTLC2	3.14297e-131	0.515842	0.119	0	1.90923e-126		SPG7	1.14983e-51	0.360251	0.078	0.427	6.98474e-47
								SEPT8	9.79821e-36	0.514972	0.125	0.043	5.95202e-31		SLC38A10	1.54648e-29	0.359576	0.041	0.248	9.39426e-25
								PAPD4	1.20017e-44	0.514324	0.13	0.038	7.29054e-40		NOP14	7.77615e-11	0.35949	0.026	0.11	4.7237e-06
								ARHGEF11	1.19034e-19	0.514292	0.151	0.084	7.23087e-15		IMPDH2	6.96222e-64	0.359304	0.091	0.506	4.22927e-59
								KDM4A	0.000312112	0.512559	0.165	0.151	1		RRP1	4.24117e-19	0.358445	0.029	0.166	2.57634e-14
								PPP4R3A	0.00638988	0.512258	0.267	0.301	1		ING5	2.56148e-17	0.358387	0.043	0.181	1.556e-12
								ARL6IP5	4.19395e-13	0.51192	0.573	0.77	2.54766e-08		RPS8	0.000122776	0.358143	0.819	0.968	1
								GRIN2A	1.53716e-17	0.511112	0.163	0.098	9.33766e-13		GAS2L3	1.17879e-37	0.357824	0.079	0.363	7.16069e-33
								SLC3A2	2.81527e-18	0.511099	0.58	0.708	1.71017e-13		RAB5A	4.25873e-49	0.357133	0.062	0.385	2.58701e-44
								SNRPN	6.96364e-50	0.510906	0.814	0.867	4.23013e-45		TMEM41A	6.526e-35	0.35582	0.04	0.273	3.96428e-30
								IRX1	7.00647e-07	0.510873	0.186	0.159	0.0425615		CCDC32	5.48482e-09	0.355329	0.027	0.1	0.000333181
								NBEA	6.81846e-15	0.509783	0.585	0.742	4.14194e-10		NAXE	1.80014e-82	0.355221	0.137	0.673	1.09351e-77
								DHX9	0.000116567	0.509291	0.412	0.539	1		CAPZB	7.23428e-76	0.354947	0.213	0.815	4.39454e-71
								FAM117B	0.00811726	0.508171	0.159	0.155	1		ZNF593	8.62065e-78	0.354336	0.096	0.569	5.2367e-73
								ATP6AP2	2.51968e-10	0.504475	0.54	0.723	1.5306e-05		WDR25	4.56251e-31	0.353699	0.05	0.274	2.77154e-26
								PPM1A	0.00599088	0.503642	0.276	0.425	1		GUSB	1.74423e-19	0.353389	0.043	0.194	1.05955e-14
								P4HA1	4.78459e-19	0.503544	0.163	0.095	2.90645e-14		SKOR2	4.79441e-13	0.353346	0.029	0.129	2.91241e-08
								DCBLD2	9.37495e-07	0.502769	0.162	0.133	0.0569491		THUMPD2	2.22418e-18	0.352928	0.026	0.157	1.3511e-13
								KCNJ16	6.17652e-19	0.501895	0.121	0.06	3.75199e-14		BRD3	4.90918e-88	0.352757	0.11	0.632	2.98213e-83
								IKZF4	3.14736e-08	0.501427	0.175	0.141	0.00191189		TMEM263	1.2878e-56	0.352254	0.073	0.439	7.82288e-52
								CCDC92	0.000953178	0.501188	0.167	0.157	1		C22orf39	1.02675e-58	0.352015	0.055	0.411	6.23709e-54
								CUL3	0.00751892	0.499539	0.277	0.426	1		CALU	5.85937e-51	0.351868	0.07	0.408	3.55933e-46
								RDX	0.000130451	0.49905	0.43	0.577	1		C12orf57	6.96015e-50	0.351786	0.26	0.809	4.22801e-45
								CEACAM1	9.48175e-12	0.49778	0.139	0.091	5.75979e-07		TSEN54	1.39995e-20	0.350998	0.024	0.166	8.50413e-16
								MAPRE1	6.44991e-08	0.496604	0.552	0.748	0.00391806		UTP11	3.06847e-25	0.349938	0.052	0.245	1.86397e-20
								FNDC3A	5.0602e-08	0.496275	0.495	0.64	0.00307387		NDUFS2	8.64435e-82	0.349933	0.087	0.564	5.2511e-77
								SKIV2L2	8.85619e-15	0.495873	0.154	0.098	5.37978e-10		PDCL3	3.48716e-24	0.349699	0.04	0.216	2.11831e-19
								SSH1	5.66893e-10	0.495325	0.158	0.115	3.44365e-05		FTCD	1.25889e-40	0.349564	0.052	0.325	7.64724e-36
								NYNRIN	1.55652e-10	0.494277	0.152	0.108	9.45522e-06		KRT18	4.54623e-67	0.349394	0.119	0.575	2.76165e-62
								QDPR	5.70527e-47	0.493305	0.812	0.877	3.46573e-42		C15orf40	1.40408e-47	0.349286	0.052	0.357	8.5292e-43
								C11orf57	1.83562e-22	0.493275	0.129	0.061	1.11507e-17		DNAJC21	9.9374e-38	0.349129	0.053	0.314	6.03657e-33
								SEMA4B	2.14093e-08	0.492147	0.146	0.109	0.00130053		PGPEP1	5.42181e-44	0.348235	0.072	0.38	3.29353e-39
								ZZZ3	7.52909e-14	0.492138	0.149	0.094	4.57362e-09		RNF168	2.6631e-12	0.348178	0.041	0.146	1.61773e-07
								FAM175B	4.30244e-31	0.492112	0.104	0.034	2.61356e-26		TIMMDC1	2.33054e-61	0.3478	0.067	0.446	1.41571e-56
								UBB	2.55708e-93	0.491714	0.96	0.939	1.55332e-88		MLLT10	4.78952e-27	0.347761	0.067	0.283	2.90944e-22
								KCNJ6	0.00836551	0.491171	0.432	0.588	1		FKBP3	1.20287e-82	0.347715	0.167	0.736	7.30698e-78
								SCARA3	8.15619e-07	0.490641	0.151	0.12	0.0495456		RNASET2	1.80288e-20	0.347288	0.035	0.186	1.09518e-15
								BRE	4.72699e-23	0.490621	0.123	0.055	2.87146e-18		BTG3	9.87531e-34	0.347047	0.064	0.314	5.99885e-29
								HOXB2	1.23958e-15	0.490218	0.104	0.052	7.52992e-11		RALB	9.42646e-16	0.347003	0.03	0.149	5.7262e-11
								EBLN3P	2.42639e-140	0.490158	0.149	0.005	1.47393e-135		SCN9A	1.15126e-26	0.346504	0.049	0.247	6.99342e-22
								GALNT16	2.02279e-05	0.489499	0.137	0.112	1		NMRK1	1.39268e-27	0.3464	0.038	0.232	8.45995e-23
								TLE5	9.98086e-33	0.487767	0.753	0.84	6.06297e-28		OGA	5.22272e-24	0.346204	0.05	0.235	3.17259e-19
								SIRT1	4.85976e-05	0.487665	0.16	0.139	1		HS6ST1	1.50844e-38	0.345963	0.065	0.342	9.16316e-34
								MTMR1	0.00966972	0.486633	0.156	0.152	1		CDK5RAP1	2.77255e-25	0.345963	0.047	0.236	1.68421e-20
								RFWD2	1.48972e-27	0.486352	0.126	0.052	9.04947e-23		ZC3H18	2.82201e-18	0.345636	0.041	0.184	1.71426e-13
								HNRNPM	7.3527e-14	0.486203	0.514	0.653	4.46647e-09		UGGT2	6.88905e-16	0.345561	0.038	0.164	4.18482e-11
								PDE2A	6.0146e-35	0.485948	0.125	0.043	3.65363e-30		NGRN	1.03849e-16	0.345492	0.038	0.169	6.30842e-12
								PLSCR4	3.78105e-42	0.484126	0.112	0.029	2.29683e-37		RNF113A	5.59063e-25	0.345347	0.038	0.217	3.39608e-20
								CSRNP3	0.00131765	0.482174	0.274	0.424	1		EHBP1	1.74374e-32	0.344532	0.05	0.281	1.05925e-27
								TUSC1	1.60783e-19	0.482077	0.138	0.073	9.76693e-15		NTM	1.36311e-59	0.344461	0.134	0.573	8.28034e-55
								SEPT6	2.84531e-19	0.482032	0.127	0.064	1.72841e-14		NIPAL3	4.10535e-13	0.344436	0.032	0.135	2.49384e-08
								RAB1A	4.69464e-16	0.481999	0.606	0.8	2.85181e-11		NABP2	1.69469e-61	0.344416	0.055	0.422	1.02946e-56
								EIF4E	0.00663745	0.481726	0.375	0.617	1		GON4L	2.41559e-34	0.344197	0.043	0.276	1.46738e-29
								GLUD1	1.78931e-06	0.481577	0.249	0.415	0.108693		TFAM	2.13605e-28	0.344049	0.047	0.254	1.29757e-23
								KL	1.78492e-48	0.481454	0.114	0.027	1.08427e-43		CELF4	3.03378e-73	0.344009	0.212	0.793	1.8429e-68
								EXTL3	1.46026e-09	0.48002	0.17	0.129	8.87051e-05		GGCT	8.18414e-45	0.343684	0.068	0.377	4.97154e-40
								PCNX1	3.15767e-05	0.479851	0.182	0.164	1		KIAA1841	3.12571e-19	0.343107	0.03	0.17	1.89874e-14
								GMFB	0.00290626	0.479273	0.237	0.358	1		PHPT1	7.324e-34	0.342584	0.309	0.821	4.44904e-29
								TIAL1	0.00041273	0.478954	0.3	0.486	1		SSR2	3.76584e-49	0.342503	0.269	0.82	2.2876e-44
								AK4	5.89437e-55	0.476785	0.114	0.022	3.58059e-50		ZNF141	1.39226e-12	0.342461	0.02	0.11	8.45743e-08
								HLA-A	2.21999e-12	0.474963	0.598	0.749	1.34855e-07		TMX1	3.35543e-46	0.342203	0.088	0.423	2.03829e-41
								ARHGAP17	7.05308e-05	0.474154	0.165	0.146	1		C1orf131	5.20272e-22	0.342172	0.035	0.195	3.16045e-17
								ZNF395	9.87413e-06	0.473052	0.184	0.164	0.599814		PXK	5.40147e-25	0.342013	0.046	0.232	3.28118e-20
								THSD4	2.5377e-11	0.472904	0.118	0.072	1.54155e-06		EIF3M	5.05225e-72	0.341621	0.096	0.547	3.06904e-67
								GID8	9.78229e-05	0.472185	0.262	0.421	1		EFCAB2	3.98188e-41	0.34121	0.037	0.297	2.41883e-36
								KIAA1147	1.27975e-29	0.472144	0.122	0.047	7.774e-25		EXOC3	2.0632e-16	0.341069	0.035	0.162	1.25331e-11
								CASC10	2.25341e-38	0.472104	0.115	0.034	1.36886e-33		MGMT	1.21038e-11	0.341016	0.024	0.112	7.35259e-07
								JADE2	5.08951e-14	0.471156	0.12	0.068	3.09168e-09		DNM1L	1.70397e-54	0.340296	0.059	0.402	1.03509e-49
								ERAP1	1.08443e-08	0.470838	0.156	0.118	0.000658751		C12orf73	1.85555e-48	0.340014	0.064	0.385	1.12717e-43
								ACAD8	0.0022836	0.468902	0.167	0.159	1		TOPORS	4.47182e-29	0.339831	0.05	0.263	2.71645e-24
								PFKP	0.00227163	0.468896	0.188	0.185	1		RNF213	8.25144e-34	0.339684	0.059	0.306	5.01242e-29
								C9orf69	8.51299e-29	0.468714	0.121	0.047	5.1713e-24		PAIP2	6.24278e-72	0.339467	0.105	0.566	3.79224e-67
								TPT1	2.8509e-81	0.468696	0.994	0.956	1.73181e-76		SMAP2	2.45451e-37	0.33927	0.047	0.3	1.49101e-32
								LSM14A	8.64498e-05	0.46819	0.338	0.569	1		TMEM18	4.86421e-34	0.338524	0.037	0.262	2.95481e-29
								ATP1B2	3.77272e-16	0.468022	0.107	0.054	2.29178e-11		TXN2	2.5019e-76	0.338419	0.094	0.56	1.5198e-71
								CAMK2N2	0.000128087	0.467543	0.14	0.12	1		UNC45A	1.89654e-30	0.337903	0.041	0.253	1.15207e-25
								JUNB	0.00193823	0.467515	0.271	0.397	1		SMIM5	1.37989e-31	0.337622	0.038	0.253	8.38229e-27
								PPP2R3B	0.000194625	0.466406	0.182	0.17	1		CSAD	3.01867e-16	0.337509	0.023	0.138	1.83372e-11
								FAM110B	1.20922e-06	0.465936	0.143	0.112	0.0734555		PARK7	2.23507e-61	0.337345	0.254	0.853	1.35771e-56
								TTTY15	2.81816e-13	0.465773	0.13	0.079	1.71192e-08		RAB17	4.12058e-30	0.337138	0.046	0.26	2.50309e-25
								FAM134C	1.91968e-11	0.464972	0.135	0.088	1.16613e-06		SEPHS2	9.57432e-61	0.336481	0.078	0.465	5.81602e-56
								PIAS3	1.80118e-11	0.464861	0.127	0.081	1.09415e-06		PNPLA8	1.45905e-35	0.336297	0.046	0.288	8.86316e-31
								KIAA1429	1.36247e-16	0.464743	0.122	0.065	8.27649e-12		C2orf49	7.10293e-16	0.336218	0.027	0.144	4.31475e-11
								FAM84B	4.56766e-28	0.464202	0.121	0.048	2.77467e-23		EMC3	4.61061e-55	0.335879	0.064	0.414	2.80076e-50
								PUM2	0.00086032	0.464142	0.229	0.351	1		TIMP1	1.55589e-57	0.335783	0.19	0.68	9.45143e-53
								TMEM179	2.11542e-07	0.462347	0.144	0.11	0.0128503		ZBED5	2.38199e-44	0.335704	0.046	0.33	1.44697e-39
								SYT11	4.78526e-11	0.461552	0.567	0.723	2.90685e-06		COMMD8	2.35969e-46	0.335022	0.055	0.357	1.43342e-41
								GOLGA7	0.000123665	0.461266	0.318	0.528	1		BLOC1S6	2.60033e-64	0.334788	0.107	0.539	1.5796e-59
								HADHB	2.50474e-06	0.460657	0.296	0.502	0.152153		ARPC2	8.35169e-86	0.334551	0.228	0.881	5.07332e-81
								TSC22D2	0.00315075	0.459973	0.145	0.134	1		GPATCH11	7.34653e-11	0.33433	0.021	0.102	4.46272e-06
								BCL2L2	0.00390687	0.457461	0.165	0.159	1		NRXN1	2.01533e-57	0.333438	0.091	0.479	1.22423e-52
								DSCR3	2.09166e-31	0.457323	0.112	0.038	1.2706e-26		ZNF830	6.17901e-23	0.333398	0.032	0.194	3.7535e-18
								STIM1	3.41861e-11	0.457131	0.151	0.104	2.07667e-06		COX6C	4.8286e-13	0.33297	0.402	0.854	2.93318e-08
								TMEM8A	3.48164e-05	0.457124	0.26	0.423	1		MRI1	2.14572e-17	0.332837	0.023	0.145	1.30344e-12
								NISCH	0.00139884	0.457111	0.291	0.456	1		ERCC6L2	2.18995e-20	0.332323	0.038	0.191	1.33031e-15
								EAF1	0.00145345	0.456899	0.188	0.279	1		ELF1	4.85965e-21	0.332053	0.04	0.198	2.95205e-16
								HACD3	1.29962e-21	0.456485	0.555	0.612	7.89469e-17		FAM184A	1.13493e-12	0.331999	0.029	0.127	6.89422e-08
								ABTB2	1.52336e-09	0.456128	0.131	0.09	9.25379e-05		HDGFL3	9.18695e-45	0.331525	0.056	0.353	5.58071e-40
								PAIP1	0.00528001	0.455968	0.357	0.574	1		SCNM1	2.14879e-34	0.331487	0.04	0.27	1.30531e-29
								SLC8A2	8.72967e-07	0.455732	0.129	0.097	0.0530293		HDAC1	4.61313e-55	0.331306	0.079	0.444	2.80229e-50
								IPO5	0.00101582	0.453764	0.246	0.378	1		MORN2	5.74235e-50	0.330581	0.064	0.392	3.48825e-45
								CBARP	1.58871e-23	0.453227	0.121	0.053	9.65075e-19		PAXBP1	5.41469e-21	0.330286	0.037	0.192	3.28921e-16
								DCTN4	0.000299971	0.45312	0.276	0.441	1		NDUFA10	1.50959e-66	0.330199	0.081	0.495	9.17013e-62
								GNL1	0.00670666	0.452689	0.23	0.34	1		GOPC	2.70456e-72	0.329638	0.093	0.542	1.64291e-67
								FAM3C	0.00168766	0.451553	0.301	0.479	1		NME1	1.22302e-70	0.329636	0.16	0.678	7.42937e-66
								TUBB1	8.98809e-32	0.45147	0.115	0.04	5.45991e-27		FAM161A	1.63533e-24	0.32932	0.033	0.206	9.93396e-20
								IRS1	5.94242e-10	0.451458	0.133	0.091	3.60978e-05		ISY1	2.23836e-15	0.329173	0.027	0.141	1.35971e-10
								EFNA5	1.88106e-07	0.451034	0.126	0.091	0.0114267		PPP2R2B	1.12364e-15	0.32912	0.04	0.165	6.82568e-11
								EEF1A1	5.12028e-97	0.45062	1	0.89	3.11037e-92		UIMC1	6.52835e-16	0.32871	0.026	0.142	3.96571e-11
								BBS5	9.03038e-47	0.449653	0.126	0.034	5.4856e-42		GLO1	1.58374e-66	0.328443	0.081	0.495	9.62058e-62
								DOPEY2	5.70552e-34	0.449194	0.119	0.04	3.46588e-29		PTPN2	8.81853e-32	0.327773	0.038	0.254	5.3569e-27
								ATG4B	0.00203801	0.448773	0.208	0.309	1		STXBP4	4.71228e-21	0.327483	0.029	0.178	2.86252e-16
								MANEA	2.66054e-05	0.448466	0.128	0.103	1		FAM13C	6.86696e-41	0.327247	0.058	0.338	4.1714e-36
								TMEM50B	0.000877395	0.447668	0.225	0.344	1		NOP16	2.57926e-24	0.327231	0.041	0.219	1.5668e-19
								SLC7A1	2.26774e-06	0.446339	0.258	0.426	0.137756		KIAA1586	5.32217e-16	0.327136	0.032	0.153	3.23301e-11
								CD59	5.01211e-07	0.44629	0.562	0.773	0.0304465		SAT2	8.31273e-80	0.32703	0.137	0.663	5.04965e-75
								SPTSSA	0.000724745	0.444923	0.276	0.432	1		VIRMA	7.67209e-12	0.326919	0.027	0.119	4.66049e-07
								PRR13	0.00079324	0.444603	0.331	0.539	1		TRMT10C	2.17543e-44	0.32678	0.059	0.358	1.32149e-39
								RAI1	5.12321e-05	0.44389	0.166	0.147	1		RUFY1	1.67888e-27	0.3267	0.056	0.266	1.01985e-22
								VPS26B	4.99531e-07	0.443857	0.253	0.427	0.0303445		LIMA1	1.06559e-38	0.32666	0.061	0.333	6.47302e-34
								B4GALT3	0.000502011	0.443649	0.256	0.4	1		TSGA10	8.99002e-24	0.326578	0.035	0.205	5.46108e-19
								CNOT2	0.000216955	0.443238	0.255	0.403	1		KHDC4	6.05634e-27	0.32652	0.038	0.228	3.67899e-22
								EEF1G	1.79024e-16	0.442682	0.137	0.078	1.0875e-11		NKIRAS1	2.92652e-25	0.32625	0.038	0.219	1.77774e-20
								MAP7D1	0.00140048	0.442568	0.288	0.453	1		SPATS2	3.30113e-38	0.326093	0.049	0.307	2.0053e-33
								ARFGEF3	3.20625e-11	0.441605	0.519	0.566	1.94767e-06		H2AFV	5.00642e-84	0.326093	0.093	0.584	3.0412e-79
								FARSA	1.15751e-06	0.440532	0.245	0.407	0.070314		EIF3H	6.11155e-96	0.325771	0.16	0.768	3.71252e-91
								LAMTOR3	2.56456e-05	0.439905	0.29	0.48	1		ADGRG1	3.29481e-26	0.325646	0.044	0.236	2.00146e-21
								SNHG5	1.32785e-49	0.43962	0.289	0.147	8.06614e-45		NUP58	1.18221e-27	0.325161	0.04	0.235	7.18142e-23
								TAX1BP1	3.87253e-19	0.439286	0.559	0.704	2.35241e-14		RERE	1.7207e-79	0.32398	0.117	0.618	1.04526e-74
								FYTTD1	0.000359346	0.439217	0.323	0.524	1		PSMC6	2.44701e-76	0.322501	0.076	0.523	1.48646e-71
								PON1	1.25502e-28	0.439148	0.11	0.04	7.62373e-24		ZNF793	9.27844e-19	0.32212	0.021	0.15	5.63628e-14
								NRBP1	5.64254e-05	0.439105	0.258	0.414	1		ARMCX3	1.45938e-87	0.321616	0.134	0.683	8.86516e-83
								BPTF	9.65103e-14	0.438576	0.551	0.723	5.86261e-09		NBEA	3.16908e-95	0.321434	0.161	0.765	1.92509e-90
								LRRC4B	4.82501e-12	0.438389	0.111	0.065	2.931e-07		PRDM2	4.17334e-27	0.321365	0.038	0.229	2.53514e-22
								OS9	0.000154981	0.438312	0.484	0.664	1		UQCRFS1	7.17296e-80	0.321292	0.17	0.736	4.35729e-75
								TCTA	0.000144492	0.438267	0.28	0.45	1		FUCA2	1.63557e-40	0.321124	0.05	0.321	9.93542e-36
								AKAP11	0.00663293	0.437525	0.327	0.518	1		SMIM30	2.09068e-54	0.32086	0.081	0.445	1.27e-49
								ATP10D	0.000935665	0.437243	0.12	0.102	1		EPC1	4.38324e-68	0.320799	0.076	0.491	2.66265e-63
								EDC4	0.00766749	0.435482	0.159	0.154	1		SDF4	1.22952e-69	0.319534	0.088	0.522	7.46886e-65
								FAM117A	3.82962e-17	0.435386	0.116	0.059	2.32634e-12		FUS	1.25469e-85	0.318925	0.189	0.795	7.62174e-81
								EPB41L4B	2.25488e-07	0.435337	0.133	0.099	0.0136975		SHPRH	1.28063e-30	0.318923	0.046	0.262	7.77932e-26
								WDFY3	0.00384593	0.434731	0.197	0.288	1		PMM1	1.16146e-38	0.318829	0.052	0.315	7.0554e-34
								HNRNPDL	3.46374e-31	0.434599	0.718	0.86	2.10408e-26		EGR1	8.21624e-44	0.318371	0.09	0.414	4.99104e-39
								MINDY3	0.00681568	0.433311	0.177	0.176	1		MRPS34	4.47264e-77	0.318135	0.177	0.74	2.71695e-72
								SPAST	0.00890651	0.432646	0.211	0.305	1		RTL5	6.55495e-17	0.318133	0.029	0.153	3.98187e-12
								ANXA5	1.23946e-05	0.431527	0.471	0.628	0.752921		B9D1	1.76912e-46	0.317818	0.052	0.352	1.07467e-41
								CDH1	3.16534e-05	0.430876	0.51	0.65	1		PPP1R21	1.15585e-22	0.317601	0.038	0.204	7.0213e-18
								ADGRA1	7.23373e-10	0.42998	0.114	0.072	4.3942e-05		ORMDL2	5.4185e-59	0.317543	0.078	0.458	3.29152e-54
								DUSP16	0.00160953	0.429634	0.244	0.371	1		CCDC107	3.38154e-68	0.317514	0.084	0.508	2.05415e-63
								OCIAD1	8.7674e-15	0.429442	0.627	0.822	5.32585e-10		DDRGK1	2.50991e-72	0.317402	0.081	0.517	1.52467e-67
								CLK2	0.000372334	0.429008	0.145	0.128	1		ZNF620	7.42222e-17	0.31728	0.02	0.136	4.5087e-12
								URI1	0.00220413	0.428812	0.267	0.412	1		ETS2	2.28623e-45	0.316839	0.065	0.374	1.38879e-40
								NT5C3A	0.00735446	0.428384	0.26	0.392	1		IL6R	5.21201e-15	0.316811	0.029	0.142	3.16609e-10
								ALG13	2.52065e-06	0.427783	0.21	0.341	0.153119		COA4	4.30649e-87	0.316493	0.119	0.65	2.61602e-82
								CALM1	1.70635e-105	0.42772	0.927	0.951	1.03654e-100		RPAIN	8.45634e-88	0.316475	0.172	0.767	5.13689e-83
								ANKH	0.000380924	0.427018	0.199	0.303	1		PDHB	1.59022e-82	0.316269	0.104	0.601	9.65996e-78
								N4BP2L2	2.54801e-13	0.426639	0.578	0.776	1.54781e-08		MIB2	3.9609e-25	0.316	0.043	0.227	2.40609e-20
								NT5E	1.24728e-26	0.42662	0.104	0.038	7.57672e-22		IFT20	4.2243e-72	0.315057	0.073	0.501	2.56609e-67
								OSBPL10	1.57431e-06	0.426203	0.112	0.082	0.095633		NSL1	2.32429e-43	0.314863	0.043	0.32	1.41191e-38
								EIF4EBP2	3.717e-05	0.426172	0.281	0.456	1		PICK1	2.26554e-24	0.314805	0.026	0.191	1.37622e-19
								RTN4RL1	0.000191343	0.426118	0.131	0.111	1		GTF2F2	1.18815e-32	0.314426	0.037	0.255	7.21756e-28
								GATA4	0.0070383	0.426064	0.138	0.128	1		HERPUD1	3.24879e-82	0.314337	0.143	0.682	1.97351e-77
								LMAN1	3.8583e-08	0.42597	0.502	0.659	0.00234377		PCF11	1.08205e-41	0.314225	0.046	0.318	6.573e-37
								SDCCAG3	8.57735e-27	0.424754	0.101	0.036	5.2104e-22		CAAP1	5.22009e-16	0.314132	0.03	0.151	3.171e-11
								ERICH3	1.97444e-09	0.424562	0.121	0.08	0.000119939		BICD1	8.98957e-38	0.31392	0.049	0.305	5.4608e-33
								ERGIC3	0.000181888	0.424212	0.534	0.726	1		SLF2	2.75668e-26	0.313862	0.037	0.222	1.67458e-21
								KLC4	0.00435003	0.424093	0.167	0.161	1		DDX3Y	2.56219e-32	0.313801	0.049	0.277	1.55643e-27
								MARCH9	2.7356e-06	0.423057	0.229	0.376	0.166176		ALG5	1.32517e-79	0.313721	0.076	0.534	8.04986e-75
								XRCC5	2.10284e-07	0.42287	0.569	0.79	0.0127739		H2AFZ	3.48668e-66	0.312794	0.237	0.827	2.11802e-61
								SPCS2	1.0615e-14	0.422624	0.625	0.813	6.44819e-10		CHID1	2.36368e-79	0.312594	0.105	0.594	1.43584e-74
								PDCD6IP	0.000387708	0.42139	0.233	0.361	1		SMIM32	9.14643e-13	0.312573	0.03	0.13	5.55609e-08
								SYNJ2BP	1.11148e-06	0.421316	0.281	0.475	0.0675179		GTF3C6	6.44342e-93	0.312462	0.119	0.669	3.91412e-88
								KCNJ2	1.71256e-09	0.420925	0.1	0.061	0.000104031		MAGOHB	1.17146e-24	0.312092	0.035	0.21	7.11613e-20
								CLASP2	0.000450978	0.420876	0.237	0.364	1		RUFY2	1.23719e-21	0.311989	0.032	0.187	7.51543e-17
								HS2ST1	4.21683e-06	0.420835	0.181	0.29	0.256156		GTF2H3	1.57822e-13	0.311893	0.027	0.13	9.58708e-09
								SCG2	3.29979e-22	0.420643	0.519	0.498	2.00449e-17		PRPF4	9.43679e-19	0.311654	0.032	0.17	5.73247e-14
								GPD1L	8.59973e-07	0.420463	0.116	0.084	0.0522399		CTSA	2.75563e-55	0.311393	0.07	0.427	1.67394e-50
								BIRC2	0.00117186	0.4204	0.22	0.332	1		SMPDL3B	9.89622e-24	0.311309	0.03	0.196	6.01156e-19
								CHP1	1.42174e-06	0.419744	0.237	0.39	0.0863652		RPL23	0.00506706	0.310837	0.569	0.938	1
								KIAA1468	3.57256e-17	0.4191	0.104	0.05	2.17019e-12		STAU1	5.12116e-80	0.310494	0.09	0.563	3.1109e-75
								ADORA2A	5.50904e-114	0.418731	0.103	0	3.34652e-109		INTU	1.99489e-14	0.310408	0.021	0.124	1.21182e-09
								COX8A	1.30658e-47	0.418675	0.885	0.902	7.93694e-43		RRP7A	1.18463e-22	0.310044	0.03	0.19	7.19615e-18
								FGF12	5.86754e-05	0.418575	0.276	0.441	1		PTRH1	1.12636e-24	0.309981	0.038	0.216	6.84217e-20
								KARS	2.56232e-05	0.418001	0.311	0.516	1		CASP6	3.26106e-26	0.309648	0.044	0.236	1.98097e-21
								PTBP3	0.00435013	0.417534	0.306	0.475	1		MYSM1	6.48334e-19	0.309636	0.027	0.163	3.93837e-14
								CAD	0.00282766	0.417328	0.154	0.144	1		NOM1	9.14205e-09	0.30945	0.029	0.101	0.000555343
								CACNA1A	2.57145e-08	0.417303	0.476	0.547	0.00156205		ZNF44	7.93454e-10	0.309121	0.026	0.103	4.81992e-05
								DNAJB1	0.0024446	0.417127	0.191	0.279	1		MYO10	4.76776e-37	0.309121	0.062	0.328	2.89623e-32
								RNF130	0.00126902	0.416055	0.232	0.352	1		COX4I1	7.26974e-10	0.308168	0.463	0.922	4.41607e-05
								FAM46C	2.37107e-11	0.415519	0.127	0.081	1.44033e-06		BRWD1	2.56779e-56	0.307591	0.05	0.392	1.55983e-51
								PROSC	1.01481e-08	0.413074	0.123	0.084	0.000616457		ME2	1.4603e-37	0.307483	0.053	0.313	8.87075e-33
								SMARCD1	3.32321e-05	0.412918	0.217	0.343	1		DNASE2	1.31996e-16	0.30745	0.021	0.137	8.01823e-12
								FAM169A	4.00654e-05	0.412807	0.121	0.096	1		ALDH7A1	2.66635e-57	0.307265	0.062	0.42	1.6197e-52
								MAF	0.00335138	0.412182	0.222	0.322	1		ZNF146	3.14745e-47	0.307157	0.049	0.349	1.91195e-42
								ELL	2.12097e-06	0.411813	0.116	0.085	0.128841		SNAP29	1.75513e-34	0.307145	0.037	0.265	1.06617e-29
								GOLT1B	1.238e-05	0.411485	0.186	0.296	0.752036		FAM229B	1.47936e-43	0.306959	0.041	0.318	8.98649e-39
								PUF60	8.02254e-10	0.411252	0.29	0.52	4.87338e-05		BORCS8	4.54494e-29	0.306708	0.032	0.228	2.76087e-24
								H2AFY2	4.40209e-08	0.411159	0.303	0.524	0.00267409		GIPR	6.04325e-36	0.306604	0.058	0.314	3.67103e-31
								ARF6	3.8301e-08	0.410768	0.261	0.45	0.00232663		MANBA	7.61066e-26	0.306304	0.052	0.248	4.62317e-21
								FAM84A	4.33224e-07	0.410131	0.108	0.075	0.0263166		FBLIM1	8.65812e-36	0.306167	0.046	0.289	5.25946e-31
								PRCC	4.54643e-05	0.410096	0.241	0.384	1		FAM32A	3.21158e-93	0.306079	0.102	0.634	1.95091e-88
								XKR7	0.00113828	0.4096	0.124	0.107	1		R3HCC1	1.18082e-60	0.305967	0.064	0.437	7.17302e-56
								SNAPC3	3.55048e-05	0.409114	0.26	0.418	1		ASS1	1.26972e-27	0.304941	0.049	0.252	7.71305e-23
								VKORC1L1	4.33965e-07	0.408379	0.168	0.278	0.0263616		PCCB	1.99872e-17	0.304846	0.033	0.165	1.21414e-12
								WDR18	5.59961e-05	0.407106	0.278	0.45	1		MAN2A1	9.61155e-59	0.304767	0.114	0.529	5.83863e-54
								CNOT11	0.00209844	0.407025	0.188	0.276	1		MRPL22	5.23859e-76	0.304733	0.096	0.562	3.18223e-71
								TMEM181	0.00236469	0.406997	0.225	0.336	1		SLMAP	1.62986e-31	0.304428	0.038	0.252	9.90073e-27
								CPM	4.8156e-25	0.40679	0.115	0.047	2.92529e-20		VIL1	1.55023e-75	0.304018	0.16	0.695	9.41704e-71
								NRXN3	1.73265e-12	0.406661	0.108	0.061	1.05251e-07		BAG5	5.08301e-33	0.304012	0.032	0.248	3.08772e-28
								SEMA4D	6.28642e-05	0.406494	0.115	0.091	1		SPTBN4	1.11317e-24	0.303622	0.029	0.198	6.76205e-20
								PTPRT	2.83754e-12	0.406055	0.124	0.075	1.72369e-07		RAPGEF5	5.20609e-32	0.303537	0.041	0.261	3.16249e-27
								RRN3	4.78483e-06	0.405897	0.147	0.235	0.290659		MED4	2.23306e-49	0.303333	0.068	0.398	1.3565e-44
								USB1	0.00117691	0.405395	0.204	0.308	1		TRAPPC2L	8.30972e-81	0.303126	0.084	0.555	5.04782e-76
								PCID2	4.19799e-06	0.405345	0.179	0.288	0.255011		CHUK	6.43806e-18	0.302752	0.023	0.148	3.91086e-13
								DOPEY1	6.54217e-11	0.405169	0.102	0.06	3.9741e-06		TRUB2	1.06662e-28	0.302634	0.04	0.241	6.47928e-24
								DDX5	7.48753e-37	0.404659	0.811	0.897	4.54838e-32		NAAA	1.78626e-15	0.302135	0.033	0.153	1.08508e-10
								ICMT	0.00286714	0.404394	0.203	0.3	1		CCDC50	6.12565e-62	0.301669	0.082	0.479	3.72109e-57
								FAM49B	1.19241e-08	0.40382	0.266	0.465	0.000724339		SON	1.89014e-76	0.301522	0.236	0.868	1.14818e-71
								DBNDD1	1.34969e-06	0.40371	0.202	0.329	0.0819882		TSPYL2	3.57617e-16	0.301363	0.049	0.184	2.17238e-11
								PPP2R5C	0.000627304	0.402633	0.29	0.457	1		TAOK3	1.61299e-19	0.300588	0.04	0.189	9.7983e-15
								YARS	2.43725e-05	0.402432	0.231	0.368	1		TLE4	5.80856e-26	0.300542	0.04	0.226	3.52847e-21
								RB1	0.000468666	0.401956	0.204	0.309	1		NDUFS7	6.28756e-84	0.30032	0.164	0.738	3.81944e-79
								GALNT11	2.73715e-06	0.401902	0.207	0.337	0.166271		IQCE	4.73517e-24	0.300239	0.04	0.215	2.87642e-19
								CRY1	0.00317743	0.401814	0.123	0.108	1		COPS5	9.42041e-62	0.30008	0.062	0.439	5.72252e-57
								FAM104A	2.71934e-05	0.40173	0.22	0.349	1		ECI2	2.51337e-53	0.299645	0.068	0.416	1.52677e-48
								MAP3K3	0.0029831	0.40119	0.116	0.1	1		C12orf43	8.61406e-22	0.29913	0.026	0.176	5.2327e-17
								RCAN3	0.000318982	0.401093	0.353	0.584	1		PSMD4	6.96353e-84	0.299043	0.099	0.597	4.23006e-79
								LRRC58	3.40404e-06	0.400534	0.215	0.348	0.206782		ACAP2	4.34574e-30	0.298862	0.041	0.251	2.63987e-25
								DNAJC5	6.85123e-10	0.400426	0.215	0.377	4.16185e-05		ATP5MC3	3.8604e-41	0.298733	0.303	0.861	2.34504e-36
								GAS2L3	0.000647395	0.399308	0.243	0.364	1		INKA2	7.73798e-15	0.298724	0.032	0.146	4.70051e-10
								ZC3H7A	0.000645465	0.399194	0.216	0.327	1		TOX4	1.36053e-51	0.298472	0.055	0.381	8.26469e-47
								UBE2L5P	1.25464e-113	0.39876	0.102	0	7.62144e-109		MRPL57	4.74326e-95	0.298389	0.135	0.712	2.88134e-90
								C16orf45	5.80071e-07	0.398582	0.122	0.089	0.035237		NOP53	1.08598e-76	0.29799	0.163	0.707	6.59687e-72
								SPINK5	1.04846e-24	0.39834	0.103	0.039	6.36899e-20		NAA16	1.28989e-13	0.297812	0.023	0.122	7.83559e-09
								UBAP2L	1.26397e-05	0.398245	0.252	0.411	0.767812		APPL1	3.36358e-63	0.297748	0.079	0.478	2.04324e-58
								CRTC1	0.000105712	0.397739	0.191	0.295	1		ENDOV	4.53642e-40	0.297634	0.043	0.304	2.75569e-35
								ITM2B	2.20943e-32	0.397414	0.765	0.845	1.34214e-27		TOGARAM1	4.57716e-21	0.297357	0.03	0.181	2.78044e-16
								CUL5	0.000174781	0.396578	0.233	0.362	1		LZTFL1	1.01484e-13	0.296886	0.026	0.128	6.16473e-09
								TMEM214	0.00217615	0.396384	0.154	0.223	1		MEF2A	1.11106e-26	0.296845	0.049	0.247	6.74925e-22
								CEP170	5.4519e-07	0.396166	0.259	0.433	0.0331181		NDUFAF4	6.54385e-22	0.296418	0.026	0.177	3.97513e-17
								WWC3	7.33914e-09	0.395664	0.105	0.067	0.000445823		DNALI1	3.87131e-61	0.295484	0.061	0.433	2.35167e-56
								KIAA0232	1.69478e-06	0.39489	0.276	0.461	0.102951		PHTF1	2.67226e-40	0.295314	0.04	0.299	1.62329e-35
								PPP6C	1.82435e-10	0.394577	0.258	0.46	1.10822e-05		PNMA8A	1.04229e-17	0.295132	0.029	0.158	6.33147e-13
								SNHG19	2.85238e-80	0.394377	0.114	0.011	1.7327e-75		OTUD6B	9.66824e-13	0.294848	0.024	0.119	5.87307e-08
								CHST14	1.77018e-17	0.394113	0.101	0.047	1.07531e-12		FCGRT	9.7747e-55	0.294679	0.143	0.572	5.93774e-50
								FYCO1	1.35466e-07	0.39329	0.118	0.083	0.00822902		CBWD1	3.29609e-30	0.294606	0.027	0.225	2.00224e-25
								SOS2	0.00862045	0.393189	0.16	0.225	1		SH3GLB1	2.20249e-77	0.294306	0.075	0.523	1.33792e-72
								MARCH7	1.38676e-11	0.392703	0.25	0.454	8.42402e-07		COX19	5.75988e-32	0.294287	0.033	0.246	3.4989e-27
								SYT14	3.0956e-05	0.39217	0.174	0.271	1		LMAN2	1.02615e-83	0.29362	0.119	0.638	6.23346e-79
								ASIC2	8.65123e-06	0.391665	0.118	0.09	0.525528		AP4M1	1.26966e-20	0.293164	0.027	0.173	7.71267e-16
								PPP6R3	6.4714e-05	0.39148	0.235	0.372	1		UBE3A	1.04623e-73	0.292855	0.113	0.587	6.35541e-69
								SVIL	0.00660319	0.391237	0.143	0.133	1		ECHS1	2.11543e-90	0.292853	0.126	0.676	1.28504e-85
								DYNLT3	4.79064e-06	0.391079	0.273	0.45	0.291012		NRDE2	1.25828e-25	0.292591	0.044	0.233	7.64356e-21
								ATP5S	4.89923e-05	0.390529	0.102	0.077	1		FAM162A	2.56228e-63	0.292323	0.068	0.457	1.55648e-58
								TMEM205	0.000147739	0.390461	0.338	0.554	1		ALAS1	8.37056e-31	0.292156	0.033	0.24	5.08478e-26
								GOSR2	3.72323e-05	0.390216	0.211	0.332	1		CDK2AP2	1.43662e-32	0.292029	0.052	0.284	8.7269e-28
								ZMAT3	4.94565e-05	0.389532	0.202	0.314	1		MRPL16	4.99763e-25	0.291774	0.033	0.209	3.03586e-20
								UBE2A	6.93899e-09	0.389094	0.2	0.344	0.000421516		P3H1	1.63024e-20	0.291725	0.04	0.195	9.90305e-16
								GPX1	4.28749e-30	0.389042	0.31	0.196	2.60448e-25		RECQL	1.8955e-16	0.291652	0.026	0.145	1.15144e-11
								VWA1	2.31684e-11	0.389037	0.229	0.411	1.40739e-06		KMT2A	3.57624e-76	0.291314	0.107	0.582	2.17242e-71
								CDK16	2.10296e-07	0.388666	0.275	0.467	0.0127746		STC2	9.76875e-13	0.291302	0.033	0.135	5.93413e-08
								HIST1H2AC	0.000783824	0.388477	0.347	0.548	1		UBXN2A	2.96203e-28	0.29081	0.037	0.232	1.79931e-23
								ATP5F1A	3.46474e-27	0.388345	0.782	0.882	2.10469e-22		ZNF22	9.84775e-59	0.290492	0.064	0.429	5.98212e-54
								PTDSS1	0.000534877	0.388196	0.158	0.235	1		ANKRD65	6.12672e-59	0.290462	0.05	0.403	3.72174e-54
								YPEL5	5.1797e-08	0.388117	0.345	0.607	0.00314646		POLB	1.26407e-20	0.290306	0.035	0.187	7.67873e-16
								PLCB1	2.44368e-10	0.387998	0.144	0.099	1.48444e-05		ZCCHC10	1.24066e-40	0.290203	0.038	0.298	7.5365e-36
								MEA1	1.27226e-11	0.387908	0.27	0.491	7.72847e-07		GBF1	2.45528e-26	0.290188	0.043	0.234	1.49149e-21
								GAB2	0.000776523	0.386062	0.142	0.209	1		UXT	7.80057e-99	0.290122	0.096	0.64	4.73853e-94
								IGFBP5	2.01623e-55	0.386051	0.844	0.798	1.22478e-50		STIP1	6.00812e-59	0.290042	0.099	0.5	3.64969e-54
								CDC42SE2	1.38553e-05	0.385681	0.222	0.356	0.841657		DNAJC25	4.19226e-14	0.289896	0.027	0.133	2.54663e-09
								FRY	3.11715e-06	0.385613	0.207	0.331	0.189355		ETAA1	1.39033e-13	0.289696	0.027	0.13	8.44568e-09
								UBE2N	8.86579e-07	0.385227	0.355	0.617	0.0538561		MRPS28	2.09762e-25	0.289516	0.035	0.214	1.27422e-20
								SNX27	0.000123123	0.385135	0.175	0.268	1		ERBIN	4.86803e-20	0.289446	0.021	0.158	2.95713e-15
								SIDT2	6.52876e-05	0.385108	0.227	0.355	1		RNF13	2.02756e-42	0.289247	0.058	0.345	1.23166e-37
								ASPHD2	0.00102784	0.384629	0.109	0.091	1		ANKRD17	1.1491e-72	0.289171	0.076	0.508	6.98035e-68
								ATXN7L1	4.24973e-13	0.384177	0.102	0.055	2.58154e-08		CCT4	1.68511e-100	0.289093	0.119	0.693	1.02363e-95
								STMN2	9.73685e-64	0.383854	0.978	0.94	5.91475e-59		CDC16	2.01312e-39	0.288869	0.064	0.343	1.22289e-34
								ENO1	2.87131e-27	0.383466	0.69	0.842	1.74421e-22		GOLGA3	1.20409e-43	0.288736	0.061	0.357	7.31437e-39
								LRP10	0.00506986	0.383434	0.261	0.395	1		MRPL34	2.44745e-83	0.288735	0.093	0.582	1.48673e-78
								HGS	9.25234e-05	0.382817	0.184	0.284	1		PSMB3	2.03059e-89	0.288477	0.107	0.632	1.2335e-84
								DVL3	6.01428e-08	0.382075	0.221	0.375	0.00365343		EXTL2	2.40925e-24	0.288356	0.04	0.217	1.46352e-19
								SARM1	2.7952e-05	0.381862	0.205	0.323	1		CBX1	2.57151e-64	0.287942	0.087	0.498	1.56209e-59
								GNB5	0.000529275	0.381297	0.211	0.321	1		DLGAP4	6.90538e-72	0.287856	0.093	0.541	4.19474e-67
								PICALM	3.74852e-05	0.381228	0.219	0.346	1		SHOC2	9.42941e-69	0.287758	0.104	0.549	5.72799e-64
								SCAMP2	4.18911e-05	0.381033	0.223	0.351	1		F10	8.55825e-53	0.28774	0.139	0.552	5.19879e-48
								PCMTD2	0.000711519	0.380195	0.184	0.274	1		WDR54	2.03581e-50	0.28754	0.053	0.373	1.23667e-45
								RGS7	0.00525496	0.379798	0.131	0.185	1		GTPBP8	1.85334e-23	0.287411	0.033	0.2	1.12583e-18
								DNAJC9	0.00336759	0.378656	0.17	0.245	1		MYEF2	8.51534e-80	0.28722	0.102	0.588	5.17273e-75
								INAFM2	1.88217e-08	0.378214	0.107	0.07	0.00114334		SPTY2D1	8.39228e-24	0.287052	0.035	0.205	5.09798e-19
								AAAS	0.000193095	0.378188	0.146	0.221	1		CCDC51	2.43528e-18	0.286686	0.018	0.142	1.47934e-13
								RPA1	8.28216e-05	0.378116	0.111	0.087	1		NFATC2IP	8.15062e-35	0.286664	0.052	0.296	4.95117e-30
								ABHD13	2.32595e-06	0.377872	0.267	0.443	0.141292		PREB	7.35573e-40	0.286588	0.05	0.318	4.46831e-35
								FBXO11	3.28241e-05	0.377809	0.209	0.33	1		SEM1	1.07686e-58	0.286398	0.263	0.851	6.54148e-54
								DYNLRB1	3.56339e-22	0.377436	0.726	0.867	2.16462e-17		DDX50	5.86784e-37	0.286288	0.05	0.304	3.56448e-32
								AP3M1	6.05484e-05	0.377428	0.155	0.239	1		THBS3	3.57349e-15	0.285993	0.023	0.132	2.17075e-10
								KIAA1324L	0.00106492	0.377416	0.145	0.213	1		AP3B1	4.02516e-34	0.285771	0.096	0.375	2.44512e-29
								FNIP1	0.00100787	0.377398	0.194	0.288	1		ARL4C	2.10849e-43	0.285714	0.081	0.394	1.28082e-38
								CAMSAP1	0.00679634	0.377358	0.17	0.242	1		GRK4	9.41062e-24	0.285701	0.024	0.184	5.71658e-19
								YAE1D1	1.18232e-17	0.376984	0.101	0.047	7.18212e-13		EIF3D	2.87705e-67	0.285284	0.082	0.501	1.74769e-62
								TTC14	0.000203906	0.37643	0.252	0.394	1		BRD3OS	1.85679e-18	0.285254	0.029	0.163	1.12792e-13
								PRR14L	0.000306594	0.376075	0.205	0.313	1		COMMD4	9.24228e-35	0.285142	0.043	0.278	5.61432e-30
								LSM12	2.44483e-09	0.37515	0.195	0.338	0.000148514		LRRC42	4.86429e-67	0.285139	0.065	0.466	2.95486e-62
								TFDP1	1.53867e-08	0.374997	0.245	0.422	0.000934678		TMEM208	1.19797e-89	0.284954	0.119	0.658	7.27717e-85
								CRELD1	8.8016e-10	0.374923	0.289	0.515	5.34662e-05		ARL1	5.50518e-65	0.284888	0.097	0.522	3.34418e-60
								TINF2	0.00350333	0.374668	0.165	0.238	1		NUP88	4.06306e-18	0.284828	0.026	0.155	2.46815e-13
								SLC1A4	6.85625e-12	0.373965	0.176	0.321	4.1649e-07		GAA	6.48308e-26	0.284751	0.037	0.22	3.93821e-21
								DYRK2	2.17729e-05	0.373265	0.19	0.298	1		MAP4K5	7.66708e-34	0.28455	0.037	0.261	4.65744e-29
								CCDC126	4.48826e-06	0.372732	0.175	0.281	0.272644		SUDS3	3.41549e-43	0.284535	0.053	0.34	2.07477e-38
								PRMT6	2.88075e-06	0.372191	0.191	0.309	0.174994		RBM3	6.31221e-76	0.284479	0.116	0.601	3.83442e-71
								CORO1B	8.98897e-13	0.371866	0.247	0.456	5.46044e-08		NAA35	7.85362e-25	0.284456	0.044	0.228	4.77076e-20
								MXD4	3.73292e-05	0.371721	0.338	0.561	1		PFDN4	2.74758e-78	0.284425	0.125	0.631	1.66905e-73
								AP1M1	0.00661556	0.371331	0.205	0.296	1		AKAP13	9.19702e-23	0.284087	0.038	0.205	5.58682e-18
								UBN2	0.000163014	0.370883	0.192	0.294	1		FNDC5	6.94225e-20	0.283485	0.038	0.188	4.21714e-15
								DCAF1	3.04079e-13	0.37053	0.12	0.069	1.84716e-08		TUBGCP2	1.12711e-48	0.283445	0.058	0.374	6.84677e-44
								ANKRD17	0.000122451	0.370005	0.313	0.513	1		CBR1	1.97119e-22	0.283277	0.049	0.223	1.19742e-17
								JMJD8	3.20684e-06	0.369577	0.186	0.3	0.194803		EID2B	2.38082e-19	0.283249	0.027	0.165	1.44625e-14
								RBM47	0.000979956	0.369388	0.229	0.345	1		UGGT1	2.81461e-29	0.283151	0.047	0.258	1.70976e-24
								CACUL1	6.97372e-11	0.368834	0.31	0.562	4.23625e-06		ZNF226	2.58658e-39	0.282874	0.047	0.309	1.57124e-34
								MAP1A	1.75981e-08	0.367761	0.269	0.462	0.00106901		KIF19	3.74399e-26	0.282307	0.046	0.238	2.27433e-21
								LMBR1	0.00125468	0.367389	0.165	0.242	1		PRDX6	6.61096e-89	0.28208	0.134	0.689	4.0159e-84
								MAPK6	1.75301e-05	0.367253	0.326	0.537	1		SCO2	7.75671e-43	0.282053	0.043	0.317	4.71189e-38
								TGFBR1	3.28291e-06	0.367166	0.193	0.312	0.199424		TXNDC15	1.14034e-36	0.28164	0.059	0.32	6.9271e-32
								ISL1	1.39749e-27	0.367002	0.835	0.871	8.48921e-23		WDR82	8.674e-65	0.281418	0.053	0.432	5.26911e-60
								MAML3	1.34941e-06	0.366871	0.242	0.396	0.081971		TSTD1	1.8265e-69	0.28104	0.184	0.726	1.10952e-64
								PQLC1	1.67226e-08	0.366787	0.103	0.066	0.00101583		HELLS	7.03831e-14	0.280433	0.02	0.118	4.27549e-09
								KIAA0408	1.39595e-12	0.365368	0.1	0.054	8.47987e-08		BABAM2	8.95984e-13	0.2801	0.02	0.111	5.44274e-08
								PHF23	1.28121e-06	0.365284	0.225	0.371	0.0778283		RDH11	3.89269e-92	0.279984	0.151	0.733	2.36465e-87
								FAM174B	4.96952e-08	0.365057	0.273	0.466	0.00301878		TES	4.58413e-42	0.279922	0.05	0.328	2.78468e-37
								ZNF264	3.74623e-05	0.365027	0.179	0.279	1		CALM2	2.29553e-14	0.279768	0.464	0.976	1.39444e-09
								TULP4	2.00999e-08	0.364853	0.226	0.384	0.00122099		CENPC	4.93523e-15	0.279477	0.023	0.131	2.99795e-10
								GCNT1	0.00232877	0.364662	0.33	0.512	1		ZNF431	3.91775e-32	0.279309	0.043	0.265	2.37988e-27
								MECP2	2.11211e-06	0.364447	0.214	0.348	0.128302		SYNCRIP	1.07812e-72	0.279227	0.094	0.546	6.54914e-68
								BECN1	8.90568e-10	0.364265	0.192	0.335	5.40984e-05		AP3D1	3.8823e-80	0.278722	0.131	0.649	2.35834e-75
								PDIA6	6.75865e-19	0.364158	0.654	0.814	4.10561e-14		TPM4	1.63412e-65	0.278581	0.078	0.485	9.92663e-61
								FLOT2	0.000269191	0.362756	0.183	0.277	1		ANKZF1	1.47273e-25	0.278484	0.033	0.212	8.94622e-21
								INO80C	5.12834e-06	0.362639	0.157	0.251	0.311526		JAK1	2.16373e-54	0.278417	0.067	0.417	1.31438e-49
								CDC37	4.26921e-09	0.362517	0.264	0.459	0.000259338		KIAA2026	1.11068e-34	0.278021	0.046	0.283	6.74693e-30
								DNAAF5	0.000254941	0.361287	0.117	0.095	1		FLYWCH2	5.3948e-85	0.277916	0.117	0.639	3.27712e-80
								FIP1L1	0.00405926	0.361142	0.188	0.273	1		DZIP1	2.99338e-25	0.277243	0.033	0.21	1.81836e-20
								TUSC3	2.14206e-15	0.361021	0.694	0.847	1.30122e-10		SYNJ2	8.65436e-76	0.277015	0.085	0.538	5.25718e-71
								ERH	7.68773e-09	0.360574	0.666	0.844	0.000466999		MRPS2	1.44788e-47	0.276947	0.037	0.327	8.79527e-43
								TRIO	0.000508241	0.360098	0.19	0.285	1		ABHD5	8.16225e-20	0.27668	0.03	0.174	4.95824e-15
								KHNYN	0.00276218	0.360005	0.136	0.195	1		SLC38A1	2.03522e-47	0.276536	0.05	0.353	1.23631e-42
								RAD17	0.000114929	0.359216	0.146	0.223	1		DECR1	2.55543e-61	0.276416	0.09	0.492	1.55232e-56
								GCA	4.00232e-12	0.359104	0.215	0.388	2.43125e-07		PEX1	2.24188e-16	0.276364	0.03	0.153	1.36185e-11
								CALCOCO1	0.000895126	0.359097	0.146	0.214	1		DDX42	2.29687e-48	0.27628	0.076	0.408	1.39526e-43
								EMD	2.40004e-08	0.358723	0.204	0.347	0.00145793		RRP8	8.01068e-19	0.276127	0.027	0.162	4.86617e-14
								RASA1	0.00730248	0.358297	0.145	0.204	1		FAM136A	8.05227e-76	0.275996	0.068	0.505	4.89143e-71
								PITRM1	0.00436675	0.357886	0.19	0.275	1		THYN1	1.31378e-64	0.275866	0.055	0.435	7.98069e-60
								EIF2AK1	5.30086e-07	0.357763	0.268	0.452	0.0322006		HINT3	1.45062e-42	0.275536	0.033	0.298	8.81191e-38
								BAIAP3	0.00395075	0.35773	0.112	0.097	1		MRPS25	6.64078e-42	0.275472	0.047	0.322	4.03401e-37
								GSPT1	0.000754686	0.357682	0.333	0.539	1		TMEM70	1.38973e-41	0.275461	0.038	0.302	8.44203e-37
								TNPO3	0.00227887	0.35688	0.188	0.276	1		DPCD	1.23235e-36	0.27533	0.044	0.29	7.48606e-32
								KCNQ2	1.01732e-13	0.35676	0.198	0.368	6.17984e-09		ERGIC2	3.4804e-69	0.275001	0.067	0.477	2.1142e-64
								CASD1	9.16242e-05	0.355515	0.188	0.291	1		CACNA2D1	8.38792e-71	0.274529	0.201	0.76	5.09532e-66
								NIPA2	9.00357e-06	0.355273	0.22	0.354	0.546931		USE1	1.01513e-39	0.274219	0.043	0.302	6.16653e-35
								ROR1	5.34872e-05	0.355208	0.165	0.254	1		LRSAM1	2.7122e-22	0.273785	0.035	0.196	1.64756e-17
								TBC1D10B	1.27742e-06	0.355066	0.162	0.263	0.0775984		RPF1	1.47163e-41	0.273753	0.044	0.314	8.93953e-37
								KLF13	2.45753e-07	0.354929	0.165	0.272	0.0149285		ROGDI	1.49838e-51	0.27367	0.041	0.353	9.10208e-47
								SPINT2	7.17998e-57	0.354793	0.912	0.93	4.36155e-52		STX2	6.43753e-31	0.27347	0.041	0.255	3.91054e-26
								GCLM	2.34373e-05	0.354599	0.245	0.391	1		TRNAU1AP	9.71302e-30	0.273452	0.029	0.225	5.90027e-25
								SNRNP70	0.00370826	0.354146	0.391	0.64	1		PKN2	1.63082e-48	0.273215	0.05	0.358	9.90657e-44
								PSAP	1.12565e-17	0.354133	0.654	0.834	6.83787e-13		LDB2	1.70162e-23	0.273188	0.044	0.221	1.03367e-18
								ANKIB1	1.23842e-05	0.354041	0.218	0.346	0.75229		PMM2	9.75834e-15	0.27307	0.027	0.137	5.9278e-10
								STT3A	2.16759e-07	0.353986	0.196	0.325	0.0131672		NEGR1	7.33356e-22	0.273037	0.029	0.182	4.45485e-17
								CCDC90B	2.8183e-09	0.353918	0.263	0.459	0.000171201		SRA1	1.51083e-76	0.273008	0.058	0.486	9.17767e-72
								AGPS	1.65418e-05	0.353737	0.156	0.246	1		WWC1	1.29471e-16	0.273001	0.027	0.149	7.86482e-12
								SELENOP	2.20336e-07	0.353367	0.134	0.098	0.0133845		ERRFI1	8.31473e-17	0.272798	0.024	0.144	5.05087e-12
								CAPN15	0.00139115	0.353134	0.112	0.095	1		RPA3	9.42276e-36	0.272577	0.033	0.265	5.72395e-31
								SLC25A1	1.20662e-07	0.352992	0.389	0.674	0.00732973		RABAC1	3.17387e-45	0.272013	0.283	0.834	1.928e-40
								GPR137C	0.000667123	0.352738	0.139	0.205	1		FUNDC1	7.15392e-42	0.271875	0.043	0.313	4.34572e-37
								MAPRE3	1.72332e-11	0.352703	0.284	0.519	1.04685e-06		CSTF3	3.16819e-62	0.27092	0.07	0.456	1.92455e-57
								IDI1	4.27589e-05	0.35258	0.534	0.702	1		PPP4R2	8.95149e-63	0.270614	0.078	0.474	5.43767e-58
								CEP68	1.61701e-05	0.351903	0.183	0.288	0.982267		PAXX	3.37973e-34	0.27013	0.038	0.266	2.05305e-29
								TUBG1	1.48961e-05	0.351816	0.161	0.253	0.90488		ATP1B1	1.70253e-79	0.269996	0.126	0.636	1.03422e-74
								PHKB	4.70673e-08	0.351654	0.255	0.434	0.00285915		PSMD12	5.14045e-55	0.26979	0.062	0.411	3.12262e-50
								EPB41L1	9.4407e-06	0.35163	0.203	0.322	0.573485		PLEKHJ1	1.02179e-81	0.269771	0.084	0.558	6.20698e-77
								PPIL3	0.000957333	0.351592	0.133	0.195	1		XRN1	2.04815e-37	0.269599	0.041	0.288	1.24417e-32
								PDPK1	4.02765e-07	0.351431	0.197	0.324	0.0244663		MAGT1	4.20872e-52	0.269469	0.065	0.404	2.55663e-47
								CALR	2.9423e-27	0.351234	0.763	0.871	1.78733e-22		MRPS9	1.33009e-36	0.26908	0.044	0.29	8.07976e-32
								CHD8	0.00122441	0.351057	0.271	0.418	1		HECTD1	1.4715e-59	0.269071	0.075	0.454	8.93876e-55
								DCUN1D1	3.55952e-06	0.350994	0.175	0.28	0.216227		NLN	1.06678e-27	0.26886	0.029	0.215	6.48024e-23
								XKR4	0.00588758	0.350994	0.137	0.193	1		NFE2L1	1.77245e-55	0.268846	0.067	0.422	1.07669e-50
								OGT	3.52466e-05	0.350955	0.174	0.27	1		RAB8A	7.70564e-44	0.268676	0.035	0.307	4.68087e-39
								PRKDC	7.84837e-07	0.350452	0.253	0.424	0.0476757		TTC17	1.84303e-49	0.268423	0.062	0.386	1.11957e-44
								UBE2Z	7.43569e-11	0.349418	0.246	0.441	4.51689e-06		USP15	2.82364e-37	0.26821	0.04	0.284	1.71525e-32
								DLG5	9.02461e-11	0.349398	0.25	0.446	5.48209e-06		ZNF891	6.19943e-14	0.267786	0.02	0.118	3.76591e-09
								BRI3BP	2.90478e-10	0.349289	0.253	0.445	1.76454e-05		ARVCF	3.49146e-37	0.267708	0.047	0.299	2.12092e-32
								FARP2	0.00412852	0.349115	0.18	0.259	1		CTSL	1.43701e-44	0.26752	0.058	0.355	8.72929e-40
								AFG3L2	0.00170127	0.348346	0.239	0.36	1		PYM1	1.87027e-32	0.267193	0.046	0.272	1.13612e-27
								GNE	0.000680349	0.348302	0.119	0.101	1		GATC	2.43427e-35	0.267162	0.043	0.281	1.47872e-30
								BUB3	1.20684e-07	0.347789	0.276	0.47	0.0073311		CHMP4C	2.44664e-13	0.26677	0.032	0.137	1.48624e-08
								LDLRAD3	0.000361323	0.347657	0.165	0.247	1		TMEM184C	3.92521e-13	0.266608	0.03	0.133	2.38441e-08
								INTS6	1.00971e-10	0.347368	0.207	0.365	6.1336e-06		SENP2	1.09658e-38	0.26643	0.052	0.315	6.66127e-34
								CIZ1	1.42653e-10	0.34686	0.234	0.415	8.66557e-06		IGDCC3	1.77737e-47	0.266201	0.091	0.435	1.07968e-42
								GLT8D1	2.55559e-08	0.346564	0.22	0.374	0.00155242		ZNF608	3.6105e-47	0.266042	0.059	0.37	2.19324e-42
								EPC1	3.63567e-05	0.346547	0.302	0.496	1		NOL3	3.2924e-20	0.266041	0.032	0.179	2e-15
								STAU2	1.40675e-05	0.346402	0.198	0.313	0.854547		TTF1	1.99281e-20	0.265877	0.023	0.163	1.21055e-15
								RANBP2	2.0781e-06	0.345921	0.338	0.578	0.126236		IGF2BP2	3.90801e-84	0.265748	0.091	0.581	2.37396e-79
								NAMPT	5.2358e-07	0.345548	0.194	0.318	0.0318054		ZNF721	1.16734e-34	0.265672	0.032	0.257	7.09112e-30
								LGMN	0.000126617	0.345023	0.191	0.293	1		PPP4R3B	2.30595e-35	0.265295	0.061	0.316	1.40078e-30
								NTNG2	6.75085e-06	0.344869	0.174	0.276	0.410087		OARD1	4.14821e-61	0.264953	0.05	0.412	2.51987e-56
								POGK	0.000438373	0.344727	0.142	0.212	1		SETX	2.79931e-41	0.264307	0.044	0.313	1.70047e-36
								ZNF516	4.11964e-05	0.344707	0.174	0.269	1		SAAL1	8.09275e-13	0.264226	0.03	0.131	4.91602e-08
								ERBIN	0.00512598	0.34448	0.151	0.142	1		INTS13	7.87379e-13	0.264153	0.032	0.133	4.78301e-08
								ITFG1	0.000363903	0.344426	0.361	0.597	1		BRD4	1.33716e-87	0.264118	0.09	0.59	8.12272e-83
								CSTF1	0.00188181	0.34435	0.133	0.192	1		REL	5.15926e-18	0.264115	0.024	0.152	3.13404e-13
								PPP1R11	3.2686e-13	0.343969	0.207	0.384	1.98554e-08		EXOSC4	6.12448e-58	0.263113	0.05	0.399	3.72037e-53
								GSPT2	0.000150132	0.343572	0.179	0.271	1		HDAC2	2.70594e-93	0.262988	0.178	0.797	1.64375e-88
								CTSL	9.20151e-05	0.343526	0.228	0.356	1		SOD1	1.49402e-83	0.262972	0.21	0.836	9.07559e-79
								MANF	3.65176e-10	0.343482	0.625	0.802	2.2183e-05		SCN3A	2.12688e-35	0.262338	0.041	0.278	1.29199e-30
								TMBIM4	0.000652515	0.343323	0.262	0.402	1		DOCK1	1.70546e-17	0.262279	0.032	0.163	1.036e-12
								RPN1	9.23143e-06	0.342939	0.347	0.589	0.560772		GPALPP1	2.50753e-24	0.26181	0.035	0.208	1.52323e-19
								CDCP1	0.00286742	0.342798	0.154	0.221	1		PDIA4	1.51284e-73	0.260882	0.107	0.574	9.18991e-69
								VAPB	5.97952e-08	0.342407	0.244	0.414	0.00363232		TMEM205	1.03661e-70	0.260818	0.099	0.547	6.29697e-66
								CTSD	0.000166902	0.342274	0.539	0.735	1		PEBP1	7.10019e-35	0.260652	0.355	0.932	4.31308e-30
								SAYSD1	7.96378e-10	0.342178	0.198	0.347	4.83768e-05		ZNF785	1.37215e-21	0.260367	0.033	0.19	8.33528e-17
								SETX	7.81719e-05	0.341454	0.202	0.312	1		FBXW5	3.4529e-71	0.260154	0.088	0.529	2.0975e-66
								IFT52	3.42752e-08	0.341427	0.165	0.28	0.00208208		EIF3K	9.55901e-76	0.26015	0.201	0.787	5.80672e-71
								VPS37A	1.72706e-11	0.341012	0.228	0.412	1.04912e-06		GNL3L	2.71083e-20	0.260139	0.035	0.185	1.64672e-15
								SOBP	9.06058e-07	0.340982	0.2	0.325	0.0550394		ATAD2B	6.7881e-17	0.260132	0.027	0.15	4.1235e-12
								RANBP3	0.000360341	0.340934	0.181	0.272	1		S100A10	5.60984e-26	0.259885	0.052	0.248	3.40775e-21
								SENP7	0.00248627	0.340615	0.173	0.251	1		SUPT6H	4.33251e-53	0.259597	0.052	0.381	2.63183e-48
								INPP1	2.76247e-08	0.340533	0.252	0.427	0.00167809		HDGFL2	2.41439e-26	0.259597	0.03	0.21	1.46665e-21
								RTN4RL2	1.02069e-08	0.340334	0.155	0.265	0.000620031		RPS4Y1	5.59763e-45	0.25947	0.254	0.75	3.40033e-40
								NLK	0.00479885	0.339801	0.158	0.226	1		RAD50	3.50153e-18	0.25939	0.023	0.15	2.12704e-13
								KDF1	1.66191e-08	0.339664	0.199	0.339	0.00100954		DNAJC7	4.51598e-83	0.258501	0.104	0.604	2.74328e-78
								ATP6V1H	3.05502e-10	0.339125	0.262	0.466	1.8558e-05		NAV2	3.42211e-31	0.258458	0.046	0.265	2.0788e-26
								SPEG	1.45675e-09	0.338556	0.203	0.353	8.8492e-05		DIS3	3.08906e-32	0.258301	0.041	0.262	1.87648e-27
								STAG1	0.00237014	0.338521	0.139	0.2	1		NFRKB	5.33775e-11	0.257998	0.023	0.105	3.24247e-06
								TIMP2	6.72926e-13	0.33839	0.206	0.377	4.08776e-08		BTAF1	2.96133e-14	0.257948	0.018	0.117	1.79889e-09
								PRCP	1.54632e-05	0.33808	0.211	0.334	0.939329		LYPLAL1	5.03654e-43	0.257853	0.049	0.33	3.0595e-38
								IDH3A	4.92177e-05	0.338059	0.167	0.257	1		NAT9	2.44064e-24	0.257622	0.027	0.193	1.48259e-19
								YWHAG	0.00131574	0.337761	0.431	0.708	1		UBE2B	2.32624e-66	0.257146	0.07	0.472	1.4131e-61
								PFN1	5.98737e-21	0.337565	0.84	0.876	3.63709e-16		ATG5	1.32868e-28	0.256986	0.041	0.243	8.07118e-24
								PCED1A	0.000623516	0.337437	0.146	0.216	1		NIT2	7.7146e-29	0.256928	0.033	0.23	4.68631e-24
								RIC8A	5.21028e-08	0.3367	0.195	0.328	0.00316504		UNC50	3.03535e-43	0.256794	0.047	0.328	1.84386e-38
								NUP50	6.09591e-09	0.336586	0.143	0.248	0.000370302		STX18	6.36967e-27	0.256733	0.03	0.213	3.86932e-22
								BCOR	0.00739355	0.336533	0.147	0.206	1		SPATA33	1.88678e-35	0.256027	0.029	0.255	1.14614e-30
								CIC	0.00502095	0.336468	0.177	0.254	1		FBXL15	6.2623e-90	0.255991	0.087	0.592	3.80409e-85
								VGLL4	3.19095e-08	0.33623	0.144	0.244	0.00193837		ATG3	3.01822e-53	0.255916	0.049	0.376	1.83345e-48
								CEP126	0.00293057	0.336172	0.188	0.181	1		N4BP2	5.65998e-64	0.255851	0.065	0.454	3.43821e-59
								POLR3A	6.6145e-05	0.336113	0.171	0.263	1		ZNF35	2.50089e-14	0.255837	0.024	0.129	1.51919e-09
								AGFG1	5.91066e-09	0.335973	0.287	0.502	0.000359049		SNRPD2	3.40031e-69	0.255701	0.24	0.85	2.06555e-64
								SH2D3C	0.00017571	0.335402	0.132	0.199	1		SNRNP35	7.59654e-35	0.255358	0.03	0.255	4.61459e-30
								FGFR1OP2	7.44925e-12	0.335253	0.181	0.329	4.52512e-07		ZNF606	1.31452e-15	0.255217	0.021	0.131	7.98519e-11
								KIAA0930	1.02046e-07	0.334345	0.175	0.292	0.0061989		CLDN4	2.46148e-12	0.255057	0.021	0.111	1.49525e-07
								UBE4A	2.22792e-05	0.334067	0.191	0.301	1		TSC1	3.95838e-15	0.254537	0.026	0.137	2.40456e-10
								SLC35B2	1.66846e-12	0.333728	0.183	0.335	1.01352e-07		SLC39A10	2.84645e-44	0.254517	0.053	0.345	1.72911e-39
								RNPS1	0.00173625	0.333649	0.428	0.711	1		RBM47	2.16767e-41	0.254214	0.061	0.346	1.31677e-36
								ATP5F1B	4.55313e-15	0.333456	0.712	0.865	2.76584e-10		RANBP1	1.04756e-87	0.253737	0.117	0.649	6.36354e-83
								HNRNPLL	8.58494e-06	0.33345	0.155	0.246	0.521501		RRAGB	7.73676e-22	0.253397	0.03	0.185	4.69977e-17
								ANAPC5	0.000457964	0.333383	0.364	0.607	1		TMED5	3.49005e-51	0.253063	0.073	0.416	2.12007e-46
								IFNGR2	1.61369e-10	0.3331	0.218	0.388	9.80252e-06		PHTF2	6.43169e-18	0.252966	0.032	0.165	3.90699e-13
								RAP1GAP	8.02782e-05	0.332687	0.225	0.351	1		CASZ1	2.90541e-21	0.252408	0.027	0.176	1.76492e-16
								PURB	0.000546148	0.332608	0.171	0.255	1		INTS10	2.60319e-43	0.25235	0.044	0.322	1.58134e-38
								SOD2	3.55048e-05	0.332135	0.189	0.295	1		ANO6	7.99619e-15	0.252348	0.026	0.135	4.85736e-10
								NPC2	1.84258e-14	0.331904	0.725	0.861	1.11929e-09		ZNF644	3.98307e-58	0.252266	0.052	0.402	2.41955e-53
								RNF216	0.000193243	0.331897	0.158	0.239	1		FCF1	1.09173e-11	0.252138	0.018	0.101	6.63185e-07
								ERP44	3.49044e-09	0.33188	0.258	0.446	0.00021203		MCAT	7.40113e-30	0.252107	0.032	0.232	4.49589e-25
								GIPC1	7.10222e-14	0.331724	0.202	0.379	4.31431e-09		C1orf109	1.03735e-19	0.252097	0.023	0.159	6.30149e-15
								TRIM28	1.46169e-07	0.331491	0.321	0.552	0.0088792		POLR2H	8.12851e-89	0.25192	0.081	0.576	4.93775e-84
								GOLPH3	5.35007e-10	0.331246	0.218	0.384	3.24995e-05		EWSR1	3.45086e-92	0.251891	0.102	0.63	2.09626e-87
								GOSR1	6.63738e-06	0.330982	0.264	0.433	0.403195		ATF4	5.8854e-80	0.25113	0.172	0.735	3.57514e-75
								RBM5	0.00137359	0.33062	0.332	0.533	1		FNDC3A	9.90095e-85	0.251104	0.128	0.659	6.01443e-80
								EID2	7.9349e-10	0.330524	0.175	0.306	4.82013e-05		TMED6	2.80601e-24	0.251061	0.029	0.196	1.70454e-19
								DNAJC18	1.22947e-06	0.330378	0.163	0.264	0.0746853		NUDCD3	2.18487e-35	0.250491	0.026	0.248	1.32722e-30
								AP3S1	1.64692e-21	0.330211	0.232	0.476	1.00044e-16		PRRG2	2.17828e-39	0.250474	0.037	0.289	1.32322e-34
								NPTXR	0.00591835	0.330119	0.138	0.194	1
								GIT1	4.60026e-08	0.329876	0.182	0.306	0.00279447
								EMB	0.00503116	0.329073	0.213	0.305	1
								PHLDB2	1.94232e-10	0.328678	0.251	0.446	1.17988e-05
								KLHL7	2.40229e-05	0.328108	0.142	0.222	1
								CNOT3	0.00139836	0.327629	0.167	0.244	1
								DMWD	7.39971e-10	0.327518	0.191	0.336	4.49503e-05
								GRAMD4	0.00330723	0.327073	0.103	0.087	1
								ME2	6.73018e-07	0.326559	0.193	0.316	0.0408831
								SUN1	8.32421e-08	0.326337	0.174	0.29	0.00505662
								TAPT1	0.00446379	0.326084	0.137	0.194	1
								LIN7C	4.75369e-11	0.326079	0.257	0.459	2.88768e-06
								GORASP2	1.08827e-09	0.325911	0.264	0.466	6.61079e-05
								HOOK3	1.30173e-05	0.324588	0.228	0.363	0.790749
								CFAP97	0.00245092	0.324558	0.149	0.213	1
								PPP4R1	0.000790369	0.324515	0.147	0.216	1
								HSP90AB1	7.06286e-94	0.324396	0.951	0.968	4.29041e-89
								SIPA1L3	6.62399e-07	0.32431	0.223	0.365	0.0402381
								AKT2	5.20025e-09	0.323675	0.178	0.306	0.000315894
								NDFIP1	0.000151991	0.323603	0.589	0.804	1
								TM9SF4	6.72649e-08	0.32357	0.186	0.312	0.00408608
								EAPP	5.25665e-10	0.323503	0.242	0.424	3.19321e-05
								GFM1	1.94663e-05	0.323464	0.181	0.283	1
								VPS13A	3.18779e-06	0.322827	0.261	0.425	0.193645
								TOPORS	0.0014837	0.322328	0.179	0.261	1
								KCNH6	1.10427e-05	0.322178	0.228	0.361	0.670802
								CES2	9.70336e-06	0.321927	0.179	0.283	0.58944
								RXRB	2.92604e-05	0.321803	0.147	0.23	1
								ZNF462	5.88142e-05	0.321384	0.292	0.467	1
								SOGA1	8.06501e-09	0.321199	0.157	0.269	0.000489917
								SRP68	9.77137e-11	0.320746	0.19	0.337	5.93572e-06
								GLIS3	0.000335264	0.320669	0.192	0.286	1
								PTPRN2	1.10093e-08	0.320638	0.388	0.684	0.000668773
								CHMP7	3.42862e-05	0.320335	0.156	0.243	1
								PGM1	8.58429e-09	0.320299	0.181	0.309	0.000521461
								BRSK2	0.000475135	0.31988	0.167	0.248	1
								DDHD2	0.00587861	0.319383	0.15	0.212	1
								RBM22	1.47247e-08	0.319134	0.177	0.3	0.000894469
								DAZAP2	4.34903e-06	0.318617	0.272	0.445	0.264186
								TLK2	1.80774e-08	0.317921	0.207	0.351	0.00109813
								ACVR2B	0.00162475	0.317704	0.165	0.239	1
								SNHG1	2.52701e-06	0.317514	0.101	0.07	0.153506
								SSTR3	1.23877e-06	0.317343	0.146	0.237	0.0752501
								SCYL2	3.78447e-09	0.316904	0.183	0.314	0.000229891
								USP42	0.00619208	0.316707	0.14	0.198	1
								RAB18	1.45186e-10	0.316523	0.325	0.591	8.81945e-06
								NDRG3	4.23839e-08	0.316233	0.168	0.282	0.00257465
								SNX5	1.04323e-07	0.316042	0.156	0.26	0.0063372
								RALGAPB	4.50937e-05	0.315985	0.144	0.223	1
								CDC16	0.000135885	0.315821	0.223	0.344	1
								EHBP1	6.98945e-07	0.315288	0.175	0.284	0.0424581
								KLHL12	1.01344e-07	0.314937	0.147	0.246	0.00615625
								ZRANB1	3.59008e-07	0.314936	0.207	0.34	0.0218083
								ZNF302	1.35655e-05	0.314422	0.159	0.25	0.824051
								LMX1B	5.96043e-06	0.314306	0.2	0.317	0.362072
								RAPGEF1	7.81132e-06	0.314266	0.138	0.219	0.474507
								MAP1B	5.49803e-42	0.314161	0.923	0.945	3.33983e-37
								MTMR6	1.2585e-10	0.313897	0.178	0.315	7.64487e-06
								CIRBP	3.3627e-15	0.31386	0.803	0.889	2.04271e-10
								MRFAP1	2.07178e-15	0.313815	0.712	0.873	1.25852e-10
								HES6	0.00329358	0.313303	0.168	0.238	1
								RSBN1	6.53292e-11	0.313058	0.194	0.344	3.96849e-06
								SIAH1	4.75007e-07	0.313016	0.179	0.294	0.0288548
								SRP14	1.33363e-28	0.31282	0.937	0.929	8.10126e-24
								PLXNA2	4.76783e-08	0.312535	0.676	0.785	0.00289627
								CNTN1	0.00295922	0.311217	0.148	0.212	1
								FLNB	4.8051e-07	0.31121	0.174	0.285	0.0291891
								ARL1	7.9673e-10	0.311101	0.303	0.535	4.83981e-05
								DAB2IP	8.76158e-06	0.310457	0.101	0.073	0.532231
								LDHB	0.00044447	0.310375	0.305	0.474	1
								VDAC3	3.27732e-05	0.310352	0.412	0.704	1
								ZNF518B	0.00781151	0.310278	0.119	0.166	1
								TRIM13	1.21949e-08	0.310276	0.17	0.289	0.000740793
								SPAG9	6.15569e-06	0.309992	0.289	0.476	0.373933
								NDFIP2	1.63534e-08	0.309801	0.209	0.354	0.000993402
								NFE2L1	7.38551e-06	0.309661	0.262	0.425	0.44864
								CASK	1.61969e-08	0.309643	0.23	0.387	0.000983897
								EPSTI1	0.00432755	0.309602	0.142	0.2	1
								EXT2	0.000121821	0.309108	0.138	0.21	1
								TRAF3	9.39425e-06	0.308625	0.124	0.198	0.570663
								FAM131A	0.000960986	0.308429	0.135	0.198	1
								MEST	2.74328e-14	0.308104	0.27	0.502	1.66643e-09
								RANBP9	0.00370158	0.307637	0.13	0.184	1
								GAN	1.05624e-09	0.307523	0.108	0.067	6.41622e-05
								STRBP	8.95624e-09	0.306944	0.266	0.457	0.000544056
								ATE1	7.16314e-08	0.306799	0.179	0.3	0.00435132
								WIPI2	1.15108e-11	0.306584	0.255	0.46	6.99232e-07
								EXOSC6	2.29272e-13	0.306531	0.252	0.466	1.39273e-08
								RSF1	0.000612627	0.306256	0.486	0.675	1
								PITPNB	2.71357e-10	0.306188	0.186	0.328	1.64839e-05
								KRCC1	2.52873e-07	0.305925	0.161	0.265	0.015361
								PCDHB2	5.75619e-05	0.305599	0.136	0.208	1
								CSE1L	2.68529e-06	0.305434	0.151	0.242	0.163121
								ATF2	4.74738e-14	0.305238	0.204	0.384	2.88384e-09
								KIAA0319L	0.00173757	0.304846	0.168	0.244	1
								FAM8A1	0.000151825	0.304708	0.144	0.219	1
								ACO2	3.4682e-10	0.304666	0.232	0.407	2.10679e-05
								CKS1B	8.71602e-13	0.304175	0.168	0.312	5.29463e-08
								OPA1	6.86176e-09	0.304118	0.184	0.316	0.000416825
								KMT2C	2.22224e-08	0.304029	0.288	0.496	0.00134992
								BICD1	0.000355363	0.303873	0.201	0.304	1
								SNX14	3.43269e-05	0.303723	0.211	0.332	1
								ZDHHC2	5.14657e-13	0.303496	0.178	0.332	3.12634e-08
								PHF3	0.00244824	0.303492	0.298	0.46	1
								STK19	1.40131e-14	0.303256	0.143	0.279	8.51239e-10
								TJP1	9.89434e-08	0.303029	0.188	0.314	0.00601041
								CRYZL1	4.18369e-07	0.302714	0.126	0.21	0.0254143
								GPBP1	2.56569e-05	0.302557	0.368	0.624	1
								GNAI1	2.89269e-08	0.302425	0.3	0.517	0.00175719
								ANXA7	7.33692e-08	0.302422	0.376	0.657	0.00445689
								USP47	3.23476e-08	0.302297	0.308	0.534	0.00196499
								PARL	1.04103e-16	0.302115	0.188	0.368	6.32383e-12
								ZNF330	8.75239e-13	0.301734	0.213	0.39	5.31672e-08
								LNPEP	2.85013e-06	0.301594	0.186	0.3	0.173134
								BLOC1S6	4.85394e-07	0.301464	0.323	0.55	0.0294857
								ARHGEF12	2.27591e-09	0.30142	0.196	0.339	0.000138252
								TAX1BP3	4.37879e-09	0.301034	0.163	0.281	0.000265994
								PLIN3	4.92117e-06	0.300784	0.241	0.381	0.298941
								WDR33	1.50748e-14	0.300702	0.268	0.504	9.15736e-10
								ARF4	7.04317e-10	0.299956	0.375	0.673	4.27844e-05
								SLC12A2	6.56527e-05	0.299826	0.146	0.223	1
								MYO3A	4.35619e-07	0.299271	0.245	0.405	0.0264621
								BEND7	0.00413136	0.299263	0.096	0.136	1
								STAU1	1.85486e-06	0.29922	0.336	0.572	0.112675
								ZNF131	7.14659e-07	0.29917	0.16	0.26	0.0434127
								CERKL	0.00876498	0.299075	0.107	0.149	1
								HERC2	1.3171e-13	0.298738	0.263	0.487	8.00088e-09
								BRWD3	0.00286325	0.298605	0.151	0.216	1
								PLXDC2	6.96828e-05	0.298591	0.168	0.258	1
								ATF7IP	4.92287e-08	0.298053	0.207	0.347	0.00299044
								PBRM1	0.000839275	0.296928	0.345	0.555	1
								GAL3ST1	7.0583e-09	0.296838	0.172	0.295	0.000428763
								TET3	0.000256598	0.295935	0.11	0.165	1
								NMT1	1.37055e-12	0.295788	0.246	0.45	8.32552e-08
								MVB12B	0.00673337	0.295472	0.113	0.158	1
								VPS54	1.87843e-06	0.295446	0.146	0.236	0.114107
								HERC4	1.00121e-07	0.295197	0.167	0.278	0.00608196
								STX16	9.23452e-11	0.295127	0.184	0.328	5.6096e-06
								DEDD	3.63776e-05	0.295051	0.105	0.164	1
								RPIA	3.09685e-09	0.294927	0.268	0.457	0.000188121
								SLC18B1	2.41225e-09	0.294438	0.136	0.238	0.000146534
								GGA2	1.19816e-06	0.294111	0.163	0.265	0.0727832
								SPIRE2	1.78532e-05	0.294099	0.129	0.203	1
								SYT1	8.97311e-09	0.294025	0.14	0.24	0.00054508
								IPO9	3.71031e-10	0.29396	0.32	0.566	2.25386e-05
								IMP3	2.61143e-13	0.293124	0.301	0.559	1.58634e-08
								SUPT6H	2.77167e-07	0.2931	0.232	0.385	0.0168368
								KDM3A	0.00129903	0.293047	0.157	0.228	1
								KDM5D	0.00612435	0.292765	0.119	0.167	1
								MTSS1	0.00130862	0.292612	0.377	0.607	1
								TSPYL1	1.34695e-07	0.292411	0.305	0.514	0.00818219
								PPP5C	7.93306e-09	0.292247	0.159	0.273	0.000481901
								HP1BP3	0.00829905	0.292172	0.375	0.599	1
								TPRG1L	5.52333e-06	0.291834	0.178	0.283	0.33552
								IFRD1	7.3363e-13	0.291704	0.181	0.331	4.45651e-08
								GNA13	3.1769e-11	0.291548	0.156	0.283	1.92984e-06
								ARMCX6	2.95818e-14	0.291385	0.16	0.306	1.79698e-09
								ATRNL1	0.000180283	0.291348	0.141	0.213	1
								FEZ2	2.35691e-06	0.291309	0.159	0.254	0.143173
								PSMC2	2.81694e-09	0.291301	0.257	0.447	0.000171118
								FAM122A	6.01825e-17	0.291224	0.187	0.367	3.65585e-12
								GOLGA5	9.49944e-05	0.291193	0.145	0.221	1
								MKLN1	1.12389e-11	0.291136	0.197	0.354	6.82718e-07
								ARL4D	6.80235e-06	0.291083	0.138	0.219	0.413216
								ZNF787	0.00113912	0.29095	0.098	0.144	1
								PPM1K	1.21914e-13	0.290876	0.186	0.345	7.4058e-09
								HNRNPA0	0.000324851	0.290826	0.61	0.809	1
								GRINA	7.52647e-11	0.290741	0.332	0.594	4.57203e-06
								DCTN6	2.46466e-18	0.290705	0.221	0.437	1.49718e-13
								SUPT7L	2.33877e-06	0.290681	0.146	0.235	0.142071
								TES	6.43702e-08	0.290542	0.2	0.332	0.00391023
								MINDY2	4.55883e-10	0.290516	0.228	0.4	2.7693e-05
								CEBPG	0.00132148	0.29039	0.221	0.328	1
								TIMM23	4.15929e-10	0.290375	0.156	0.275	2.5266e-05
								UBE3B	0.00124931	0.289986	0.119	0.174	1
								MLXIP	1.00252e-07	0.289905	0.19	0.313	0.00608989
								ZDHHC13	0.0068002	0.289517	0.125	0.175	1
								COQ5	3.5253e-11	0.289435	0.142	0.259	2.14148e-06
								TRAFD1	1.74011e-05	0.288973	0.126	0.197	1
								RNF139	6.97057e-08	0.288949	0.172	0.288	0.00423434
								DNAJC16	0.00457445	0.288682	0.134	0.19	1
								NDUFS1	1.74067e-13	0.28867	0.259	0.479	1.05739e-08
								MYH14	1.06227e-05	0.288606	0.133	0.21	0.645284
								SGSM2	1.53219e-05	0.288505	0.167	0.261	0.930745
								RFX6	1.46106e-10	0.288431	0.272	0.477	8.87538e-06
								EXOC1	0.00030354	0.288234	0.137	0.205	1
								CBX1	6.68927e-05	0.288155	0.314	0.502	1
								SETD3	0.000162949	0.288137	0.163	0.248	1
								TMX3	0.00788693	0.287945	0.137	0.192	1
								AARS	9.06314e-19	0.287698	0.17	0.346	5.50549e-14
								BTD	0.00146865	0.28762	0.129	0.187	1
								CCDC47	0.00653247	0.287565	0.267	0.398	1
								MXD1	0.000116314	0.287127	0.14	0.212	1
								MPRIP	1.28718e-07	0.287084	0.154	0.256	0.00781911
								FNBP1L	4.90345e-06	0.287066	0.566	0.777	0.297865
								COPZ1	0.00220885	0.286957	0.438	0.717	1
								GTF2H1	0.000352812	0.286918	0.133	0.198	1
								MRPL49	1.36726e-15	0.286867	0.166	0.323	8.30553e-11
								SOCS7	0.00414063	0.286855	0.117	0.166	1
								ZFR	9.53126e-10	0.286666	0.334	0.596	5.78986e-05
								FAXC	5.52541e-09	0.286459	0.153	0.264	0.000335647
								SBNO1	7.73313e-13	0.286443	0.243	0.445	4.69756e-08
								TEAD1	8.31107e-11	0.286121	0.21	0.369	5.04865e-06
								FAM107B	1.35651e-07	0.285971	0.145	0.24	0.00824028
								ETF1	9.58585e-13	0.285846	0.229	0.419	5.82302e-08
								LRRC28	7.68019e-06	0.285806	0.121	0.192	0.466541
								RNF44	0.000103359	0.285686	0.134	0.204	1
								HPS4	3.99408e-10	0.285596	0.151	0.267	2.42624e-05
								TRIM27	6.54427e-16	0.285531	0.22	0.423	3.97538e-11
								M6PR	1.1914e-17	0.285469	0.236	0.461	7.23729e-13
								DNAJB6	9.51548e-07	0.285085	0.408	0.709	0.0578027
								KLF3	4.64684e-06	0.285031	0.102	0.166	0.282277
								RNPEP	4.0863e-19	0.284781	0.216	0.43	2.48226e-14
								BRD4	6.84278e-05	0.28464	0.361	0.596	1
								C1D	1.01788e-20	0.284377	0.234	0.474	6.1832e-16
								AP1AR	0.00173615	0.284374	0.147	0.213	1
								MAGED2	0.00190191	0.284164	0.592	0.798	1
								ZNF768	1.23712e-07	0.284038	0.16	0.266	0.007515
								UBE2D1	1.39031e-13	0.283137	0.251	0.463	8.44561e-09
								BMPR2	3.89694e-10	0.283081	0.168	0.296	2.36724e-05
								NAGLU	0.00237294	0.282938	0.121	0.174	1
								RALGAPA1	1.57334e-13	0.282781	0.198	0.369	9.55739e-09
								MED24	3.89598e-09	0.282762	0.163	0.281	0.000236665
								POLDIP3	1.34391e-05	0.282613	0.151	0.236	0.816373
								POLR2G	2.81231e-10	0.282573	0.32	0.57	1.70837e-05
								SMG1	1.82261e-12	0.282521	0.17	0.314	1.10716e-07
								CERCAM	1.01216e-05	0.282357	0.138	0.219	0.614846
								CDC42BPB	3.58753e-05	0.282138	0.248	0.393	1
								SIN3A	0.00605699	0.281844	0.12	0.168	1
								ANKS1B	6.64146e-10	0.281841	0.203	0.348	4.03442e-05
								ARHGEF7	7.32478e-13	0.281714	0.211	0.385	4.44951e-08
								SMIM13	5.32468e-07	0.281542	0.132	0.218	0.0323453
								VPS41	2.80004e-11	0.281398	0.19	0.339	1.70091e-06
								B3GALT6	7.56759e-08	0.281273	0.18	0.3	0.00459701
								PNPLA2	0.00915938	0.28081	0.11	0.153	1
								CRBN	1.48214e-10	0.280333	0.193	0.342	9.00339e-06
								NCK1	2.79271e-06	0.280269	0.156	0.25	0.169646
								MON2	8.91689e-06	0.280209	0.127	0.202	0.541665
								TRNP1	5.56579e-14	0.279885	0.202	0.376	3.381e-09
								ACBD3	9.16759e-13	0.279425	0.243	0.441	5.56894e-08
								SH3PXD2A	1.27322e-07	0.279252	0.178	0.294	0.0077343
								ATN1	7.55061e-20	0.279191	0.188	0.385	4.58669e-15
								INTS1	0.000977317	0.278879	0.142	0.208	1
								PIKFYVE	0.00123681	0.278749	0.125	0.182	1
								PPP6R1	2.46525e-07	0.278506	0.255	0.418	0.0149754
								GIT2	0.00100833	0.278283	0.118	0.173	1
								KTI12	2.16761e-07	0.278212	0.149	0.246	0.0131674
								UBXN6	1.8762e-12	0.278202	0.232	0.423	1.13972e-07
								BRSK1	9.4451e-08	0.278012	0.1	0.173	0.00573752
								EHMT1	2.36608e-08	0.27796	0.186	0.313	0.0014373
								PTPN12	0.000578029	0.277792	0.134	0.198	1
								CCDC184	0.000529285	0.277692	0.096	0.143	1
								USP33	1.69467e-07	0.277624	0.204	0.337	0.0102944
								CRAT	2.72704e-05	0.277296	0.124	0.194	1
								NT5DC1	7.33411e-06	0.277274	0.167	0.263	0.445518
								CNST	8.22245e-06	0.277124	0.13	0.206	0.499481
								MAPK14	1.11095e-06	0.277121	0.137	0.223	0.0674859
								CSNK2A2	3.24379e-10	0.27703	0.144	0.256	1.97047e-05
								HSPH1	2.63463e-05	0.27677	0.319	0.52	1
								FAM20C	5.11757e-06	0.276357	0.146	0.232	0.310872
								OSBP	2.07892e-11	0.276172	0.192	0.344	1.26286e-06
								LMO7	3.87492e-06	0.27609	0.124	0.199	0.235386
								TCP1	1.59643e-07	0.275895	0.336	0.579	0.00969767
								RGL2	8.39228e-18	0.275789	0.19	0.378	5.09798e-13
								RCOR3	2.96884e-12	0.275759	0.183	0.335	1.80345e-07
								GATC	2.47556e-06	0.275545	0.176	0.282	0.15038
								NSD1	3.05855e-12	0.275531	0.293	0.532	1.85795e-07
								DBN1	4.03761e-16	0.275244	0.318	0.602	2.45269e-11
								TMX1	2.44675e-10	0.27523	0.248	0.434	1.4863e-05
								SFT2D1	4.19073e-09	0.275152	0.121	0.212	0.00025457
								WDFY2	5.54081e-05	0.275106	0.125	0.193	1
								SNX13	7.31773e-11	0.274683	0.183	0.326	4.44523e-06
								PSMB1	5.06951e-07	0.274507	0.632	0.831	0.0307952
								CTNNA2	1.49613e-06	0.274433	0.161	0.259	0.0908841
								EXOC5	1.00496e-15	0.274385	0.248	0.474	6.10474e-11
								CTSB	5.68628e-13	0.274116	0.229	0.418	3.45419e-08
								SLC35A1	5.61309e-05	0.273942	0.117	0.182	1
								MVK	4.88054e-14	0.273928	0.197	0.367	2.96473e-09
								PCYOX1	1.66314e-07	0.273767	0.36	0.614	0.0101029
								COG3	0.000597273	0.273604	0.121	0.178	1
								UTP18	5.01727e-08	0.27329	0.157	0.263	0.00304779
								HSPA13	1.6023e-13	0.272743	0.202	0.374	9.73336e-09
								FEM1A	1.27816e-07	0.272622	0.137	0.23	0.00776429
								LRCH2	1.11073e-06	0.272605	0.138	0.225	0.0674724
								SMG7	1.03206e-14	0.272478	0.189	0.357	6.26935e-10
								PRR12	1.68855e-05	0.272223	0.13	0.204	1
								STXBP5L	9.34112e-09	0.272182	0.159	0.271	0.000567436
								RBBP7	2.45286e-14	0.272076	0.29	0.545	1.49002e-09
								PCYT1A	1.73739e-08	0.272074	0.121	0.21	0.00105539
								ZNF609	7.8164e-06	0.271908	0.149	0.236	0.474815
								NEURL1B	2.14537e-06	0.271789	0.119	0.193	0.130323
								PDZD2	5.71461e-09	0.271725	0.137	0.238	0.00034714
								DAZAP1	3.65268e-12	0.271469	0.155	0.285	2.21886e-07
								POMGNT2	1.11704e-09	0.27143	0.137	0.242	6.78557e-05
								NIPBL	0.00404901	0.271334	0.294	0.449	1
								TBCK	0.000339342	0.271233	0.112	0.168	1
								LONRF2	3.6999e-10	0.271147	0.128	0.229	2.24754e-05
								STARD3	7.85564e-12	0.270929	0.156	0.285	4.77199e-07
								TTYH3	6.01438e-13	0.270721	0.154	0.288	3.6535e-08
								HPRT1	9.55588e-15	0.270539	0.137	0.269	5.80481e-10
								TMEM199	6.32006e-16	0.270134	0.161	0.317	3.83918e-11
								DNAJC3	1.03837e-05	0.270095	0.304	0.493	0.630769
								TMPO	6.52701e-05	0.269977	0.152	0.232	1
								ZDHHC9	5.18273e-08	0.269924	0.135	0.229	0.0031483
								MLH1	1.42336e-05	0.269754	0.112	0.177	0.864637
								SMCHD1	4.43946e-07	0.269748	0.161	0.264	0.0269679
								ATP13A1	1.50492e-08	0.269734	0.137	0.236	0.000914179
								FUCA2	2.80397e-05	0.269495	0.206	0.322	1
								KDM4B	6.6298e-06	0.269254	0.153	0.242	0.402734
								PFKL	1.34323e-09	0.268859	0.232	0.403	8.15956e-05
								AKAP13	0.000405005	0.268371	0.138	0.204	1
								MSANTD4	5.38399e-13	0.26832	0.181	0.333	3.27056e-08
								YIPF4	2.73566e-11	0.268303	0.312	0.564	1.6618e-06
								TIMMDC1	4.87484e-13	0.268187	0.249	0.458	2.96127e-08
								C5orf51	0.000940077	0.268101	0.098	0.145	1
								NUP153	7.90937e-07	0.267992	0.107	0.178	0.0480462
								MYO6	0.000166686	0.267973	0.32	0.518	1
								AFDN	8.79009e-06	0.267822	0.346	0.587	0.533963
								CCDC88C	4.71468e-08	0.267745	0.167	0.279	0.00286398
								HNRNPH3	1.48035e-08	0.267613	0.365	0.64	0.000899252
								SEC31A	3.83101e-07	0.267328	0.347	0.597	0.0232718
								AGAP3	6.76411e-07	0.267179	0.12	0.198	0.0410893
								SDF2	1.11009e-07	0.267145	0.327	0.565	0.00674337
								MORN4	1.78342e-14	0.266816	0.118	0.236	1.08335e-09
								VPS53	2.23971e-10	0.266572	0.191	0.334	1.36053e-05
								SALL2	8.21365e-13	0.266565	0.144	0.271	4.98946e-08
								CAPN7	1.61648e-11	0.266399	0.15	0.274	9.81949e-07
								VPS37B	0.00429081	0.266317	0.107	0.151	1
								ZBTB11	0.000206067	0.266183	0.107	0.162	1
								ATP11A	2.71551e-07	0.266144	0.17	0.28	0.0164956
								KDSR	0.00128249	0.265749	0.116	0.168	1
								YTHDF1	5.87123e-16	0.265508	0.167	0.327	3.56654e-11
								HLTF	8.62708e-07	0.265205	0.198	0.321	0.0524061
								OLFM1	2.27985e-07	0.265162	0.127	0.211	0.0138492
								BRD7	4.67761e-15	0.265104	0.248	0.467	2.84146e-10
								JPH4	0.000179156	0.265099	0.094	0.143	1
								HSPA8	3.48629e-21	0.26496	0.828	0.899	2.11778e-16
								WIZ	8.24542e-09	0.26488	0.126	0.219	0.000500876
								RIT1	4.49797e-06	0.264672	0.13	0.207	0.273234
								KMT2D	8.67084e-07	0.264538	0.14	0.229	0.0526719
								CYB5B	2.5351e-20	0.264423	0.207	0.419	1.53997e-15
								PKN2	1.21049e-09	0.264238	0.21	0.364	7.35322e-05
								DNAJB12	1.1998e-09	0.26423	0.148	0.259	7.28828e-05
								JAZF1	1.41263e-05	0.264179	0.132	0.208	0.858118
								LMNA	5.06769e-13	0.264056	0.179	0.33	3.07842e-08
								PTAR1	2.84885e-12	0.263688	0.131	0.246	1.73056e-07
								MAGT1	2.61531e-15	0.263685	0.22	0.417	1.5887e-10
								ARID2	2.28489e-06	0.263478	0.128	0.207	0.138798
								MRFAP1L1	8.92091e-07	0.263431	0.248	0.405	0.054191
								PALM	0.000106868	0.263374	0.121	0.185	1
								RAB13	1.48331e-07	0.262894	0.345	0.59	0.00901054
								MIER1	7.22012e-08	0.262757	0.147	0.247	0.00438593
								SARAF	3.4764e-14	0.262275	0.718	0.7	2.11178e-09
								ATAT1	6.36135e-14	0.262173	0.143	0.273	3.86426e-09
								POLB	0.00148596	0.261817	0.128	0.185	1
								ARMC6	6.20555e-06	0.261782	0.132	0.21	0.376962
								SHROOM3	0.00324108	0.261648	0.11	0.157	1
								DCAF15	0.000374943	0.261291	0.116	0.173	1
								PLCXD1	3.80499e-09	0.261105	0.109	0.195	0.000231138
								ELOA	8.38954e-08	0.260989	0.174	0.29	0.00509631
								ANGEL1	2.11488e-06	0.260764	0.124	0.201	0.12847
								RNF145	7.42241e-11	0.260727	0.237	0.417	4.50882e-06
								SLC15A4	0.000662809	0.260656	0.102	0.151	1
								OSTM1	0.00191917	0.26062	0.096	0.139	1
								BACH1	4.34303e-06	0.260304	0.126	0.202	0.263822
								CAMSAP3	1.32281e-14	0.260212	0.193	0.365	8.03557e-10
								SOCS4	8.76745e-13	0.260124	0.161	0.298	5.32588e-08
								SH3YL1	3.1421e-05	0.260123	0.191	0.294	1
								SLC17A5	1.07045e-14	0.260033	0.153	0.296	6.50258e-10
								KLHL24	3.64922e-11	0.259869	0.172	0.306	2.21676e-06
								ARRDC3	0.00262491	0.259339	0.107	0.153	1
								SLC37A3	0.000921218	0.259335	0.126	0.185	1
								RBM6	5.00667e-09	0.259081	0.264	0.453	0.000304135
								LCLAT1	5.65669e-09	0.258985	0.133	0.231	0.000343621
								ZNF24	4.11844e-10	0.258784	0.297	0.526	2.50179e-05
								PPP4R3B	7.14695e-05	0.25875	0.207	0.317	1
								UBE3C	6.19074e-12	0.258517	0.216	0.387	3.76063e-07
								ST5	0.00455087	0.258471	0.099	0.14	1
								TRIQK	1.09627e-16	0.25816	0.188	0.368	6.65942e-12
								SUPT5H	4.25683e-05	0.25807	0.327	0.532	1
								ZBTB41	5.82688e-06	0.257971	0.116	0.187	0.35396
								PCLO	0.0095275	0.257934	0.312	0.474	1
								COX10	8.03983e-07	0.257831	0.126	0.207	0.0488388
								TMEM59	6.30068e-17	0.257809	0.772	0.877	3.82741e-12
								GNPTAB	1.8755e-07	0.257762	0.119	0.201	0.0113929
								CELSR3	1.40514e-11	0.257712	0.157	0.286	8.53565e-07
								SORL1	1.20123e-05	0.257623	0.096	0.155	0.729698
								SCAP	9.83148e-10	0.257621	0.154	0.27	5.97223e-05
								ZBTB7A	2.05213e-08	0.257582	0.175	0.296	0.00124659
								KCTD10	3.22489e-05	0.257357	0.128	0.199	1
								ADO	8.73652e-12	0.257274	0.107	0.205	5.30709e-07
								ELP3	1.06286e-05	0.257085	0.118	0.187	0.645646
								ADAP2	4.08112e-06	0.257	0.108	0.175	0.247912
								DCAF6	6.03678e-07	0.256986	0.133	0.219	0.0366711
								MARK4	1.15459e-10	0.25696	0.151	0.27	7.01366e-06
								SKAP2	0.000125872	0.256654	0.118	0.179	1
								CANT1	2.41438e-06	0.256511	0.147	0.237	0.146664
								SUPT20H	7.76172e-19	0.256305	0.19	0.382	4.71494e-14
								RBM14	7.36572e-09	0.256299	0.135	0.234	0.000447438
								NELFA	8.62805e-07	0.255979	0.119	0.197	0.052412
								EDEM3	3.85912e-10	0.255857	0.223	0.391	2.34426e-05
								G3BP1	1.06282e-08	0.255755	0.318	0.548	0.000645622
								ZNF641	0.00269332	0.255578	0.091	0.132	1
								PHC3	9.72775e-05	0.255528	0.116	0.177	1
								ZNF518A	1.00059e-10	0.255501	0.251	0.446	6.07819e-06
								SULT4A1	0.0001678	0.255486	0.1	0.153	1
								MARCKS	3.63839e-08	0.255221	0.748	0.861	0.00221017
								EBAG9	2.28992e-06	0.255142	0.155	0.248	0.139104
								TBC1D9B	3.46274e-10	0.255014	0.138	0.248	2.10348e-05
								WTAP	8.46133e-14	0.255009	0.276	0.51	5.13992e-09
								ZDHHC16	8.67518e-17	0.254916	0.151	0.303	5.26982e-12
								PEPD	7.45977e-17	0.254856	0.286	0.548	4.53151e-12
								COMMD3	1.42276e-21	0.254852	0.225	0.459	8.64269e-17
								ANXA11	9.51132e-07	0.254736	0.108	0.179	0.0577774
								NFYC	8.52724e-12	0.254664	0.161	0.293	5.17995e-07
								AFF4	1.96659e-10	0.254636	0.3	0.536	1.19462e-05
								NAT14	4.33101e-15	0.254003	0.281	0.529	2.63092e-10
								PLEKHG3	9.0231e-10	0.253988	0.144	0.253	5.48117e-05
								NHLRC2	2.81996e-06	0.253752	0.133	0.215	0.171301
								TULP3	0.00026514	0.253729	0.094	0.144	1
								UBR5	5.77324e-15	0.253271	0.183	0.349	3.50701e-10
								RRP15	2.06744e-08	0.253189	0.158	0.267	0.00125589
								SRD5A3	5.07045e-13	0.253067	0.13	0.248	3.0801e-08
								SLC2A1	0.00362227	0.253057	0.122	0.172	1
								SGCB	1.02251e-14	0.252924	0.256	0.482	6.21135e-10
								GTF3C4	1.91033e-11	0.252541	0.144	0.262	1.16045e-06
								UQCC1	5.25558e-07	0.252453	0.109	0.183	0.0319255
								XPNPEP1	3.95778e-10	0.252363	0.12	0.217	2.4042e-05
								BCLAF1	0.000215211	0.252339	0.41	0.689	1
								NUP62	2.002e-10	0.252327	0.185	0.326	1.21614e-05
								KDM5A	6.71689e-09	0.251723	0.27	0.463	0.000408024
								GLOD4	2.44077e-13	0.251407	0.256	0.47	1.48267e-08
								SIPA1L2	1.57437e-11	0.251138	0.171	0.307	9.56365e-07
								VAMP7	2.28693e-08	0.251078	0.12	0.208	0.00138922
								SEC61A2	3.51897e-06	0.250921	0.112	0.182	0.213764
								TBC1D5	1.32932e-07	0.250684	0.128	0.216	0.00807509
								SLC25A13	1.18944e-15	0.250633	0.216	0.413	7.22535e-11
								EMC7	0.000340751	0.250483	0.412	0.667	1
								TAF6	4.90987e-18	0.250267	0.171	0.343	2.98255e-13
								ZBTB38	8.84501e-08	0.25024	0.231	0.383	0.00537299
								NUP210	6.22225e-07	0.250222	0.119	0.196	0.0377977
								NAP1L4	6.64651e-25	0.250172	0.243	0.51	4.03749e-20

## Sheet: Alpha DEGs
Alpha Cell DEGs by source
Cluster ID	Augs							Veres							Weng							Balboa
Total Cell Count	6269							1011							838							1220
Cell Fraction (%)	67.13							10.83							8.97							13.06
	gene	p_val	avg_log2FC	pct.1	pct.2	p_val_adj		gene	p_val	avg_log2FC	pct.1	pct.2	p_val_adj		gene	p_val	avg_log2FC	pct.1	pct.2	p_val_adj		gene	p_val	avg_log2FC	pct.1	pct.2	p_val_adj
	ATP5G2	0	2.92819	0.999	0	0		POTEE	0	4.53553	0.985	0.01	0		RRBP1	8.06444e-23	2.91875	0.479	0.544	4.89882e-18		PYY	0	3.73294	0.811	0.241	0
	UQCR11.1	0	2.85749	1	0	0		RNASEK	0	3.81235	0.972	0.358	0		SMC2	9.43554e-48	2.5894	0.616	0.802	5.73171e-43		UQCR11	0	2.89255	0.998	0.075	0
	SUMO2.1	0	2.55032	0.996	0	0		BSCL2	0	2.71189	0.75	0.037	0		NCL	2.7761e-18	2.49014	0.551	0.818	1.68637e-13		RPL13A	0	2.57446	1	0.965	0
	C14orf2	0	2.42134	0.994	0	0		IRX2	0	2.34073	0.929	0.757	0		RBM25	0.000152474	2.47688	0.44	0.645	1		APOA2	0	2.44604	0.557	0.032	0
	FKBP2	0	2.34697	1	0.365	0		C6orf48	0	2.29061	0.805	0.494	0		NEAT1	9.44327e-104	2.3512	0.245	0.055	5.73641e-99		RPS20	0	2.29656	1	0.722	0
	TMEM66	0	2.34592	0.993	0	0		GNG10	0	2.27913	0.662	0.046	0		HSP90B1	3.828e-83	1.95567	0.717	0.969	2.32536e-78		ATP5MPL	0	2.27982	0.989	0.077	0
	NDUFB8.1	0	2.21245	0.989	0	0		MAFB	0	2.17338	0.962	0.887	0		MTRNR2L1	0.00191204	1.92601	0.234	0.379	1		ERO1B	0	2.1938	0.923	0.078	0
	NPW	0	2.14315	0.79	0.05	0		WSB1	5.80042e-258	1.97901	0.825	0.735	3.52352e-253		SLC14A1	1.74319e-92	1.90073	0.195	0.038	1.05892e-87		RPL31	0	2.18982	1	0.86	0
	SNHG29	0	1.97942	0.999	0.072	0		ATP5MC2	0	1.90757	0.826	0.169	0		GOLGB1	1.55118e-09	1.8774	0.295	0.59	9.42279e-05		SLC25A6	0	2.08786	0.999	0.818	0
	NHP2L1	0	1.92669	0.984	0	0		RHOA	0	1.85707	0.916	0.859	0		PRRC2C	1.39961e-05	1.86338	0.372	0.732	0.850209		RPL37A	0	2.0778	1	0.949	0
	F10	0	1.81727	0.998	0.463	0		DDC	1.75633e-217	1.817	0.769	0.59	1.0669e-212		PNN	3.35105e-10	1.84617	0.303	0.617	2.03563e-05		ARFGEF3	0	2.02412	0.986	0.109	0
	TTR	0	1.79087	1	0.994	0		SUMO4	0	1.79462	0.57	0.072	0		NUCKS1	0.000466269	1.79639	0.407	0.802	1		RPL27A	0	1.99715	1	0.931	0
	KIAA1244	0	1.7609	0.931	0	0		NEUROD1	3.9706e-185	1.7939	0.798	0.758	2.41198e-180		DYNC2I1	9.98264e-284	1.78531	0.151	0	6.06405e-279		RPL7	0	1.94376	1	0.875	0
	RPS17L	0	1.7572	0.967	0	0		RUFY3	2.60036e-164	1.75517	0.716	0.626	1.57962e-159		MYH10	3.87965e-10	1.72434	0.348	0.727	2.35673e-05		RPLP2	0	1.91961	1	0.953	0
	PCSK1N	0	1.64149	1	0.842	0		NORAD	0	1.75206	0.571	0.006	0		HMGB3	0.00217858	1.7221	0.213	0.337	1		RPS2	0	1.91045	1	0.955	0
	ERO1LB	0	1.62938	0.834	0	0		PLPPR5	0	1.74413	0.581	0.105	0		CAST	1.30164e-11	1.71179	0.208	0.421	7.90695e-07		NDUFB8	0	1.85037	0.968	0.067	0
	C19orf10	0	1.55219	0.934	0	0		CELF1	2.17776e-171	1.73525	0.712	0.583	1.3229e-166		KTN1	2.1471e-11	1.69439	0.373	0.814	1.30428e-06		RPL21	0	1.84476	1	0.846	0
	HIST1H1C	0	1.46135	0.856	0.179	0		USP22	2.47615e-165	1.72651	0.666	0.476	1.50416e-160		AMBP	2.02011e-17	1.6922	0.114	0.284	1.22713e-12		RPL23A	0	1.78756	1	0.9	0
	MALAT1	0	1.4431	1	0.578	0		HLA-A	4.04069e-184	1.71522	0.768	0.688	2.45456e-179		APOA1	4.12422e-10	1.68334	0.098	0.21	2.5053e-05		PPY	3.55832e-231	1.75063	0.433	0.099	2.16154e-226
	MTRNR2L12	0	1.41227	0.955	0.155	0		RPL17	1.20831e-219	1.70049	0.722	0.434	7.33999e-215		QPRT	2.83e-10	1.66497	0.321	0.662	1.71911e-05		RPLP0	0	1.70298	1	0.93	0
	BCAM	0	1.40692	0.994	0.437	0		MORF4L1	0	1.69337	0.958	0.905	0		SCG3	1.80239e-05	1.66424	0.526	0.904	1		S100A6	0	1.69298	0.961	0.557	0
	PTPLAD1	0	1.4003	0.907	0	0		DLK1	1.6343e-103	1.68614	0.552	0.315	9.92771e-99		CFC1	0.0076799	1.64841	0.183	0.277	1		SUMO2	0	1.6725	0.973	0.159	0
	SEPP1	0	1.35185	0.88	0	0		RBM4	7.22313e-160	1.68296	0.607	0.368	4.38776e-155		RPS2P5	1.26989e-265	1.63528	0.141	0	7.71409e-261		RPS17	0	1.66555	0.96	0.101	0
	PSMA1.1	0	1.32327	0.906	0	0		PRKAR1A	4.74131e-277	1.67142	0.868	0.844	2.88016e-272		RPS20	5.40527e-12	1.635	0.552	0.778	3.28348e-07		GAST	7.57486e-45	1.6082	0.255	0.124	4.60143e-40
	MIR7-3HG	0	1.27406	0.893	0.034	0		TUBB	7.33244e-172	1.66695	0.762	0.719	4.45417e-167		TPR	2.22056e-24	1.63312	0.225	0.549	1.3489e-19		SMIM32	0	1.59165	0.756	0.014	0
	ALDOA	0	1.27271	0.946	0.101	0		C18orf32	3.93248e-185	1.65157	0.597	0.303	2.38883e-180		SPINK1	0.000763509	1.62638	0.332	0.562	1		LY6H	0	1.58904	0.694	0.163	0
	AC013394.2	0	1.23742	0.872	0	0		SARAF	0	1.64632	0.716	0.152	0		ATRX	3.6836e-15	1.62037	0.352	0.794	2.23764e-10		ATP5MC2	0	1.58789	0.987	0.128	0
	BLOC1S1.1	0	1.23608	0.872	0	0		NR3C1	2.57855e-155	1.64547	0.715	0.645	1.56637e-150		RTF1	1.16583e-19	1.59222	0.232	0.533	7.08194e-15		RPS29	0	1.57898	1	0.924	0
	LPPR5	0	1.23516	0.857	0	0		VEGFA	1.06261e-161	1.63714	0.725	0.66	6.45496e-157		DEPP1	3.05573e-29	1.58309	0.112	0.035	1.85623e-24		ARL6IP4	0	1.56069	0.965	0.563	0
	LINC00657	0	1.22977	0.85	0	0		MAGED1	3.10121e-277	1.62378	0.874	0.838	1.88386e-272		RPL13A	2.24197e-144	1.56824	0.867	0.98	1.36191e-139		RPL23	0	1.50056	0.999	0.873	0
	KCNK16	0	1.1811	0.987	0.372	0		LCOR	4.98324e-168	1.61371	0.688	0.523	3.02712e-163		LRRFIP1	1.46387e-21	1.55845	0.289	0.68	8.89243e-17		RPL38	0	1.49706	1	0.896	0
	CIA02B	0	1.18025	0.969	0.115	0		PBX1	3.0905e-116	1.61294	0.663	0.616	1.87735e-111		UBXN4	9.09867e-08	1.55808	0.389	0.819	0.00552708		RPS16	0	1.49091	1	0.943	0
	VTN	0	1.14108	0.962	0.321	0		EIF4B	1.28021e-166	1.61047	0.745	0.715	7.77677e-162		SLTM	1.51085e-23	1.52553	0.263	0.63	9.17779e-19		RPL36A	0	1.48863	0.939	0.485	0
	TMEM238	0	1.13921	0.895	0.071	0		PAPSS1	9.5267e-122	1.59852	0.644	0.549	5.78709e-117		MTATP6P1	2.3159e-263	1.507	0.14	0	1.40681e-258		RPS27	0	1.47794	1	0.904	0
	C10orf32	0	1.13324	0.841	0	0		LARP1	4.61589e-132	1.59802	0.663	0.561	2.80397e-127		THOC2	3.15568e-28	1.50424	0.258	0.648	1.91695e-23		RPS10	0	1.47792	0.993	0.818	0
	SH3BGRL	0	1.13068	0.984	0.316	0		FOXA1	1.70968e-121	1.5951	0.597	0.436	1.03856e-116		RPL13P12	4.92325e-243	1.50228	0.129	0	2.99068e-238		RPS11	0	1.46613	1	0.951	0
	PFDN5	0	1.09984	1	0.523	0		KMT5B	0	1.56231	0.482	0.057	0		AC010343.1	2.72585e-245	1.48479	0.13	0	1.65584e-240		SNU13	0	1.45069	0.937	0.076	0
	PRDX2	0	1.06697	1	0.589	0		DSP	0	1.56042	0.946	0.902	0		BAZ1B	9.74019e-16	1.48315	0.196	0.429	5.91677e-11		ASPH	0	1.44644	0.952	0.739	0
	EGR4	0	1.06375	0.508	0.068	0		RPS17	0	1.56031	0.702	0.154	0		TCEAL4	9.44996e-22	1.48208	0.35	0.844	5.74047e-17		FAAP20	0	1.44521	0.847	0.025	0
	C1orf86	0	1.05768	0.817	0	0		NREP	1.37033e-121	1.5524	0.665	0.588	8.32419e-117		IFI6	0.00912661	1.47717	0.423	0.8	1		RPS21	0	1.43434	0.999	0.863	0
	PPAPDC1B	0	1.05101	0.772	0	0		IDH1	2.20446e-93	1.55235	0.563	0.443	1.33912e-88		RPL3P4	1.26989e-265	1.47673	0.141	0	7.7141e-261		RPS19	0	1.41182	1	0.951	0
	AC009014.3	0	1.0494	0.73	0	0		PPP2R1A	5.3813e-215	1.53537	0.808	0.754	3.26892e-210		ZKSCAN1	3.42936e-12	1.47469	0.381	0.846	2.0832e-07		POLR2J3.1	0	1.36913	0.733	0	0
	DPP7	0	1.0396	0.981	0.341	0		CXXC4	6.09222e-111	1.5342	0.605	0.483	3.70078e-106		RSL1D1	1.35212e-32	1.47452	0.235	0.621	8.21358e-28		RPL35	0	1.36502	0.999	0.876	0
	FXYD3	5.48914e-233	1.01475	0.519	0.157	3.33443e-228		RTL8C	3.21207e-145	1.53354	0.629	0.432	1.95121e-140		H1-2	3.03921e-200	1.471	0.106	0	1.8462e-195		CIAO2B	0	1.35065	0.842	0.014	0
	ALDH1A1	0	1.00974	1	0.82	0		INSM1	2.03018e-108	1.51673	0.695	0.691	1.23325e-103		LIPC	2.46084e-36	1.46289	0.118	0.033	1.49486e-31		RPL18A	0	1.34486	1	0.885	0
	CXCL1	1.19892e-143	1.0057	0.417	0.134	7.28295e-139		CAPNS1	8.31851e-155	1.51293	0.749	0.755	5.05316e-150		GAS5	1.46221e-24	1.44264	0.216	0.531	8.88235e-20		RPS28	0	1.31993	1	0.908	0
	C1QL1	0	0.987612	0.934	0.426	0		ITGB1	0	1.5086	0.959	0.923	0		HPS1	0.00299708	1.41253	0.194	0.301	1		UBA52	0	1.31442	1	0.935	0
	SSR4	0	0.972573	1	0.741	0		DCTN1	9.83436e-91	1.50302	0.535	0.389	5.97398e-86		SREK1	1.66252e-36	1.4107	0.216	0.598	1.00992e-31		MGST1	6.11758e-208	1.29676	0.521	0.184	3.71618e-203
	LINC00116	0	0.963309	0.774	0	0		SUMO2	3.81261e-283	1.49383	0.692	0.214	2.31601e-278		SNHG5	1.89167e-21	1.39671	0.195	0.466	1.14911e-16		A1BG	0	1.29574	0.751	0.043	0
	NDUFA12	0	0.959771	0.982	0.366	0		ATP9A	7.95185e-80	1.48755	0.567	0.498	4.83043e-75		MYO10	1.38139e-19	1.38809	0.188	0.439	8.39138e-15		BLOC1S1	0	1.25946	0.752	0.013	0
	C15orf48	0	0.95097	0.934	0.344	0		CDK2AP1	2.35497e-208	1.48725	0.494	0.157	1.43055e-203		MTDH	6.19839e-30	1.38268	0.227	0.586	3.76527e-25		CTSZ	0	1.25672	0.689	0.181	0
	DDT	0	0.937915	0.956	0.218	0		PAFAH1B2	3.48649e-111	1.47917	0.575	0.411	2.1179e-106		FTLP3	1.73049e-211	1.37339	0.112	0	1.0512e-206		SARAF	0	1.25518	0.929	0.105	0
	METRN	0	0.933497	0.973	0.402	0		ARX	1.22159e-135	1.46479	0.742	0.762	7.42068e-131		PCDH7	1.23044e-05	1.37261	0.164	0.131	0.747442		SMIM30	0	1.25184	0.776	0.006	0
	IER3IP1.1	0	0.933482	0.768	0	0		CHGA	0	1.46076	1	0.99	0		MYDGF	2.78306e-05	1.36928	0.172	0.142	1		ATP5F1E	0	1.25067	1	0.955	0
	JUND	0	0.919219	0.993	0.514	0		CBX6	8.60892e-197	1.45894	0.813	0.816	5.22957e-192		RPS11	1.85551e-55	1.36276	0.718	0.981	1.12715e-50		RPL37	0	1.24593	0.999	0.898	0
	SERPINA1	2.57119e-292	0.880497	0.882	0.415	1.5619e-287		ACTN1	4.1474e-87	1.45488	0.532	0.396	2.51938e-82		RPS6	1.65337e-94	1.36087	0.771	0.981	1.00435e-89		PPDPF	0	1.22553	0.999	0.84	0
	GNAS	0	0.880199	1	0.935	0		CMTM6	4.50478e-159	1.45471	0.752	0.767	2.73647e-154		CCDC88A	4.12805e-17	1.3457	0.18	0.408	2.50762e-12		CHCHD10	0	1.22163	0.934	0.663	0
	HSPE1	0	0.878713	0.999	0.607	0		CD164	1.44068e-232	1.44606	0.861	0.882	8.75154e-228		KRT19	9.53699e-31	1.34568	0.265	0.675	5.79334e-26		RPL29	0	1.20722	0.999	0.853	0
	GPX1	0	0.856692	0.974	0.146	0		MARCH6	2.26586e-123	1.44453	0.676	0.643	1.37642e-118		RSF1	4.42827e-34	1.33256	0.251	0.665	2.69e-29		RPL9	0	1.20192	1	0.863	0
	CCDC23	0	0.851746	0.725	0	0		SMARCA2	7.01561e-146	1.43616	0.761	0.785	4.2617e-141		SF3B2	2.33342e-39	1.32539	0.263	0.721	1.41746e-34		RPLP1	0	1.19541	1	0.963	0
	S100A10	0	0.851532	0.831	0.177	0		HES1	1.49222e-39	1.43087	0.472	0.396	9.06461e-35		FKBP11	6.62626e-06	1.32287	0.148	0.258	0.402519		CACNA1A	0	1.1906	0.844	0.339	0
	EPB41L4A-AS1	0	0.839601	0.806	0.013	0		GNB1	5.75611e-164	1.42727	0.764	0.767	3.49661e-159		HNRNPU	2.40496e-37	1.32182	0.292	0.782	1.46091e-32		PPP1R1A	6.71835e-256	1.1635	0.939	0.721	4.08113e-251
	TUBA4A	0	0.837613	0.95	0.322	0		KIAA1324	1.65482e-147	1.42656	0.75	0.745	1.00523e-142		PLCE1	7.70993e-10	1.31411	0.11	0.061	4.68347e-05		RPL12	0	1.16073	1	0.819	0
	WDR83OS	0	0.836205	0.993	0.251	0		CSDE1	1.14436e-244	1.42443	0.862	0.859	6.95154e-240		SRSF11	3.62514e-39	1.31334	0.302	0.82	2.20213e-34		LOXL4	0	1.16036	0.545	0.11	0
	HDGFRP3	0	0.823588	0.695	0	0		NONO	2.45645e-108	1.41829	0.668	0.66	1.4922e-103		BOD1L1	8.24281e-27	1.30499	0.143	0.394	5.00718e-22		GPX3	7.13456e-212	1.14682	0.766	0.448	4.33396e-207
	ZSCAN16-AS1	0	0.821369	0.766	0.007	0		ACLY	1.2534e-119	1.41446	0.697	0.693	7.61388e-115		ANKRD12	4.5001e-45	1.28712	0.217	0.642	2.73363e-40		RPL41	0	1.14023	1	0.929	0
	GPC5-AS1	0	0.81954	0.598	0.003	0		PCBP1	1.57643e-170	1.41145	0.767	0.751	9.5762e-166		AGT	2.25147e-09	1.27855	0.203	0.386	0.000136768		RPL36	0	1.13175	1	0.879	0
	ZFAS1	0	0.819107	0.991	0.237	0		TUG1	3.33708e-94	1.40546	0.588	0.491	2.02715e-89		DSP	0.00149362	1.27799	0.472	0.95	1		RPSA	0	1.11965	0.999	0.884	0
	PPP1R14B	0	0.789003	0.862	0.212	0		FNIP2	1.36345e-105	1.40166	0.649	0.579	8.28244e-101		DDX46	7.82836e-38	1.27523	0.177	0.518	4.75541e-33		TMSB10	4.58015e-207	1.10311	1	0.879	2.78226e-202
	RP11-788H18.1	2.63029e-270	0.786653	0.322	0	1.59779e-265		GCH1	1.50615e-125	1.40099	0.743	0.769	9.14924e-121		PPIG	6.70323e-51	1.27515	0.27	0.795	4.07194e-46		COTL1	0	1.10188	0.78	0.306	0
	GSTO1	0	0.78319	0.855	0.139	0		ACTN4	6.18477e-80	1.39766	0.539	0.427	3.757e-75		TAX1BP1	6.07499e-50	1.26683	0.237	0.707	3.69031e-45		RPL27	0	1.09987	0.999	0.899	0
	CCDC53	0	0.780091	0.692	0	0		DDR1	9.68718e-88	1.38775	0.576	0.491	5.88458e-83		AL365357.1	2.95297e-191	1.26596	0.102	0	1.79381e-186		STARD10	0	1.0934	0.987	0.844	0
	B3GAT3	0	0.772171	0.861	0.203	0		NUDT3	1.53899e-77	1.38675	0.601	0.592	9.34877e-73		NEFM	1.22128e-37	1.26264	0.123	0.406	7.41879e-33		SAT1	6.78153e-238	1.08994	0.811	0.505	4.11951e-233
	CCDC104	0	0.763662	0.681	0	0		USP11	2.92998e-94	1.3865	0.611	0.553	1.77985e-89		PLCB4	4.60152e-10	1.26001	0.146	0.291	2.79524e-05		RPL39	0	1.08456	1	0.853	0
	NDUFC2	0	0.763625	0.992	0.519	0		CLTC	6.65512e-158	1.38327	0.77	0.777	4.04272e-153		PRPF40A	2.93934e-50	1.2566	0.201	0.627	1.78553e-45		LY6E	0	1.07634	0.593	0.035	0
	BEX4	0	0.761408	0.973	0.416	0		UBA1	7.15396e-90	1.38205	0.586	0.502	4.34574e-85		PCNT	3.07192e-10	1.25464	0.118	0.245	1.86607e-05		NDUFV2	0	1.07582	0.756	0.223	0
	VEGFB	0	0.761313	0.941	0.3	0		ONECUT2	4.62972e-122	1.38156	0.746	0.747	2.81237e-117		DNAJC15	2.65226e-07	1.24899	0.123	0.081	0.0161114		CD74	0	1.07555	0.665	0.087	0
	BTBD17	2.26141e-262	0.760247	0.729	0.279	1.37372e-257		PFN2	8.13119e-123	1.37905	0.721	0.75	4.93937e-118		NAP1L1	1.00333e-15	1.24532	0.393	0.915	6.09481e-11		RPS14	0	1.07195	1	0.949	0
	C4orf48	9.73565e-302	0.755402	1	0.536	5.91402e-297		FLOT1	1.0483e-73	1.37086	0.53	0.424	6.368e-69		ATF3	0.00237476	1.24333	0.109	0.087	1		EEF2	0	1.07163	0.991	0.889	0
	C9orf142	0	0.7545	0.708	0.012	0		CYB5R3	6.21868e-132	1.36958	0.723	0.756	3.7776e-127		TPM3	3.60268e-42	1.2394	0.288	0.799	2.18848e-37		RPL26	0	1.0609	1	0.887	0
	KRT10	0	0.752875	0.99	0.458	0		CTDNEP1	8.85389e-91	1.36223	0.605	0.548	5.37838e-86		PRPF38B	3.22502e-34	1.23148	0.164	0.473	1.95907e-29		RPS8	0	1.05798	1	0.966	0
	SEC11C	0	0.752417	1	0.786	0		TM9SF2	1.01479e-94	1.35455	0.652	0.669	6.16446e-90		SPON1	1.74612e-10	1.22145	0.108	0.058	1.0607e-05		GAL	3.51532e-285	1.05615	0.324	0.038	2.13541e-280
	DANCR	0	0.751564	0.762	0.013	0		HNRNPA3	1.89716e-165	1.3389	0.783	0.802	1.15245e-160		CALM1	5.27718e-48	1.22059	0.686	0.982	3.20568e-43		FKBP8	0	1.0466	0.965	0.765	0
	FAM115A	0	0.750528	0.635	0	0		AP2B1	1.41262e-72	1.32871	0.559	0.497	8.58108e-68		NOP56	7.52956e-43	1.21668	0.143	0.472	4.57391e-38		RPS5	0	1.04459	1	0.945	0
	HIST1H2AC	0	0.749732	0.849	0.256	0		EIF4G2	2.40361e-232	1.32632	0.877	0.882	1.4601e-227		NRDC	0.000360722	1.21079	0.109	0.082	1		RPL4	0	1.02977	0.996	0.899	0
	GABARAPL2	0	0.740537	0.999	0.587	0		HNRNPC	1.84528e-168	1.32232	0.796	0.829	1.12094e-163		AL590867.2	5.2e-189	1.20188	0.1	0	3.15879e-184		PCP4	3.2544e-278	1.02788	0.602	0.179	1.97692e-273
	NACA	0	0.739275	0.999	0.548	0		TMEM245	4.09668e-69	1.3206	0.561	0.515	2.48857e-64		CIAO2B	0.00556146	1.19881	0.137	0.121	1		ATP5ME	0	1.02401	0.993	0.815	0
	TIMP1	9.38177e-255	0.736225	0.831	0.483	5.69905e-250		PKD2	5.06504e-57	1.32034	0.436	0.312	3.07681e-52		HTATSF1	1.86608e-60	1.18914	0.168	0.597	1.13357e-55		RPL28	0	1.01584	1	0.898	0
	CYBA	0	0.736085	0.86	0.226	0		LLGL2	7.52522e-71	1.31518	0.571	0.534	4.57127e-66		RPLP0	2.4804e-24	1.18755	0.651	0.967	1.50674e-19		ACVR1C	1.98274e-219	1.01528	0.859	0.624	1.20444e-214
	UBE2M	0	0.724462	0.936	0.316	0		IRF2BP2	6.36027e-130	1.31416	0.724	0.702	3.86361e-125		CDC5L	1.64663e-28	1.18189	0.14	0.396	1.00026e-23		PCBP2	0	1.01176	0.969	0.782	0
	SF3B6	0	0.72387	0.981	0.389	0		C17orf49	5.73617e-287	1.3102	0.384	0.056	3.4845e-282		MPHOSPH8	4.41771e-42	1.1797	0.136	0.454	2.68358e-37		IAPP	2.89531e-242	1.00776	0.691	0.302	1.75878e-237
	MAGED2	0	0.717207	0.99	0.52	0		U2AF2	5.31391e-83	1.30277	0.414	0.225	3.22799e-78		NSRP1	6.68062e-39	1.17556	0.146	0.459	4.05821e-34		COX6A1	0	0.997105	0.99	0.872	0
	NDNL2	0	0.709448	0.636	0	0		FASN	1.90252e-71	1.29398	0.583	0.551	1.1557e-66		ID2	0.000379247	1.17096	0.092	0.152	1		NBL1	0	0.98726	0.718	0.231	0
	PRMT1	0	0.699792	0.944	0.334	0		PAM	1.62476e-37	1.29337	0.487	0.458	9.86975e-33		DEK	3.6039e-34	1.17003	0.133	0.41	2.18923e-29		ASCL2	0	0.973656	0.614	0.114	0
	MMP24-AS1	0	0.69574	0.626	0	0		PXDN	1.69881e-78	1.29335	0.391	0.205	1.03196e-73		HMGN5	7.4683e-43	1.16986	0.167	0.522	4.53669e-38		MDK	1.03634e-147	0.97262	0.923	0.782	6.29537e-143
	ADCYAP1	0	0.695478	0.636	0.028	0		NCAM1	1.32457e-81	1.28358	0.532	0.395	8.04624e-77		NDUFB8	6.85647e-05	1.16561	0.204	0.182	1		RPS15A	0	0.970342	1	0.896	0
	UBE2S	0	0.687275	0.869	0.278	0		ARFGEF3	0	1.28279	0.712	0.164	0		ARID4B	4.72522e-65	1.16532	0.191	0.664	2.87038e-60		RPS25	0	0.969464	0.999	0.887	0
	PSMD8	0	0.68151	0.989	0.448	0		ATP6AP1	3.60303e-146	1.28188	0.775	0.817	2.1887e-141		PCP4	3.40925e-07	1.16455	0.134	0.245	0.0207099		RPL32	0	0.968807	1	0.922	0
	KIAA1377	0	0.679573	0.592	0	0		ZFAND3	8.57487e-49	1.27906	0.493	0.448	5.20889e-44		PNISR	3.68672e-46	1.16453	0.3	0.848	2.23953e-41		SLC7A8	2.22197e-257	0.966795	0.947	0.768	1.34976e-252
	CDKN1C	0	0.679568	0.807	0.262	0		EIF4A1	1.32615e-135	1.27679	0.481	0.207	8.05583e-131		CHGB	0.000155443	1.16311	0.444	0.912	1		MESP1	2.54544e-239	0.966763	0.459	0.122	1.54625e-234
	DHRS2	0	0.668153	0.768	0.151	0		PAX6	1.28198e-125	1.27512	0.758	0.79	7.78752e-121		PARP1	8.73507e-51	1.16125	0.183	0.589	5.30621e-46		TMOD1	1.03127e-285	0.962235	0.792	0.401	6.26457e-281
	MATR3	0	0.660377	0.923	0.159	0		GNAI2	8.88301e-195	1.27212	0.845	0.854	5.39607e-190		METAP2	2.73146e-33	1.16094	0.189	0.521	1.65925e-28		RPS6	0	0.960341	0.998	0.957	0
	HMGN2	0	0.66022	0.992	0.59	0		MAPK3	1.62631e-70	1.27186	0.51	0.402	9.87915e-66		ZC3H15	4.61025e-59	1.15495	0.188	0.634	2.80054e-54		IGFBPL1	0	0.959405	0.682	0.165	0
	DAD1	0	0.658828	0.977	0.419	0		CMIP	1.77841e-71	1.26696	0.58	0.537	1.08031e-66		PLIN2	1.30821e-20	1.15261	0.121	0.316	7.94684e-16		CD24	2.38947e-153	0.947901	0.92	0.74	1.4515e-148
	ZNF667-AS1	0	0.657591	0.62	0	0		HACD3	3.24885e-277	1.26235	0.529	0.12	1.97355e-272		RPS16	1.00052e-22	1.15022	0.65	0.98	6.07776e-18		HSPB1	2.26639e-227	0.947124	0.715	0.368	1.37674e-222
	ATP5PF	0	0.656928	1	0.621	0		ABCC8	4.14191e-108	1.25807	0.739	0.752	2.51604e-103		GOLGA2	4.12893e-27	1.14409	0.14	0.389	2.50816e-22		RPL19	0	0.943103	1	0.96	0
	ZC3H11A	0	0.655379	0.653	0.022	0		ADGRL1	0	1.25465	0.387	0.044	0		SH3KBP1	1.17872e-14	1.13126	0.159	0.349	7.16027e-10		EIF4A1	0	0.942787	0.754	0.159	0
	LINC00998	0	0.655312	0.599	0	0		DDX17	4.88884e-161	1.25357	0.81	0.848	2.96978e-156		KCNMA1	3.25754e-43	1.12844	0.179	0.547	1.97882e-38		FEV	3.82461e-212	0.942031	0.976	0.803	2.3233e-207
	CYSTM1	0	0.653619	0.99	0.561	0		SETD5	8.84775e-71	1.25223	0.492	0.362	5.37466e-66		BPTF	8.9703e-55	1.12531	0.234	0.723	5.4491e-50		PSMA1	0	0.923961	0.708	0.039	0
	UBL5	0	0.652419	1	0.653	0		INA	1.6577e-42	1.2469	0.502	0.489	1.00698e-37		ANKRD26	8.58935e-18	1.12338	0.106	0.274	5.21769e-13		COX7C	0	0.922832	1	0.907	0
	LHX4-AS1	0	0.649346	0.604	0	0		DDX39B	6.02856e-167	1.24562	0.376	0.102	3.66211e-162		SMC3	8.55976e-60	1.11639	0.179	0.618	5.19971e-55		RPL35A	0	0.918514	0.999	0.929	0
	NENF	0	0.643742	0.997	0.551	0		CNOT7	6.66015e-78	1.24464	0.637	0.682	4.04577e-73		BAZ2B	1.00974e-50	1.11117	0.189	0.602	6.13375e-46		DPEP1	0	0.912863	0.536	0.022	0
	SAP18	0	0.643269	0.995	0.565	0		PRKACA	4.95675e-62	1.23726	0.436	0.301	3.01103e-57		SMIM32	0.00101558	1.11022	0.133	0.109	1		TAGLN2	2.36909e-235	0.911851	0.906	0.652	1.43913e-230
	GCHFR	0	0.642616	0.924	0.295	0		UCHL1	9.41298e-92	1.23104	0.715	0.794	5.71801e-87		LARP7	4.80471e-29	1.10955	0.131	0.383	2.91867e-24		POLR2L	0	0.904262	0.997	0.869	0
	ATP5F1C	0	0.637524	0.988	0.488	0		KHDRBS1	1.26525e-73	1.22975	0.625	0.661	7.68587e-69		RPL23	0.000199457	1.10235	0.462	0.931	1		APOC1	2.99255e-209	0.89376	0.885	0.635	1.81785e-204
	RPS3A	3.87994e-264	0.634816	1	0.72	2.35691e-259		DCX	9.09311e-59	1.22858	0.587	0.608	5.5237e-54		KAT6B	5.92126e-55	1.09973	0.168	0.575	3.59693e-50		PCDH7	0	0.890932	0.572	0.068	0
	TXNDC12	0	0.632674	0.89	0.171	0		NME2	0	1.22486	0.386	0.015	0		ARGLU1	2.34697e-56	1.09543	0.188	0.623	1.42569e-51		TMSB4X	1.21975e-87	0.889812	0.999	0.946	7.40949e-83
	NDUFB5	0	0.632062	0.956	0.367	0		RTN1	7.72075e-46	1.2246	0.492	0.452	4.69005e-41		NPHS1	0.000424099	1.0953	0.1	0.164	1		NDUFA7	0	0.889791	0.604	0.008	0
	RBIS	0	0.628798	0.897	0.225	0		SLC29A1	5.5962e-60	1.22124	0.593	0.617	3.39947e-55		ACIN1	4.78465e-27	1.09455	0.127	0.363	2.90648e-22		YBX1	2.65098e-280	0.884262	0.988	0.866	1.61036e-275
	LPPR2	0	0.62828	0.589	0	0		SPTBN1	3.32993e-52	1.21932	0.522	0.488	2.0228e-47		TRIP11	9.97611e-52	1.0937	0.148	0.519	6.06009e-47		MTLN	0	0.874466	0.605	0.007	0
	CH17-340M24.3	0	0.627327	0.628	0.004	0		COL6A1	2.47725e-54	1.21261	0.423	0.3	1.50483e-49		DNMT1	5.82548e-14	1.0913	0.102	0.242	3.53875e-09		ATP5MD	0	0.871939	0.993	0.839	0
	NCBP2-AS2	0	0.626568	0.6	0	0		ATP6V1A	5.49897e-58	1.20825	0.549	0.52	3.3404e-53		SST	2.41192e-144	1.08462	0.185	0.831	1.46514e-139		H2AFJ	3.23947e-207	0.867293	0.87	0.696	1.96785e-202
	RPS26	5.22046e-265	0.623994	1	0.645	3.17122e-260		UBE2V1	8.09337e-206	1.20787	0.387	0.087	4.9164e-201		U2SURP	2.87405e-50	1.08456	0.172	0.564	1.74587e-45		ACTB	8.52224e-201	0.860724	0.999	0.902	5.17692e-196
	FLJ31306	0	0.620053	0.581	0	0		CTNND1	8.67448e-57	1.20622	0.504	0.439	5.2694e-52		H1F0	7.81192e-29	1.08189	0.158	0.433	4.74543e-24		SERINC2	2.39539e-196	0.859831	0.727	0.412	1.4551e-191
	SRP9	0	0.618081	0.996	0.591	0		RTN4	2.86971e-189	1.20345	0.862	0.891	1.74324e-184		ARHGAP6	1.61242e-05	1.0796	0.106	0.186	0.979478		HLA-C	0	0.85952	0.599	0.127	0
	MORN2	0	0.618042	0.826	0.154	0		RN7SKP22	0	1.20319	0.321	0	0		RBMX2	3.90908e-50	1.07718	0.229	0.692	2.37461e-45		RPS15	0	0.852173	1	0.923	0
	S100A11	0	0.613902	0.91	0.389	0		SEPTIN2	3.80903e-80	1.20237	0.652	0.711	2.31384e-75		TNFSF10	3.45565e-05	1.07642	0.098	0.171	1		C9orf16	5.57841e-192	0.852031	0.99	0.825	3.38866e-187
	SMDT1	0	0.604978	0.993	0.503	0		CASC4	1.78535e-46	1.20115	0.487	0.447	1.08453e-41		CEBPZ	9.53187e-38	1.06842	0.129	0.42	5.79023e-33		NOP53	5.42175e-241	0.851833	0.854	0.611	3.2935e-236
	RP11-499F3.2	0	0.603389	0.568	0	0		TXNIP	1.86814e-33	1.20089	0.443	0.402	1.13482e-28		TOP1	7.8044e-58	1.06802	0.209	0.677	4.74086e-53		NDUFA11	1.04375e-273	0.851229	0.978	0.821	6.34036e-269
	FOS	6.85876e-283	0.600643	0.96	0.553	4.16642e-278		STAT1	1.64248e-45	1.20045	0.423	0.32	9.97742e-41		HNRNPM	1.38692e-70	1.06664	0.192	0.686	8.42497e-66		CSNK2B	6.80399e-268	0.833797	0.78	0.423	4.13315e-263
	SUPT4H1	0	0.597777	0.799	0.097	0		SC5D	5.79277e-30	1.20024	0.476	0.494	3.51888e-25		CHCHD2	1.3315e-09	1.06243	0.247	0.48	8.08832e-05		RPL10	0	0.823921	1	0.913	0
	ATP5F1D	8.01537e-295	0.597142	0.998	0.492	4.86902e-290		SVBP	4.86066e-232	1.1973	0.395	0.076	2.95266e-227		UPF3B	1.04028e-24	1.06119	0.114	0.326	6.3193e-20		NKAIN4	5.35151e-231	0.823544	0.468	0.123	3.25083e-226
	B3GNT1	0	0.596587	0.565	0	0		COX16	4.42716e-88	1.19627	0.438	0.242	2.68932e-83		REXO2	5.06128e-65	1.05267	0.21	0.708	3.07453e-60		INS	3.61868e-129	0.818019	1	0.969	2.1982e-124
	SHC2	0	0.596402	0.859	0.227	0		CXXC5	3.50269e-62	1.19545	0.6	0.635	2.12775e-57		RB1CC1	6.52208e-34	1.05211	0.11	0.365	3.9619e-29		NDUFA3	3.67067e-231	0.816975	0.97	0.793	2.22979e-226
	MTERFD2	0	0.5932	0.575	0	0		RUNX1T1	3.1429e-41	1.19262	0.51	0.505	1.90918e-36		PPIB	6.61134e-37	1.05151	0.7	0.918	4.01612e-32		COX6B1	1.25437e-297	0.813248	0.999	0.876	7.61977e-293
	TPGS1	0	0.592322	0.861	0.287	0		CRIP2	3.14425e-34	1.19116	0.52	0.559	1.91001e-29		SERPINI1	1.48859e-10	1.05141	0.409	0.898	9.0426e-06		PLPPR5	0	0.808649	0.695	0.075	0
	ARF5	0	0.592186	0.97	0.424	0		ARID1A	5.43746e-64	1.1905	0.568	0.551	3.30304e-59		CEP350	3.10844e-46	1.0513	0.13	0.459	1.88825e-41		RPS18	2.63078e-270	0.806671	1	0.885	1.5981e-265
	QPCT	0	0.592136	0.917	0.429	0		GTF2I	4.32709e-168	1.18843	0.821	0.868	2.62853e-163		EEA1	1.44692e-28	1.04999	0.121	0.359	8.78949e-24		MRPL41	3.5427e-238	0.802734	0.956	0.777	2.15205e-233
	ATP5MF	1.1282e-250	0.591647	0.999	0.558	6.85336e-246		SCARB2	1.66618e-120	1.18731	0.726	0.751	1.01214e-115		PRPF4B	1.08501e-46	1.04989	0.149	0.501	6.591e-42		MZT2B	5.72485e-242	0.801584	0.998	0.837	3.47762e-237
	GC	0	0.591624	0.916	0.312	0		ATP6V1B2	9.03682e-55	1.18324	0.591	0.656	5.48951e-50		PDIA3	6.11241e-24	1.04796	0.364	0.897	3.71304e-19		NDUFB1	3.62823e-262	0.801504	0.982	0.828	2.204e-257
	SNHG6	0	0.591443	0.938	0.174	0		SLC22A17	2.27416e-75	1.17479	0.658	0.711	1.38146e-70		SERBP1	1.36496e-51	1.0468	0.294	0.857	8.29157e-47		SEPTIN9	0	0.799303	0.523	0.003	0
	FDPS	0	0.589675	0.958	0.415	0		CNIH1	1.30265e-57	1.17278	0.584	0.617	7.91307e-53		TMF1	7.5123e-43	1.04345	0.141	0.467	4.56342e-38		HPS1	0	0.799083	0.698	0.231	0
	COPE	0	0.588861	0.981	0.472	0		ARL6IP1	8.13646e-35	1.17045	0.471	0.46	4.94258e-30		CCDC186	6.08879e-47	1.03908	0.129	0.46	3.6987e-42		SPATS2L	5.23539e-201	0.797258	0.814	0.573	3.18029e-196
	MIF	0	0.58882	0.989	0.463	0		KLC1	2.04214e-38	1.17001	0.494	0.49	1.24052e-33		MPHOSPH10	9.76678e-31	1.03635	0.109	0.347	5.93293e-26		NOVA1	2.9125e-222	0.79681	0.795	0.491	1.76923e-217
	EIF1B	0	0.588592	0.979	0.485	0		APLP1	3.81225e-167	1.16922	0.851	0.878	2.31579e-162		MESD	1.32016e-60	1.03526	0.154	0.566	8.01946e-56		CHCHD2	2.7151e-303	0.796391	0.92	0.39	1.64932e-298
	ERO1L	0	0.587269	0.54	0	0		NAV1	3.7784e-67	1.16506	0.601	0.594	2.29523e-62		RPL17	3.38901e-21	1.03405	0.21	0.49	2.05869e-16		MYDGF	0	0.791229	0.705	0.061	0
	TMBIM4	0	0.586117	0.921	0.274	0		AKT1	5.16962e-32	1.16418	0.46	0.457	3.14034e-27		HSP90AB1	2.43976e-25	1.0293	0.658	0.991	1.48205e-20		REEP3	3.51002e-248	0.789444	0.866	0.579	2.13219e-243
	NLRP1	0	0.585642	0.947	0.239	0		KIF5C	1.56077e-85	1.16401	0.69	0.765	9.48104e-81		HSP90AA1	2.73265e-17	1.02163	0.632	0.958	1.65998e-12		RPS9	0	0.781461	0.999	0.922	0
	MKKS	0	0.585595	0.833	0.173	0		PPP2CB	5.11551e-37	1.16011	0.471	0.45	3.10747e-32		NEMF	1.47539e-50	1.0207	0.148	0.514	8.96238e-46		SCD	3.54793e-184	0.777883	0.92	0.749	2.15523e-179
	OTUD6B-AS1	0	0.584727	0.765	0.021	0		GNS	7.2823e-34	1.15978	0.482	0.485	4.42371e-29		FRA10AC1	4.5528e-41	1.01964	0.123	0.423	2.76565e-36		CXCL8	1.46789e-25	0.777616	0.21	0.115	8.91686e-21
	EVA1B	0	0.583697	0.971	0.453	0		FGF14	6.33249e-33	1.1596	0.403	0.337	3.84673e-28		MCFD2	1.1366e-61	1.01918	0.18	0.627	6.90441e-57		RPL13	0	0.777603	1	0.981	0
	CCND2	0	0.583368	0.783	0.162	0		WAC	1.64364e-51	1.15941	0.562	0.592	9.98448e-47		IFIH1	1.15225e-20	1.01752	0.108	0.293	6.99948e-16		IER3IP1	0	0.771408	0.626	0.046	0
	MYL12B	0	0.58196	0.995	0.564	0		GRN	2.32968e-122	1.15929	0.763	0.825	1.41519e-117		IWS1	1.72646e-23	1.01623	0.115	0.321	1.04876e-18		CDH1	1.6031e-211	0.771265	0.817	0.526	9.73821e-207
	IDI1	0	0.58132	0.969	0.486	0		RPRD2	4.19028e-51	1.15861	0.426	0.315	2.54543e-46		CCDC91	9.97716e-40	1.015	0.125	0.422	6.06073e-35		RACK1	2.7904e-284	0.768466	0.998	0.914	1.69505e-279
	C2orf54	0	0.579139	0.573	0.018	0		CACNA2D2	2.8889e-57	1.15636	0.45	0.331	1.75489e-52		ROCK1	1.84065e-47	1.01492	0.149	0.504	1.11812e-42		TMEM147	3.79631e-200	0.767714	0.945	0.808	2.3061e-195
	S100A13	0	0.578403	0.7	0.186	0		SET	2.25818e-121	1.15272	0.764	0.842	1.37175e-116		TCEAL5	0.000222284	1.01481	0.082	0.14	1		APOE	5.42632e-96	0.762131	0.777	0.584	3.29627e-91
	CUTA	0	0.576069	0.999	0.629	0		CAMK2B	5.52811e-49	1.14806	0.494	0.439	3.3581e-44		CACNA1A	1.70156e-26	1.01322	0.162	0.429	1.03363e-21		UQCRB	4.70519e-239	0.759225	0.996	0.872	2.85822e-234
	FAM103A1	0	0.575636	0.695	0.04	0		ARID1B	8.44595e-50	1.14627	0.468	0.378	5.13058e-45		BCCIP	1.90939e-09	1.01293	0.102	0.211	0.000115988		MYL6B	1.67546e-218	0.752541	0.959	0.769	1.01778e-213
	RNF7	0	0.574547	0.978	0.455	0		MAST4	8.62512e-33	1.14595	0.492	0.513	5.23941e-28		DDX21	9.43861e-39	1.00861	0.14	0.446	5.73358e-34		RAC3	1.33145e-222	0.75122	0.643	0.295	8.08806e-218
	SKP1	0	0.574082	0.996	0.602	0		LMBRD1	2.96909e-40	1.14518	0.465	0.424	1.8036e-35		EGFL7	1.10129e-57	1.00513	0.172	0.594	6.68992e-53		DPYSL2	1.88146e-190	0.749927	0.868	0.631	1.14291e-185
	MEF2BNB	0	0.57032	0.562	0	0		DYNLL2	2.30822e-39	1.14392	0.44	0.377	1.40215e-34		NPC2	0.00129365	1.00337	0.472	0.959	1		SQLE	2.33059e-173	0.748066	0.849	0.638	1.41574e-168
	TOPORS-AS1	0	0.568551	0.549	0	0		AHCYL1	3.97929e-65	1.14385	0.62	0.681	2.41726e-60		RNF8	3.12524e-60	1.003	0.174	0.609	1.89846e-55		SMIM27	0	0.746587	0.495	0.002	0
	GLG1.1	0	0.567497	0.527	0	0		MLLT11	5.0952e-50	1.14219	0.601	0.673	3.09513e-45		DNAJC1	2.74383e-49	0.997118	0.122	0.455	1.66677e-44		MMP24OS	0	0.741085	0.501	0.002	0
	THUMPD3-AS1	0	0.565404	0.675	0.01	0		CDH1	3.41589e-60	1.1407	0.582	0.561	2.07502e-55		ATP5MPL	4.40168e-07	0.99187	0.232	0.193	0.0267384		PDLIM2	2.93247e-258	0.74067	0.389	0.073	1.78136e-253
	PYURF	0	0.562325	0.914	0.318	0		KPNA6	2.03796e-43	1.13578	0.496	0.468	1.23798e-38		CHD1	6.13189e-28	0.99176	0.093	0.304	3.72488e-23		PEMT	4.53665e-72	0.736263	0.687	0.546	2.75583e-67
	SNRPG	0	0.561052	0.984	0.485	0		PTP4A1	2.40358e-39	1.13351	0.462	0.421	1.46008e-34		GTPBP4	1.78732e-46	0.988145	0.109	0.417	1.08572e-41		GLRX	1.43097e-194	0.734705	0.658	0.34	8.69255e-190
	CNIH2	0	0.55988	0.995	0.576	0		NCSTN	6.71876e-40	1.13288	0.475	0.451	4.08138e-35		ZCRB1	1.41842e-73	0.987716	0.168	0.644	8.61631e-69		CASTOR2	0	0.733598	0.509	0.003	0
	TAF10	0	0.55673	0.875	0.278	0		FOXP1	1.09058e-78	1.13225	0.643	0.638	6.62482e-74		SCAPER	1.32234e-24	0.985005	0.117	0.332	8.03266e-20		RPL10A	5.35259e-264	0.731177	0.998	0.928	3.25148e-259
	RAMP2	0	0.553507	0.749	0.157	0		TRO	1.69156e-87	1.1311	0.352	0.152	1.02756e-82		MAP1B	3.78107e-62	0.983566	0.288	0.876	2.29685e-57		SLIRP	6.03588e-220	0.730333	0.949	0.767	3.66656e-215
	GSTP1	0	0.550447	0.965	0.433	0		SEZ6L	1.94408e-91	1.12846	0.705	0.764	1.18095e-86		MRPL21	1.14817e-44	0.982525	0.118	0.429	6.97468e-40		CFAP65	0	0.727761	0.512	0.011	0
	LINC00948	0	0.550418	0.443	0	0		GULP1	3.59446e-26	1.12722	0.395	0.355	2.18349e-21		EZR	3.5059e-55	0.980316	0.154	0.545	2.12969e-50		RPL34	5.67052e-279	0.726986	1	0.927	3.44462e-274
	LEPREL4	0	0.550415	0.521	0	0		KIAA1191	1.81998e-46	1.12661	0.409	0.302	1.10556e-41		UQCR11	6.58004e-16	0.969286	0.281	0.187	3.99711e-11		HDGFL3	0	0.72172	0.519	0.006	0
	SPCS1	0	0.550318	0.997	0.593	0		SHISA5	9.50502e-42	1.12639	0.518	0.521	5.77392e-37		NOL7	5.25378e-76	0.968569	0.151	0.613	3.19146e-71		GAPDH	2.43513e-268	0.718831	1	0.923	1.47924e-263
	MAP1LC3A	0	0.549897	0.948	0.409	0		PAK3	9.18608e-27	1.12504	0.456	0.462	5.58018e-22		HSPA5	5.25306e-11	0.964421	0.432	0.953	3.19103e-06		GSTA1	0	0.715837	0.324	0.009	0
	CHID1	0	0.547535	0.951	0.373	0		RAP1GAP2	2.4834e-44	1.12321	0.553	0.597	1.50857e-39		LEO1	1.15584e-34	0.963736	0.109	0.366	7.02127e-30		LRATD1	0	0.71474	0.352	0.001	0
	ABHD14A	0	0.546649	0.943	0.398	0		CD200	2.33556e-25	1.12195	0.506	0.59	1.41876e-20		CDK11B	6.01876e-05	0.960501	0.075	0.134	1		TNFRSF21	0	0.71181	0.456	0.038	0
	BSG	5.16285e-233	0.546597	0.998	0.606	3.13623e-228		ARF1	5.32428e-174	1.1219	0.835	0.867	3.23429e-169		GAST	4.62928e-22	0.960215	0.026	0.152	2.8121e-17		RPL18	5.19211e-306	0.710486	1	0.937	3.154e-301
	SNHG8	0	0.546234	0.957	0.215	0		BCL2L1	3.29066e-46	1.12166	0.536	0.544	1.99894e-41		DHX36	1.74745e-67	0.960121	0.171	0.627	1.06151e-62		IGSF21	3.12381e-274	0.706394	0.493	0.116	1.89759e-269
	NME3	0	0.543626	0.961	0.392	0		LAMP1	6.64859e-56	1.11939	0.608	0.686	4.03875e-51		SSB	9.76727e-74	0.959691	0.225	0.774	5.93322e-69		NME4	5.15719e-160	0.699981	0.89	0.707	3.13279e-155
	HINT2	0	0.542106	0.84	0.148	0		PTTG1IP	1.90385e-63	1.11635	0.613	0.66	1.15651e-58		USP8	8.75717e-53	0.958774	0.124	0.474	5.31963e-48		AC011043.1	2.38325e-292	0.697668	0.496	0.12	1.44773e-287
	RPL5	1.47071e-290	0.541351	1	0.822	8.93395e-286		KHSRP	2.78167e-38	1.11527	0.424	0.354	1.68976e-33		SRRM1	7.17676e-85	0.956627	0.183	0.714	4.3596e-80		GNB2	4.64398e-169	0.696036	0.906	0.726	2.82103e-164
	ATP5MG	4.54817e-211	0.540731	1	0.7	2.76283e-206		LASP1	7.8653e-41	1.10882	0.489	0.46	4.77786e-36		SCG2	1.89132e-27	0.955567	0.348	0.844	1.1489e-22		SNRPE	2.2962e-180	0.694035	0.918	0.726	1.39485e-175
	GNG5	3.84841e-269	0.538873	0.994	0.589	2.33776e-264		CLOCK	2.55273e-41	1.10665	0.428	0.348	1.55068e-36		CCAR1	1.52284e-57	0.950496	0.152	0.549	9.25066e-53		COX8A	1.23982e-261	0.693458	0.999	0.935	7.53142e-257
	IGFBP2	3.03768e-126	0.53824	0.62	0.289	1.84527e-121		STMN2	2.78567e-191	1.1018	0.921	0.919	1.69218e-186		HP1BP3	7.54705e-59	0.945577	0.151	0.551	4.58453e-54		EIF3E	1.12534e-151	0.689859	0.898	0.744	6.83597e-147
	RP11-143K11.1	0	0.534621	0.491	0	0		CS	1.58018e-53	1.1013	0.387	0.249	9.59896e-49		NFKBIA	9.00096e-19	0.945426	0.091	0.252	5.46772e-14		UQCRQ	4.75032e-252	0.689187	0.998	0.873	2.88563e-247
	C11orf83	0	0.53291	0.527	0	0		VCL	2.99494e-28	1.09922	0.417	0.384	1.8193e-23		SPEN	7.69477e-36	0.94494	0.108	0.369	4.67426e-31		CSGALNACT1	3.27499e-299	0.684247	0.522	0.126	1.98943e-294
	SUV420H1	0	0.530903	0.513	0	0		SPIN1	4.81833e-23	1.09777	0.42	0.418	2.92694e-18		HIST1H4C	4.09605e-54	0.944701	0.137	0.506	2.48819e-49		PRDX5	6.29775e-220	0.684034	0.997	0.843	3.82563e-215
	C14orf142	0	0.529748	0.521	0	0		PKM	7.35307e-155	1.09436	0.863	0.897	4.4667e-150		RALBP1	8.1783e-32	0.944024	0.106	0.348	4.96799e-27		TUBB	8.16083e-129	0.681543	0.864	0.703	4.95738e-124
	DPM3	0	0.526163	0.927	0.37	0		FZD3	4.772e-43	1.09388	0.382	0.27	2.8988e-38		TMEM190	2.70022e-41	0.935825	0.209	0.604	1.64028e-36		NTS	5.32554e-30	0.678591	0.121	0.044	3.23505e-25
	CCDC109B	0	0.525509	0.5	0	0		IGFBP5	1.84082e-74	1.09309	0.737	0.785	1.11823e-69		GCC2	9.73301e-56	0.933063	0.155	0.55	5.91241e-51		PRSS2	0	0.678211	0.273	0	0
	SSBP1	0	0.523946	0.932	0.323	0		AK3	6.41222e-33	1.09239	0.446	0.416	3.89517e-28		GTF2F1	4.36764e-31	0.932395	0.094	0.322	2.65316e-26		DUSP4	3.75653e-267	0.677903	0.499	0.123	2.28194e-262
	PLA2G16	0	0.522977	0.651	0.053	0		IGF2R	1.00746e-42	1.08919	0.426	0.341	6.11989e-38		NKTR	4.75845e-70	0.932058	0.155	0.603	2.89057e-65		RPL8	4.00986e-297	0.676867	1	0.926	2.43583e-292
	SNRPD3	0	0.52277	0.928	0.318	0		TSPAN3	7.259e-114	1.08879	0.757	0.815	4.40955e-109		PRXL2A	6.31019e-40	0.922586	0.327	0.89	3.83319e-35		IFI6	1.80049e-71	0.671892	0.823	0.757	1.09373e-66
	LYRM5	0	0.521675	0.519	0	0		NIPSNAP1	2.73892e-77	1.08725	0.684	0.789	1.66379e-72		CTSB	1.716e-60	0.91882	0.149	0.556	1.0424e-55		VIM	1.30333e-36	0.665772	0.882	0.818	7.91719e-32
	MSRB2	0	0.521284	0.917	0.326	0		KCTD12	5.12317e-92	1.08663	0.771	0.835	3.11212e-87		NKAP	8.22755e-27	0.917833	0.085	0.283	4.99791e-22		RPL6	7.34224e-241	0.665693	1	0.929	4.46012e-236
	RBX1	0	0.518886	0.997	0.598	0		YWHAQ	3.78474e-109	1.08331	0.759	0.857	2.29908e-104		ITSN1	3.21145e-07	0.908687	0.081	0.162	0.0195083		MZT2A	5.80297e-167	0.663815	0.909	0.721	3.52507e-162
	CCNB1IP1	0	0.516089	0.724	0.171	0		HACD2	2.70075e-223	1.07891	0.317	0.047	1.6406e-218		PPP1R12A	4.40255e-72	0.907065	0.124	0.544	2.67437e-67		HACD3	0	0.658465	0.726	0.08	0
	KIAA1598	0	0.515362	0.492	0	0		SLC39A9	9.46385e-24	1.0784	0.401	0.379	5.74891e-19		PSAP	3.67668e-60	0.903768	0.271	0.831	2.23343e-55		PLAAT3	0	0.657243	0.517	0.009	0
	FAM92A1	0	0.513745	0.512	0	0		TNPO2	4.09573e-47	1.07618	0.347	0.215	2.48799e-42		SMARCA1	1.84455e-78	0.90212	0.183	0.692	1.12049e-73		EEF1D	2.83973e-166	0.655841	0.847	0.663	1.72502e-161
	SEC11A	0	0.513233	0.994	0.573	0		CDC42	3.30497e-130	1.07513	0.791	0.861	2.00764e-125		RAD21	2.28123e-75	0.901458	0.191	0.7	1.38576e-70		SERF2	5.30305e-196	0.654866	1	0.942	3.22139e-191
	NRD1	0	0.512198	0.501	0	0		STK24	5.39848e-34	1.07338	0.411	0.349	3.27936e-29		LARP1B	4.85681e-33	0.898552	0.09	0.322	2.95032e-28		TUNAR	3.30524e-199	0.652662	0.555	0.218	2.0078e-194
	UFD1L	0	0.511066	0.593	0.027	0		RAB7A	5.49461e-65	1.07111	0.653	0.772	3.33776e-60		NUDC	5.30444e-75	0.893414	0.247	0.833	3.22223e-70		HMGA1	1.70256e-164	0.651186	0.57	0.272	1.03424e-159
	BEX2	0	0.509871	0.995	0.597	0		UBE2Q1	1.36936e-40	1.07101	0.515	0.531	8.31829e-36		C9orf78	1.42189e-45	0.888997	0.125	0.447	8.63738e-41		CALB2	6.29283e-267	0.646537	0.456	0.091	3.82264e-262
	NRXN1	0	0.508977	0.872	0.258	0		SRPRA	3.09906e-240	1.06907	0.351	0.054	1.88255e-235		SEC62	8.57259e-32	0.888137	0.351	0.912	5.20751e-27		APCDD1	4.50083e-152	0.646006	0.546	0.248	2.73407e-147
	C4orf27	0	0.506605	0.508	0	0		FOXA2	6.08516e-35	1.06397	0.447	0.395	3.69649e-30		RSBN1L	1.45141e-56	0.887724	0.105	0.449	8.81676e-52		PDK3	5.42563e-126	0.642112	0.621	0.388	3.29585e-121
	NBDY	0	0.505965	0.981	0.5	0		RPL7	1.51144e-201	1.05847	0.93	0.887	9.18137e-197		PSMD7	1.97029e-83	0.878722	0.177	0.695	1.19687e-78		ARL4C	6.4736e-297	0.641782	0.397	0.061	3.93246e-292
	FTL	4.22216e-244	0.504214	1	0.951	2.56479e-239		PGD	1.91485e-39	1.05781	0.425	0.344	1.16319e-34		CLIP1	2.18538e-16	0.869834	0.08	0.219	1.32753e-11		BMERB1	0	0.637358	0.411	0	0
	SELENOM	0	0.50264	0.735	0.184	0		SLC8A2	3.64688e-50	1.05263	0.347	0.209	2.21533e-45		FBXW7	5.64595e-53	0.868946	0.099	0.424	3.42969e-48		ETV1	1.3711e-78	0.63705	0.785	0.658	8.3289e-74
	CTD-2336O2.1	0	0.497695	0.496	0	0		CADPS	1.3217e-62	1.05247	0.669	0.774	8.02881e-58		ABCF1	1.08054e-21	0.868067	0.103	0.289	6.56382e-17		SYT7	5.05116e-177	0.631766	0.709	0.404	3.06838e-172
	FBXO2	0	0.497265	0.723	0.16	0		H3F3A	0	1.04929	0.993	0.899	0		DNTTIP2	4.28705e-49	0.867724	0.112	0.435	2.60421e-44		GRIA4	3.33372e-222	0.629447	0.468	0.128	2.0251e-217
	TMA7	7.3993e-177	0.497045	1	0.679	4.49478e-172		PJA2	2.15336e-39	1.04553	0.593	0.724	1.30808e-34		EIF3J	1.01014e-51	0.864573	0.114	0.448	6.1362e-47		C19orf53	1.06173e-180	0.629215	0.988	0.855	6.4496e-176
	VEGFC	0	0.496904	0.538	0.075	0		PPL	1.43251e-29	1.04526	0.415	0.371	8.7019e-25		PCLO	5.50154e-55	0.864178	0.127	0.487	3.34197e-50		UQCC2	6.79144e-154	0.625898	0.949	0.783	4.12553e-149
	PTMA	9.45356e-237	0.495915	1	0.675	5.74266e-232		C5orf15	2.81671e-36	1.04328	0.512	0.547	1.71104e-31		H2AFJ	8.88118e-78	0.86031	0.217	0.768	5.39496e-73		EIF4EBP1	3.5028e-165	0.620205	0.643	0.357	2.12781e-160
	RPL30	6.09931e-252	0.494782	1	0.837	3.70509e-247		RPL31	3.58618e-207	1.04029	0.94	0.871	2.17846e-202		MRPS5	2.09124e-53	0.856989	0.125	0.479	1.27034e-48		MMUT	0	0.619046	0.398	0.004	0
	FCGRT	0	0.493802	0.979	0.5	0		BRD3	6.06623e-31	1.03953	0.472	0.475	3.68499e-26		GOLIM4	2.04501e-11	0.856031	0.063	0.161	1.24226e-06		C12orf75	3.56142e-106	0.617377	0.983	0.875	2.16342e-101
	ARL16	0	0.493571	0.783	0.157	0		PPP2CA	4.37101e-20	1.03858	0.486	0.58	2.65521e-15		SFSWAP	4.48365e-13	0.853562	0.09	0.215	2.72364e-08		TMEM132A	2.66363e-96	0.616457	0.716	0.557	1.61805e-91
	C16orf80	0	0.493032	0.499	0	0		KCTD3	4.37951e-23	1.03586	0.416	0.408	2.66038e-18		ZNF638	1.84646e-84	0.853083	0.143	0.625	1.12165e-79		TCAF1	0	0.613844	0.453	0.009	0
	BLVRB	0	0.492823	0.661	0.11	0		RHBDD2	3.13509e-91	1.03334	0.736	0.845	1.90444e-86		GABPB1-AS1	3.15421e-37	0.85275	0.093	0.347	1.91606e-32		TUBB2B	1.77775e-53	0.611843	0.588	0.428	1.07991e-48
	JUNB	1.12035e-245	0.492566	0.909	0.465	6.80567e-241		PIK3R2	7.0458e-264	1.03288	0.269	0.023	4.28004e-259		IER2	1.08855e-48	0.850627	0.202	0.617	6.61249e-44		CELF4	2.85017e-172	0.607234	0.797	0.53	1.73136e-167
	HMGN3	6.18038e-288	0.492102	0.998	0.663	3.75434e-283		RIPPLY3	1.04378e-106	1.03036	0.275	0.077	6.34052e-102		KIF21A	1.46426e-78	0.848128	0.157	0.634	8.8948e-74		GRIN3A	3.27132e-130	0.606488	0.577	0.294	1.9872e-125
	LSM7	0	0.491046	0.982	0.476	0		CBFB	8.42833e-21	1.02821	0.445	0.484	5.11987e-16		SMARCA5	9.04005e-80	0.847802	0.14	0.602	5.49147e-75		LBH	2.22428e-171	0.605816	0.438	0.138	1.35116e-166
	SMEK2	0	0.490977	0.487	0	0		UBQLN1	1.07228e-28	1.02789	0.395	0.342	6.51368e-24		CHD7	5.00575e-57	0.843711	0.122	0.485	3.04079e-52		FOXP1	3.10745e-161	0.603961	0.839	0.608	1.88765e-156
	SMEK1	0	0.488242	0.47	0	0		UBL3	1.64684e-31	1.02322	0.546	0.654	1.00039e-26		NOP58	1.0139e-38	0.842641	0.087	0.342	6.15901e-34		QPRT	5.67181e-222	0.602227	0.861	0.597	3.4454e-217
	PBXIP1	0	0.486367	0.822	0.218	0		MSL1	6.52712e-20	1.02174	0.394	0.387	3.96497e-15		GPATCH4	1.53249e-15	0.841968	0.066	0.189	9.30927e-11		USF2	4.14812e-142	0.599982	0.807	0.63	2.51982e-137
	C1QTNF4	6.03889e-306	0.482017	0.561	0.113	3.66838e-301		CAPZA1	1.87702e-19	1.02124	0.376	0.356	1.14021e-14		SPATS2L	8.79013e-65	0.841793	0.184	0.646	5.33965e-60		DNAJC15	0	0.599802	0.533	0.017	0
	AP1S1	0	0.481631	0.858	0.291	0		NFKB1	9.87276e-45	1.02004	0.296	0.163	5.99731e-40		TARS	2.4284e-68	0.834181	0.119	0.521	1.47515e-63		SMIM29	2.64635e-195	0.596665	0.515	0.188	1.60755e-190
	MRPL40	0	0.481562	0.877	0.281	0		HYOU1	1.94569e-19	1.02	0.425	0.447	1.18193e-14		NASP	6.00187e-65	0.833413	0.112	0.495	3.6459e-60		TMED8	3.75469e-123	0.596129	0.683	0.45	2.28083e-118
	AP2S1	4.67252e-306	0.479913	0.988	0.493	2.83837e-301		PRKAR2A	4.15465e-28	1.01714	0.491	0.525	2.52379e-23		RPS8	5.48632e-60	0.832019	0.834	0.984	3.33272e-55		BORCS7	0	0.595732	0.567	0.04	0
	HRAS	0	0.478943	0.867	0.294	0		NSMCE3	6.28312e-210	1.01632	0.276	0.036	3.81674e-205		GIGYF2	2.43794e-38	0.831756	0.108	0.38	1.48095e-33		NOP10	1.02367e-186	0.594843	0.986	0.856	6.2184e-182
	KLHDC8B	0	0.477237	0.647	0.121	0		GDI1	4.16892e-40	1.01539	0.56	0.636	2.53245e-35		NOLC1	2.57326e-12	0.829043	0.07	0.179	1.56315e-07		PDIA4	9.88444e-135	0.594435	0.558	0.283	6.0044e-130
	HSBP1	3.17417e-301	0.476902	0.999	0.632	1.92818e-296		CLU	2.69639e-218	1.01357	0.985	0.953	1.63795e-213		ROCK2	6.86253e-39	0.828233	0.097	0.362	4.16871e-34		IGF1R	5.96622e-279	0.593347	0.515	0.123	3.62424e-274
	KIAA1033	0	0.476381	0.473	0	0		RAD23B	1.20851e-30	1.01337	0.505	0.548	7.34119e-26		NCOR1	2.00102e-78	0.827049	0.147	0.613	1.21554e-73		ST6GALNAC5	6.05903e-151	0.59181	0.686	0.402	3.68062e-146
	NDUFS6	1.49964e-281	0.476121	0.994	0.531	9.10968e-277		SGPL1	3.47404e-32	1.01287	0.308	0.205	2.11034e-27		ILF3	1.83599e-76	0.826458	0.136	0.584	1.11529e-71		ASAP1	3.4098e-154	0.590986	0.677	0.4	2.07132e-149
	RPS18	3.66384e-156	0.475159	1	0.695	2.22563e-151		RPS29	1.28924e-248	1.01269	0.985	0.928	7.83164e-244		ATP2B1	1.62369e-48	0.817968	0.331	0.936	9.86324e-44		ELOB	6.61849e-180	0.590533	0.999	0.828	4.02047e-175
	NAPRT1	0	0.473241	0.465	0	0		ARID3A	7.97166e-30	1.01242	0.512	0.565	4.84246e-25		PPP1R15A	2.61006e-07	0.81756	0.067	0.14	0.0158551		OST4	2.77323e-150	0.589478	0.97	0.831	1.68462e-145
	MRPS36	0	0.470912	0.858	0.317	0		HNRNPUL1	1.19507e-25	1.01119	0.427	0.411	7.25958e-21		ETFB	1.69187e-83	0.81503	0.233	0.828	1.02774e-78		BAALC	1.25229e-149	0.588009	0.382	0.122	7.60714e-145
	HSD11B1L	0	0.467954	0.899	0.291	0		LLGL1	4.36944e-157	1.00985	0.307	0.067	2.65426e-152		SYF2	2.75945e-66	0.814059	0.114	0.502	1.67626e-61		NAV1	9.77184e-147	0.587998	0.801	0.564	5.936e-142
	DRAP1	0	0.467136	0.946	0.377	0		SCRN1	4.43129e-31	1.00974	0.496	0.529	2.69183e-26		CALD1	6.7926e-52	0.813227	0.099	0.42	4.12623e-47		FTL	3.2578e-87	0.587277	1	0.982	1.97899e-82
	PARK7	0	0.465033	0.997	0.597	0		TOP2B	2.08191e-13	1.0073	0.397	0.433	1.26468e-08		SYAP1	5.35368e-58	0.811811	0.102	0.448	3.25215e-53		SMIM10L1	0	0.587124	0.441	0.019	0
	PTPLA	0	0.464427	0.456	0	0		COPA	5.61311e-25	1.00724	0.499	0.576	3.40974e-20		PPP1R9A	1.51872e-54	0.809662	0.098	0.427	9.22561e-50		EIF3L	1.36312e-110	0.584904	0.84	0.704	8.2804e-106
	EBLN3	0	0.463027	0.456	0	0		CAP1	4.8942e-26	1.00712	0.516	0.608	2.97303e-21		MAN1A2	3.64262e-46	0.80942	0.098	0.394	2.21275e-41		CHMP4A	0	0.584647	0.449	0.048	0
	FABP5	1.58414e-287	0.46204	0.876	0.352	9.62303e-283		TMED2	7.56319e-53	1.00593	0.624	0.732	4.59434e-48		SNHG14	5.87904e-71	0.808597	0.124	0.54	3.57128e-66		ROMO1	8.16599e-168	0.582416	0.97	0.845	4.96051e-163
	BAX	8.17603e-306	0.461057	0.909	0.365	4.96661e-301		EIF4A2	1.95141e-192	1.00386	0.93	0.911	1.18541e-187		REV3L	7.70456e-69	0.80732	0.109	0.501	4.68022e-64		NDUFV3	2.73051e-154	0.580531	0.851	0.672	1.65867e-149
	ISYNA1	0	0.460456	0.853	0.272	0		JUP	2.49615e-32	1.00085	0.394	0.325	1.51631e-27		SEC13	3.97312e-43	0.806836	0.136	0.458	2.41351e-38		COX5A	1.36057e-150	0.578224	0.97	0.84	8.26489e-146
	MRPL28	0	0.459686	0.877	0.292	0		SEPT9	2.16421e-47	0.998701	0.35	0.22	1.31467e-42		XPC	4.13935e-14	0.804436	0.074	0.195	2.51449e-09		RPS3A	6.68134e-149	0.577207	1	0.894	4.05865e-144
	COX7A2L	2.26853e-274	0.45954	0.992	0.594	1.37804e-269		GNG2	4.44598e-24	0.997779	0.468	0.498	2.70076e-19		NEGR1	4.43217e-32	0.803271	0.085	0.308	2.69237e-27		RABL6	6.41832e-146	0.576073	0.681	0.421	3.89888e-141
	PDRG1	0	0.459412	0.815	0.16	0		MARCKSL1	1.6709e-84	0.996562	0.792	0.86	1.01501e-79		RFC1	7.88308e-38	0.80289	0.091	0.345	4.78865e-33		UQCC3	0	0.57381	0.442	0.01	0
	ATP6V0E1	1.33997e-267	0.457612	0.995	0.6	8.13977e-263		FARP1	6.29901e-25	0.996145	0.472	0.509	3.8264e-20		SCAND1	1.9094e-48	0.801869	0.313	0.896	1.15989e-43		AL360181.3	0	0.573494	0.376	0.001	0
	RASD1	1.24177e-230	0.457503	0.545	0.151	7.54326e-226		TSPYL4	7.76704e-16	0.995956	0.355	0.34	4.71816e-11		HSPD1	3.36313e-56	0.791576	0.303	0.904	2.04297e-51		PFN1	2.93991e-143	0.573394	0.992	0.882	1.78588e-138
	ARPC3	4.36774e-278	0.457226	0.996	0.623	2.65322e-273		ARHGAP1	7.98417e-23	0.991498	0.366	0.322	4.85006e-18		GLG1	2.88987e-26	0.790036	0.093	0.295	1.75548e-21		ACAP3	1.14471e-105	0.572084	0.655	0.45	6.95367e-101
	SOX4	1.37567e-262	0.457206	0.69	0.226	8.35663e-258		LPCAT3	5.32122e-25	0.990699	0.338	0.271	3.23243e-20		PPM1G	1.01041e-88	0.78982	0.139	0.628	6.13784e-84		SST	2.96917e-101	0.571847	0.978	0.742	1.80365e-96
	VPS25	0	0.457127	0.903	0.303	0		CHMP4B	2.0832e-18	0.988219	0.461	0.526	1.26546e-13		ERC1	1.44912e-59	0.787726	0.098	0.446	8.80285e-55		KRT8	2.07638e-120	0.569714	0.922	0.766	1.26131e-115
	KRTCAP2	0	0.451637	0.824	0.253	0		IRF2BPL	4.2348e-27	0.987495	0.335	0.256	2.57247e-22		SNRPC	7.58992e-90	0.786413	0.123	0.598	4.61057e-85		FDX2	0	0.568781	0.433	0.006	0
	PFDN2	0	0.451112	0.972	0.448	0		CRMP1	2.04747e-24	0.987432	0.489	0.555	1.24376e-19		MYO3A	9.35257e-37	0.786258	0.099	0.357	5.68131e-32		CCNI	1.15272e-116	0.567472	0.977	0.875	7.00232e-112
	HRSP12	0	0.44932	0.456	0	0		HNRNPK	1.27878e-103	0.986012	0.765	0.864	7.76807e-99		GABARAP	8.72534e-36	0.785506	0.085	0.325	5.3003e-31		MRPL12	2.54537e-138	0.565445	0.74	0.531	1.54621e-133
	RP11-11N9.4	0	0.448735	0.457	0	0		CALM2	3.09611e-220	0.985568	0.94	0.937	1.88076e-215		TPM4	6.09776e-53	0.783512	0.103	0.431	3.70415e-48		HMGB3	2.51353e-146	0.56499	0.578	0.288	1.52687e-141
	SEC61B	3.71854e-257	0.448544	1	0.672	2.25886e-252		HIPK2	1.49009e-37	0.984812	0.591	0.704	9.0517e-33		ESF1	4.8942e-54	0.783501	0.087	0.404	2.97303e-49		NDUFAF8	2.65088e-133	0.564649	0.865	0.702	1.61031e-128
	TMEM208	0	0.446362	0.948	0.387	0		CNDP2	5.67922e-07	0.983579	0.382	0.464	0.034499		ZNF292	1.56886e-75	0.783252	0.128	0.563	9.53017e-71		RPL14	1.68387e-162	0.563983	1	0.913	1.02288e-157
	GTF2H5	0	0.44581	0.893	0.328	0		PROX1	3.53042e-18	0.982062	0.527	0.666	2.14459e-13		MIA2	0.000676019	0.782734	0.068	0.115	1		CERS6	8.49323e-129	0.562964	0.649	0.382	5.1593e-124
	TMEM59	1.63146e-252	0.442855	0.999	0.708	9.91046e-248		MDK	1.72107e-54	0.981013	0.706	0.812	1.04548e-49		ITSN2	6.30675e-37	0.781502	0.081	0.323	3.8311e-32		KCNMA1	6.39292e-104	0.562381	0.703	0.485	3.88344e-99
	ATP6V0B	1.22328e-238	0.44271	0.999	0.695	7.43093e-234		MTMR9	2.85024e-19	0.979028	0.37	0.347	1.7314e-14		TCF25	9.64307e-102	0.780993	0.186	0.773	5.85778e-97		OXA1L	6.59193e-159	0.560711	0.607	0.306	4.00433e-154
	EIF3J-AS1	0	0.442452	0.449	0	0		ZFHX3	1.03319e-28	0.978953	0.411	0.366	6.27624e-24		TCEAL3	2.45091e-89	0.772693	0.166	0.69	1.48883e-84		HACD1	0	0.560487	0.455	0.018	0
	LAMTOR4	1.70219e-292	0.43978	0.981	0.466	1.03401e-287		PLPPR1	1.07918e-150	0.976035	0.278	0.055	6.55561e-146		PTTG1IP	3.12394e-86	0.772043	0.177	0.702	1.89767e-81		RPL22	3.63803e-138	0.557857	0.994	0.881	2.20996e-133
	CD151	0	0.439272	0.86	0.261	0		ARPP19	7.27772e-34	0.975037	0.572	0.71	4.42093e-29		FTX	0.00155156	0.771941	0.06	0.1	1		STMN4	2.27325e-131	0.556417	0.237	0.046	1.38091e-126
	ATP5IF1	3.64944e-259	0.438716	0.997	0.614	2.21689e-254		RAC1	1.93326e-125	0.975	0.821	0.892	1.17438e-120		ZNF326	2.68693e-76	0.770927	0.109	0.526	1.6322e-71		FNIP2	2.77607e-167	0.555926	0.802	0.554	1.68635e-162
	GADD45G	0	0.438361	0.774	0.24	0		NECTIN3	3.90264e-17	0.974412	0.386	0.388	2.3707e-12		CANX	7.7779e-73	0.770086	0.28	0.902	4.72476e-68		C4orf48	7.76594e-85	0.551334	1	0.825	4.7175e-80
	SRPR	0	0.436932	0.447	0	0		SNU13	2.87342e-163	0.974393	0.495	0.152	1.74549e-158		EDN3	1.92087e-17	0.768572	0.087	0.238	1.16685e-12		PPP6R1	1.43186e-280	0.546803	0.473	0.097	8.69796e-276
	CH17-189H20.1	0	0.436035	0.425	0	0		WDR45B	9.3012e-16	0.97343	0.429	0.479	5.65011e-11		VSTM2A	8.47978e-47	0.768211	0.128	0.457	5.15113e-42		ANAPC11	7.7e-162	0.545487	0.957	0.839	4.67744e-157
	MAGI2-AS3	0	0.435739	0.688	0.022	0		WASF2	4.51281e-12	0.973429	0.423	0.498	2.74135e-07		CAPZB	1.23282e-45	0.767898	0.332	0.929	7.48889e-41		SNRPD2	1.17604e-188	0.545064	0.943	0.799	7.14397e-184
	DCTN3	0	0.432334	0.966	0.445	0		PPIA	1.53282e-248	0.97192	0.975	0.927	9.31124e-244		PAF1	9.2996e-26	0.767501	0.079	0.267	5.64914e-21		SYP	7.74195e-133	0.544099	0.786	0.572	4.70292e-128
	UBC	2.40163e-229	0.432203	0.999	0.706	1.45889e-224		MAPRE1	8.63267e-43	0.969639	0.608	0.731	5.244e-38		SEPTIN7	3.10213e-109	0.765276	0.2	0.825	1.88442e-104		PAXX	0	0.540881	0.404	0.003	0
	FAM73A	0	0.431426	0.435	0	0		PUM1	1.00437e-31	0.968908	0.535	0.613	6.10117e-27		ANP32B	6.28706e-97	0.764741	0.198	0.785	3.81914e-92		COPS9	5.22788e-127	0.540194	0.984	0.819	3.17573e-122
	NDUFAB1	0	0.42945	0.991	0.524	0		POLR2A	5.63001e-29	0.96885	0.389	0.333	3.42001e-24		TBRG1	1.09895e-20	0.764696	0.069	0.224	6.6757e-16		ANXA6	1.44981e-141	0.539863	0.788	0.547	8.80702e-137
	PTMS	1.14599e-180	0.429046	0.99	0.596	6.96141e-176		ADD1	4.97717e-12	0.968406	0.45	0.564	3.02343e-07		CEP290	2.29297e-17	0.763734	0.069	0.206	1.39289e-12		ELOF1	3.53666e-151	0.538925	0.568	0.282	2.14838e-146
	INS	2.98412e-106	0.426641	1	0.918	1.81273e-101		SQSTM1	1.15621e-42	0.965467	0.609	0.707	7.0235e-38		TDG	4.13083e-68	0.762862	0.117	0.516	2.50931e-63		SNRNP25	2.51104e-179	0.537944	0.522	0.207	1.52536e-174
	NIT2	0	0.425796	0.653	0.097	0		SSTR2	6.34373e-86	0.964809	0.751	0.854	3.85356e-81		DDX27	8.0058e-31	0.762323	0.074	0.282	4.8632e-26		SEPTIN6	0	0.537514	0.395	0.005	0
	ITFG3	0	0.425209	0.427	0	0		ATXN7L3B	3.74088e-28	0.963545	0.426	0.397	2.27244e-23		FNBP1L	4.1613e-85	0.760956	0.164	0.671	2.52782e-80		COX4I1	1.13584e-179	0.536927	0.998	0.899	6.8998e-175
	ADAMTS6	0	0.424884	0.498	0.047	0		YWHAE	2.08639e-169	0.961285	0.9	0.896	1.2674e-164		SMC5	1.58575e-26	0.759055	0.074	0.262	9.63282e-22		OXTR	0	0.536185	0.212	0.001	0
	SUMO1	0	0.42423	0.955	0.438	0		NKX2-2	1.57204e-14	0.958287	0.427	0.477	9.54953e-10		CWC15	4.23926e-75	0.758562	0.109	0.522	2.57518e-70		UQCR10	4.2818e-138	0.535085	0.995	0.843	2.60102e-133
	NUDT16L1	0	0.424035	0.816	0.225	0		NPIPB2	0	0.958163	0.263	0.001	0		CALCOCO2	4.03045e-78	0.757023	0.14	0.597	2.44834e-73		TMEM256	4.14499e-129	0.533175	0.833	0.664	2.51792e-124
	KIAA1279	0	0.421712	0.435	0	0		HMBOX1	2.57426e-42	0.958056	0.293	0.165	1.56376e-37		PA2G4	1.94758e-74	0.75479	0.135	0.574	1.18308e-69		HCFC1R1	3.37253e-111	0.53278	0.686	0.475	2.04868e-106
	MAZ	0	0.421144	0.792	0.249	0		MBTPS2	2.76674e-16	0.957944	0.344	0.322	1.68068e-11		DNAJC8	3.59396e-91	0.75417	0.149	0.658	2.18319e-86		PIP4P2	0	0.530424	0.378	0.001	0
	PCNXL4	0	0.421081	0.422	0	0		ERGIC3	6.5183e-30	0.957294	0.525	0.581	3.95961e-25		RABEP1	2.87528e-48	0.75381	0.088	0.384	1.74662e-43		C12orf57	4.21723e-160	0.530151	0.968	0.821	2.5618e-155
	RP11-44F21.5	0	0.420726	0.366	0	0		VPS35	3.35323e-25	0.957274	0.54	0.673	2.03695e-20		NIPBL	4.07651e-71	0.753508	0.114	0.518	2.47632e-66		CDC42EP3	8.21178e-102	0.529578	0.887	0.755	4.98833e-97
	PLD3	7.36182e-211	0.420528	1	0.745	4.47201e-206		KMT2A	1.03802e-26	0.956622	0.473	0.499	6.30557e-22		LINC00261	1.99415e-22	0.752163	0.066	0.226	1.21136e-17		INSM1	1.24641e-86	0.523467	0.813	0.673	7.57143e-82
	GPR56	0	0.419173	0.382	0	0		VIM	5.11472e-87	0.956355	0.815	0.827	3.10699e-82		SAFB2	3.12612e-37	0.748975	0.082	0.327	1.89899e-32		TPH1	5.51639e-15	0.521982	0.14	0.075	3.35098e-10
	LEPRE1	0	0.418867	0.422	0	0		TMX4	1.29813e-40	0.953393	0.606	0.73	7.8856e-36		EPRS	1.33274e-74	0.747759	0.102	0.505	8.09588e-70		RPS23	3.38084e-129	0.52053	1	0.952	2.05373e-124
	RP11-1094M14.11	0	0.418671	0.438	0	0		TERF2IP	1.46611e-88	0.951312	0.749	0.846	8.90606e-84		CWF19L2	1.72174e-08	0.747136	0.054	0.127	0.00104589		ERGIC3	3.84586e-146	0.518872	0.781	0.544	2.3362e-141
	TCTEX1D2	0	0.417949	0.723	0.173	0		EPB41L3	1.73178e-11	0.949997	0.345	0.351	1.05199e-06		FAHD1	2.4591e-59	0.745406	0.092	0.433	1.49381e-54		JPT2	0	0.517917	0.374	0.002	0
	HOPX	0	0.416758	0.512	0.081	0		TRAM1	2.23468e-19	0.949624	0.484	0.582	1.35748e-14		UBXN1	7.51841e-114	0.745118	0.151	0.726	4.56713e-109		ARID1B	1.76319e-157	0.515261	0.66	0.347	1.07107e-152
	LSM2	8.7646e-305	0.416615	0.738	0.226	5.32414e-300		PLPP3	3.82438e-181	0.948226	0.231	0.028	2.32316e-176		CTR9	1.71743e-40	0.744609	0.079	0.334	1.04327e-35		PAX6	3.68588e-116	0.513141	0.914	0.767	2.23903e-111
	ARPC1B	0	0.414755	0.803	0.225	0		GANAB	2.57156e-21	0.947949	0.435	0.457	1.56212e-16		TTC3	6.08663e-63	0.740109	0.295	0.906	3.69739e-58		TLCD4	0	0.511065	0.377	0.006	0
	CHCHD5	0	0.414603	0.799	0.271	0		DPP8	1.62313e-22	0.947385	0.348	0.296	9.85985e-18		ATP5MC2	0.00366906	0.738567	0.245	0.24	1		GPX2	0	0.509827	0.258	0.009	0
	MGST3	2.91524e-301	0.413387	0.978	0.518	1.77089e-296		APLP2	1.8208e-22	0.946623	0.463	0.502	1.10606e-17		LINC01315	4.84471e-09	0.734142	0.051	0.127	0.000294297		RPL11	1.88e-199	0.508716	1	0.96	1.14203e-194
	CD36	0	0.412535	0.606	0.072	0		EI24	1.17409e-33	0.945632	0.615	0.783	7.13215e-29		AP3D1	1.11479e-67	0.732347	0.115	0.509	6.7719e-63		ADCY1	1.38259e-88	0.505792	0.529	0.323	8.39866e-84
	CCDC108	0	0.410426	0.42	0	0		RAB2A	2.79548e-72	0.943959	0.71	0.85	1.69814e-67		SDAD1	3.80853e-45	0.731743	0.081	0.358	2.31353e-40		ATP6V0E2	1.61118e-96	0.503273	0.842	0.703	9.78729e-92
	IFI27L2	7.93148e-235	0.408567	0.96	0.449	4.81805e-230		RNF167	4.45577e-13	0.94244	0.393	0.427	2.7067e-08		ZMAT2	2.82942e-59	0.731327	0.104	0.457	1.71876e-54		HRK	2.97917e-138	0.503071	0.322	0.091	1.80973e-133
	NDUFS5	5.50771e-229	0.407581	0.999	0.64	3.34572e-224		TMCO3	2.07474e-09	0.940877	0.416	0.51	0.000126032		SCAF11	4.87565e-84	0.730694	0.116	0.565	2.96176e-79		TPD52	1.72915e-109	0.501553	0.876	0.751	1.05039e-104
	PGLS	0	0.407347	0.944	0.397	0		TMEM248	4.34168e-16	0.938373	0.407	0.434	2.6374e-11		RBM39	1.40498e-81	0.730478	0.249	0.859	8.5347e-77		PTPRN	1.66892e-76	0.501534	0.939	0.836	1.0138e-71
	NDUFB4	1.52205e-234	0.407099	0.983	0.541	9.24584e-230		IMPAD1	3.03712e-09	0.93819	0.39	0.458	0.000184493		SELENOS	2.18088e-92	0.727963	0.134	0.628	1.3248e-87		EI24	7.85581e-118	0.499583	0.876	0.749	4.77209e-113
	TXNDC17	0	0.407072	0.961	0.404	0		RYBP	4.13699e-20	0.937974	0.502	0.603	2.51306e-15		EML4	7.12043e-29	0.72677	0.096	0.313	4.32538e-24		NIPSNAP2	0	0.497775	0.354	0.005	0
	TGFB1	5.37242e-288	0.406828	0.45	0.057	3.26353e-283		SERINC1	1.87038e-35	0.93656	0.601	0.757	1.13618e-30		GRB14	2.95121e-21	0.725297	0.079	0.244	1.79274e-16		TIMM17A	2.31041e-129	0.497295	0.55	0.287	1.40348e-124
	DHRS4L2	0	0.405632	0.636	0.147	0		SCHIP1	4.76357e-99	0.936492	0.23	0.057	2.89368e-94		USP16	3.0665e-59	0.724031	0.102	0.452	1.86278e-54		RPS7	3.78535e-139	0.497058	1	0.917	2.29945e-134
	NDUFB11	1.228e-171	0.405199	1	0.661	7.45961e-167		CCNY	1.26561e-15	0.934639	0.448	0.527	7.68806e-11		SURF6	3.55277e-15	0.722614	0.059	0.175	2.15817e-10		ISG15	8.6283e-21	0.49674	0.395	0.313	5.24135e-16
	CAPSL	0	0.405088	0.572	0.051	0		CNOT1	1.81912e-12	0.933819	0.378	0.406	1.10504e-07		RPS19	1.72283e-25	0.721958	0.743	0.978	1.04655e-20		ATP1B1	1.75867e-74	0.496071	0.845	0.748	1.06832e-69
	RP11-532F12.5	0	0.404511	0.417	0	0		STMN1	7.89123e-163	0.93178	0.926	0.907	4.7936e-158		SNRPD2	1.1639e-84	0.721809	0.251	0.873	7.07024e-80		ATP5F1A	3.01593e-168	0.495911	0.965	0.851	1.83206e-163
	APOH	4.8752e-252	0.404279	0.321	0.007	2.96149e-247		GABRB3	2.3664e-19	0.929325	0.463	0.522	1.43749e-14		KLF10	2.17133e-11	0.72066	0.068	0.169	1.319e-06		SSU72	3.20031e-116	0.494339	0.871	0.718	1.94406e-111
	PTPLB	0	0.404247	0.411	0	0		MXRA7	2.13828e-21	0.928566	0.535	0.691	1.29892e-16		SRSF4	6.81666e-45	0.71991	0.084	0.361	4.14085e-40		EEF1A1	1.9532e-111	0.492499	1	0.913	1.18649e-106
	LINC00667	0	0.403828	0.658	0.019	0		HMGB1	2.6512e-104	0.927529	0.82	0.878	1.6105e-99		TENM2	1.66328e-12	0.719299	0.061	0.164	1.01038e-07		TFF2	0	0.492187	0.251	0	0
	EXOSC7	0	0.402659	0.731	0.163	0		FAM120A	7.67997e-08	0.927521	0.361	0.411	0.00466527		CSPP1	5.45669e-07	0.713931	0.059	0.125	0.0331472		RPL7A	1.07057e-121	0.49087	1	0.95	6.50327e-117
	RPS27A	5.9134e-171	0.400556	1	0.855	3.59215e-166		ANXA6	3.431e-23	0.926583	0.509	0.587	2.08419e-18		PHF3	5.18318e-86	0.713676	0.123	0.586	3.14857e-81		MYO10	7.03366e-125	0.490328	0.633	0.384	4.27267e-120
	ORMDL1	0	0.400199	0.855	0.284	0		ADAMTS5	1.43715e-21	0.925934	0.291	0.215	8.73013e-17		KDM5A	9.53758e-78	0.712362	0.103	0.518	5.7937e-73		SLC18A2	8.3854e-256	0.489563	0.364	0.059	5.0938e-251
	MRPL22	0	0.399557	0.786	0.221	0		ERO1B	8.2192e-175	0.92344	0.528	0.147	4.99284e-170		DNAJC2	1.04317e-33	0.711012	0.067	0.282	6.33684e-29		KIF1A	1.16757e-113	0.488342	0.738	0.543	7.09251e-109
	CYHR1	0	0.399489	0.782	0.21	0		CCT7	1.71455e-33	0.923351	0.555	0.654	1.04152e-28		PRPF6	2.08393e-41	0.710882	0.084	0.347	1.2659e-36		RAD23A	3.67892e-121	0.487868	0.819	0.647	2.2348e-116
	PHPT1	1.06373e-238	0.399256	1	0.646	6.46176e-234		SLC44A1	7.25017e-20	0.923016	0.301	0.238	4.40419e-15		GLRX	4.86205e-48	0.708951	0.102	0.409	2.9535e-43		NPC2	1.02162e-162	0.48757	0.979	0.906	6.20591e-158
	MTRNR2L8	0	0.398634	0.502	0.07	0		MSI2	5.12443e-16	0.919842	0.431	0.475	3.11289e-11		CCDC25	4.62954e-47	0.707159	0.094	0.391	2.81226e-42		ADIPOR1	1.2354e-98	0.487253	0.674	0.498	7.50455e-94
	PET100	9.1472e-272	0.39787	0.9	0.357	5.55656e-267		KPNB1	7.58556e-47	0.919823	0.599	0.678	4.60793e-42		RPN2	1.10183e-89	0.707046	0.151	0.657	6.69319e-85		NFASC	2.29683e-85	0.483902	0.47	0.26	1.39523e-80
	RP11-558F24.4	0	0.397062	0.411	0	0		CACFD1	1.67492e-25	0.919503	0.404	0.367	1.01745e-20		PCM1	1.52474e-94	0.705967	0.127	0.619	9.2622e-90		KCNK17	3.63034e-58	0.48377	0.655	0.519	2.20529e-53
	RP11-611E13.2	0	0.395842	0.413	0	0		OTUB1	2.96681e-24	0.918687	0.481	0.531	1.80222e-19		SRRM2	8.53533e-102	0.703855	0.205	0.818	5.18487e-97		RPS13	1.49821e-136	0.483511	1	0.946	9.10103e-132
	TMED1	0	0.395289	0.795	0.202	0		PBX3	9.91655e-05	0.9186	0.312	0.354	1		UTRN	1.23668e-34	0.703476	0.082	0.315	7.51236e-30		GPX4	3.23733e-108	0.482052	0.984	0.836	1.96655e-103
	MICOS13	0	0.39468	0.952	0.401	0		RBM15B	3.43092e-14	0.917891	0.29	0.248	2.08415e-09		HOOK1	1.79489e-83	0.703441	0.117	0.566	1.09032e-78		RPS12	3.01288e-122	0.482021	1	0.957	1.8302e-117
	PDLIM4	0	0.394548	0.832	0.255	0		RPL36A	1.73481e-30	0.917719	0.531	0.546	1.05383e-25		RSRC2	8.05148e-94	0.702991	0.146	0.659	4.89095e-89		FLOT1	4.46027e-161	0.481769	0.701	0.396	2.70943e-156
	AQP10	0	0.393537	0.464	0.049	0		IDS	1.34772e-37	0.916171	0.577	0.669	8.18689e-33		GNL2	1.93649e-16	0.702486	0.053	0.172	1.17634e-11		VAMP2	1.32186e-116	0.48048	0.946	0.836	8.02975e-112
	PCBD1	1.0041e-201	0.393344	0.987	0.595	6.09954e-197		NDRG4	7.11203e-70	0.916018	0.269	0.102	4.32027e-65		RIF1	1.09755e-49	0.701448	0.09	0.392	6.66717e-45		CDK6	4.64361e-145	0.480422	0.317	0.082	2.82081e-140
	SRSF7	0	0.392316	0.87	0.292	0		IGF2	2.45521e-68	0.915595	0.209	0.062	1.49144e-63		LMAN1	1.12732e-96	0.700842	0.179	0.741	6.84802e-92		MRPL23	3.17015e-127	0.477787	0.674	0.456	1.92574e-122
	DYNLT1	2.04392e-254	0.39175	0.991	0.563	1.2416e-249		KAT6A	1.50128e-16	0.915076	0.36	0.344	9.11966e-12		ANKRD36	9.6362e-11	0.699994	0.056	0.145	5.85361e-06		SPNS1	0	0.476562	0.373	0.022	0
	TXN	0	0.391738	0.975	0.452	0		HID1	4.73525e-22	0.914055	0.409	0.4	2.87647e-17		ERLEC1	1.06914e-76	0.699526	0.124	0.559	6.49458e-72		SH3KBP1	1.9605e-198	0.476178	0.648	0.284	1.19092e-193
	ARL2	1.02601e-283	0.391511	0.954	0.469	6.23261e-279		JARID2	1.37325e-24	0.912706	0.316	0.239	8.34197e-20		RSRC1	1.52187e-21	0.697133	0.062	0.215	9.24474e-17		RPS6KA3	3.08483e-75	0.475768	0.865	0.767	1.87391e-70
	PDCD6	0	0.391444	0.857	0.17	0		TMED8	1.76527e-19	0.911826	0.452	0.484	1.07233e-14		CCT6A	2.56793e-116	0.697125	0.168	0.772	1.55992e-111		COX5B	9.3106e-121	0.47471	0.984	0.832	5.65582e-116
	MED10	0	0.391335	0.785	0.173	0		GRINA	7.44555e-11	0.910873	0.43	0.523	4.52287e-06		RBBP6	3.36792e-61	0.696281	0.103	0.462	2.04588e-56		IRF2BP2	2.81079e-125	0.474492	0.862	0.68	1.70744e-120
	MAGOH	0	0.39125	0.755	0.17	0		ST6GAL1	1.52064e-27	0.908594	0.287	0.193	9.23726e-23		KMT2E	3.88763e-95	0.695294	0.143	0.657	2.36158e-90		PRELID3B	0	0.474345	0.452	0.035	0
	LINC00907	0	0.390954	0.502	0.008	0		ATP6V0A1	4.63314e-12	0.906683	0.449	0.555	2.81445e-07		SSRP1	6.86187e-40	0.694461	0.081	0.336	4.16831e-35		UCP2	4.44817e-51	0.472256	0.745	0.667	2.70208e-46
	LSM6	0	0.390796	0.742	0.175	0		GLG1	3.13938e-40	0.906476	0.379	0.265	1.90705e-35		EIF4G3	4.01752e-38	0.694088	0.072	0.31	2.44049e-33		RPL3	1.29684e-94	0.471593	1	0.984	7.87777e-90
	MTERFD3	0	0.389766	0.407	0	0		RAB10	8.9716e-13	0.90557	0.486	0.638	5.44989e-08		SMARCC1	1.87801e-54	0.692977	0.085	0.401	1.14082e-49		GPX7	4.63958e-146	0.471313	0.547	0.253	2.81836e-141
	ITM2C	2.3775e-275	0.389505	0.95	0.465	1.44424e-270		SORBS2	6.83695e-13	0.902338	0.456	0.555	4.15317e-08		SLK	9.26892e-45	0.692478	0.079	0.351	5.6305e-40		ATF4	4.70836e-88	0.469694	0.747	0.612	2.86014e-83
	POMP	3.7994e-277	0.387932	0.983	0.508	2.30798e-272		ACVR1C	1.39434e-32	0.902122	0.597	0.662	8.47005e-28		UPF2	2.75246e-25	0.691275	0.075	0.258	1.67201e-20		DHCR24	1.47014e-97	0.469604	0.662	0.442	8.93053e-93
	SEM1	2.97187e-273	0.386017	0.995	0.601	1.80529e-268		DDB1	2.05475e-21	0.901588	0.531	0.663	1.24818e-16		CDC42BPA	3.06741e-54	0.688092	0.09	0.409	1.86333e-49		RPS27L	1.29608e-36	0.466529	0.897	0.804	7.87315e-32
	TECR	4.00395e-286	0.385537	0.923	0.377	2.43224e-281		HMGCR	2.12711e-21	0.901053	0.552	0.701	1.29213e-16		CYP20A1	8.04186e-34	0.686177	0.065	0.278	4.88511e-29		DCC	1.86131e-87	0.466108	0.519	0.292	1.13067e-82
	C1orf50	0	0.38537	0.488	0.038	0		TCEA1	3.09751e-10	0.899421	0.48	0.645	1.88161e-05		KPNB1	3.47273e-92	0.685922	0.176	0.718	2.10955e-87		PCBP4	5.76695e-75	0.465602	0.571	0.399	3.50319e-70
	EPT1	0	0.385112	0.39	0	0		ATP2A2	2.26393e-21	0.89896	0.521	0.644	1.37525e-16		HNRNPA2B1	2.29002e-31	0.684879	0.372	0.952	1.3911e-26		FTH1	2.56003e-115	0.464374	1	0.936	1.55512e-110
	C9orf89	0	0.385058	0.403	0	0		GNA11	8.94984e-14	0.898613	0.382	0.401	5.43667e-09		USP1	1.47702e-16	0.68428	0.062	0.189	8.97229e-12		GLMP	0	0.464148	0.412	0.026	0
	GPR112	1.76041e-257	0.384848	0.309	0	1.06938e-252		FDFT1	7.4043e-22	0.897726	0.549	0.697	4.49782e-17		MGST1	2.23598e-18	0.684225	0.087	0.242	1.35827e-13		ELOVL4	2.21068e-87	0.463766	0.568	0.367	1.3429e-82
	MOAP1	9.56885e-307	0.384495	0.52	0.086	5.81269e-302		ZCCHC3	1.69887e-15	0.896606	0.333	0.306	1.032e-10		SRSF5	1.45961e-94	0.683621	0.211	0.811	8.86652e-90		DMKN	1.48501e-83	0.463701	0.89	0.759	9.02082e-79
	SLMO2	0	0.384203	0.405	0	0		CLIP3	2.63049e-27	0.896504	0.295	0.203	1.59791e-22		AHI1	8.9847e-62	0.682982	0.094	0.447	5.45785e-57		TMEM219	3.55315e-102	0.46056	0.701	0.536	2.1584e-97
	TUBA1A	5.14899e-146	0.38407	0.998	0.739	3.12781e-141		VAMP2	2.548e-78	0.893574	0.744	0.864	1.54781e-73		WAC-AS1	8.83868e-21	0.682789	0.067	0.22	5.36914e-16		SGMS2	3.82756e-215	0.459886	0.372	0.079	2.32509e-210
	TM4SF4	0	0.383928	0.643	0.144	0		NECAP1	4.72346e-06	0.893338	0.362	0.435	0.286931		RIMS2	7.49021e-66	0.680312	0.094	0.461	4.55e-61		DENND10	0	0.459078	0.345	0.001	0
	ENY2	0	0.383819	0.916	0.339	0		CTBP1	1.33082e-13	0.89297	0.366	0.372	8.0842e-09		MTIF2	2.25231e-14	0.676631	0.06	0.173	1.36819e-09		NUDT14	1.33401e-78	0.458455	0.737	0.592	8.10357e-74
	RTRAF	0	0.383769	0.958	0.432	0		SEZ6L2	4.22795e-87	0.892213	0.765	0.873	2.56831e-82		CEP63	1.28277e-53	0.67261	0.082	0.393	7.79234e-49		TSPAN7	1.35468e-113	0.458231	0.783	0.595	8.22912e-109
	HSPB11	0	0.383347	0.821	0.243	0		ZNF618	6.76248e-12	0.891375	0.38	0.412	4.10794e-07		NBL1	1.30483e-32	0.671253	0.087	0.315	7.92634e-28		TMEM65	4.05361e-127	0.456416	0.461	0.189	2.46241e-122
	PRR4	0	0.382445	0.455	0.015	0		HSPA5	1.60207e-109	0.891038	0.848	0.914	9.73195e-105		CALB2	1.48738e-15	0.668328	0.042	0.148	9.03522e-11		NR0B2	6.87238e-185	0.456277	0.244	0.034	4.17469e-180
	SMIM7	0	0.380678	0.902	0.338	0		SCGN	7.16841e-157	0.891024	0.968	0.926	4.35452e-152		CCDC59	3.79173e-28	0.66633	0.075	0.272	2.30332e-23		EGFL7	1.61858e-103	0.455871	0.719	0.531	9.83225e-99
	GAA.1	0	0.380605	0.39	0	0		ARPC4	5.9577e-12	0.888191	0.459	0.579	3.61907e-07		SENP6	2.23253e-75	0.664276	0.119	0.545	1.35617e-70		UBE2D3	1.61226e-106	0.453512	0.922	0.795	9.79382e-102
	RP11-773D16.1	0	0.380573	0.4	0	0		ELAVL1	8.87618e-09	0.887203	0.375	0.43	0.000539193		RPL13	1.00732e-35	0.664044	0.858	0.996	6.11907e-31		PTOV1	7.5604e-89	0.453324	0.824	0.689	4.59264e-84
	SRSF9	2.66792e-259	0.379933	0.981	0.522	1.62065e-254		ZC3HAV1	7.65308e-21	0.886065	0.332	0.278	4.64894e-16		GADD45GIP1	8.83952e-94	0.663307	0.228	0.849	5.36965e-89		PDXDC1	4.91739e-105	0.45289	0.774	0.602	2.98712e-100
	CLDN7	0	0.379109	0.876	0.315	0		FZD1	1.65099e-17	0.884957	0.284	0.224	1.00291e-12		BUD23	1.33915e-114	0.660561	0.157	0.741	8.13482e-110		LPP	2.5629e-92	0.452346	0.566	0.348	1.55686e-87
	RP11-620J15.3	0	0.378746	0.4	0	0		ATP6V1E1	1.08485e-17	0.882679	0.463	0.538	6.59005e-13		ACADVL	1.58391e-112	0.66019	0.166	0.757	9.6216e-108		NAXE	1.20728e-107	0.449581	0.851	0.699	7.33375e-103
	KANSL1-AS1	0	0.378502	0.403	0.001	0		MBTPS1	9.47209e-11	0.882347	0.358	0.381	5.75392e-06		RNF213	6.89205e-40	0.659266	0.063	0.301	4.18665e-35		LASP1	3.74237e-91	0.449357	0.646	0.435	2.27334e-86
	COX14	6.33421e-266	0.378293	0.967	0.461	3.84778e-261		CBX4	2.71879e-10	0.881449	0.296	0.28	1.65156e-05		ASPH	1.63038e-39	0.65791	0.311	0.811	9.90393e-35		PILRB	1.75318e-187	0.447448	0.346	0.079	1.06499e-182
	ANTKMT	0	0.377773	0.873	0.301	0		CENPB	8.40073e-18	0.881431	0.322	0.277	5.10311e-13		ACBD3	3.24802e-81	0.657174	0.098	0.519	1.97304e-76		FAU	4.3208e-130	0.446516	1	0.915	2.62471e-125
	SNHG7	0	0.376924	0.67	0.042	0		PPIAL4E	0	0.881431	0.228	0	0		RBM28	1.19056e-17	0.656398	0.066	0.201	7.23218e-13		CSNK1A1	1.34784e-109	0.446235	0.712	0.511	8.18761e-105
	HOTAIRM1	0	0.376806	0.457	0.021	0		SF1	1.9446e-14	0.881095	0.512	0.683	1.18127e-09		RPS14	2.85255e-29	0.654139	0.747	0.976	1.73281e-24		HLA-A	2.42348e-139	0.446214	0.861	0.672	1.47217e-134
	NDUFB10	6.93091e-291	0.373817	0.983	0.467	4.21025e-286		PLD3	1.45535e-184	0.879757	0.981	0.908	8.8407e-180		TERF2IP	2.09037e-92	0.652013	0.251	0.893	1.26981e-87		PARVB	2.06469e-101	0.445558	0.404	0.169	1.25422e-96
	PRELID1	5.61042e-257	0.37369	0.953	0.408	3.40811e-252		PTP4A2	1.09382e-13	0.876759	0.501	0.662	6.64455e-09		GRB2	2.92517e-65	0.651471	0.104	0.478	1.77692e-60		PTGER3	1.75272e-13	0.442964	0.499	0.496	1.0647e-08
	UFC1	2.02385e-280	0.373379	0.973	0.499	1.22941e-275		APOOL	8.41205e-09	0.876708	0.288	0.277	0.000510998		HSPA9	3.69362e-99	0.650886	0.134	0.648	2.24373e-94		TENT5A	1.58974e-63	0.442232	0.869	0.756	9.65704e-59
	POLR2K	2.51384e-272	0.373372	0.886	0.351	1.52706e-267		PRELID3B	8.84684e-113	0.876621	0.267	0.068	5.3741e-108		PPY	2.12377e-07	0.645986	0.074	0.15	0.0129011		NDUFB7	3.92952e-102	0.4422	0.971	0.807	2.38703e-97
	TM7SF2	1.38501e-284	0.373204	0.929	0.405	8.41339e-280		KIF1BP	9.64645e-167	0.876403	0.244	0.036	5.85983e-162		RPLP2	1.56657e-06	0.645072	0.634	0.991	0.0951627		GPI	2.39247e-117	0.441289	0.568	0.318	1.45333e-112
	NDUFB3	4.28526e-257	0.372796	0.954	0.45	2.60313e-252		HSPA1A	0.00159257	0.875562	0.266	0.284	1		LUC7L	8.73005e-57	0.642137	0.076	0.393	5.30316e-52		MLXIPL	1.15447e-74	0.438467	0.54	0.358	7.01294e-70
	ADH5	0	0.371649	0.758	0.185	0		QARS	2.44411e-07	0.87478	0.347	0.391	0.014847		IK	6.44022e-57	0.641361	0.091	0.422	3.91217e-52		SPON1	0	0.437712	0.354	0.018	0
	RSRP1	0	0.371218	0.775	0.205	0		FOXP4	4.24314e-14	0.874763	0.394	0.421	2.57754e-09		SNW1	5.48791e-86	0.64001	0.09	0.517	3.33368e-81		NDUFA13	2.04625e-96	0.437206	0.988	0.877	1.24302e-91
	NDUFA7.1	0	0.370831	0.398	0	0		CXADR	1.07184e-51	0.874286	0.219	0.086	6.51099e-47		PPFIA1	3.39106e-27	0.639772	0.067	0.252	2.05993e-22		NCBP2AS2	0	0.436695	0.352	0.004	0
	PRRG2	0	0.368712	0.692	0.173	0		PABPN1	5.61606e-27	0.873259	0.569	0.728	3.41153e-22		CCS	1.30229e-80	0.639765	0.109	0.54	7.91092e-76		ERO1A	0	0.436293	0.357	0.013	0
	RPL36AL	7.59065e-200	0.365633	0.997	0.557	4.61102e-195		EP300	3.44641e-15	0.871327	0.331	0.305	2.09356e-10		RAB11FIP1	2.15726e-47	0.639286	0.082	0.369	1.31045e-42		CLIC1	4.87375e-51	0.435188	0.932	0.807	2.96061e-46
	NAPA	0	0.365507	0.665	0.168	0		SLC12A7	8.21718e-29	0.871132	0.276	0.178	4.99161e-24		ANK2	1.91104e-38	0.63857	0.081	0.329	1.16088e-33		CD99L2	5.03951e-136	0.435071	0.411	0.152	3.0613e-131
	RASSF7	5.4866e-287	0.365504	0.555	0.119	3.33289e-282		NBPF1	4.78567e-63	0.870917	0.253	0.098	2.9071e-58		GNPTG	5.88169e-54	0.636849	0.075	0.38	3.57289e-49		FBL	2.53328e-145	0.435048	0.552	0.261	1.53887e-140
	PSMB1	0	0.365464	0.992	0.562	0		INPP5F	5.0959e-11	0.868456	0.311	0.296	3.09556e-06		CCDC47	1.87413e-60	0.635271	0.102	0.456	1.13846e-55		ATP5MF	4.13177e-74	0.433035	0.992	0.833	2.50989e-69
	GPR98	0	0.364223	0.376	0	0		HNRNPA0	1.05732e-19	0.866338	0.532	0.681	6.42278e-15		CD2AP	1.45963e-61	0.634102	0.081	0.42	8.86668e-57		RAB11FIP1	8.26858e-115	0.430966	0.562	0.31	5.02283e-110
	IRX1	5.68825e-228	0.363727	0.85	0.375	3.45539e-223		DTX3	6.0337e-16	0.866018	0.304	0.259	3.66523e-11		IGSF1	1.37171e-10	0.633672	0.048	0.131	8.33258e-06		PFN2	7.83336e-115	0.43028	0.875	0.727	4.75845e-110
	SELENOK	3.5569e-245	0.363108	0.968	0.481	2.16067e-240		PPP1CB	3.35635e-75	0.865653	0.718	0.823	2.03885e-70		MAP9	3.28609e-116	0.633167	0.145	0.719	1.99617e-111		COX20	4.4132e-77	0.429365	0.698	0.56	2.68084e-72
	C21orf2	0	0.361749	0.446	0.019	0		MGAT4B	2.33755e-16	0.86495	0.483	0.601	1.41997e-11		HSPH1	1.37342e-79	0.632233	0.115	0.548	8.343e-75		LDLRAP1	2.87622e-112	0.429151	0.441	0.194	1.74719e-107
	NPDC1	1.48045e-230	0.361391	0.962	0.456	8.99313e-226		MPZL1	4.67388e-11	0.86475	0.348	0.36	2.8392e-06		ARID4A	4.91538e-70	0.629755	0.073	0.432	2.9859e-65		NDUFB9	5.03205e-107	0.42886	0.919	0.796	3.05677e-102
	TSTD1	2.60172e-226	0.360716	0.941	0.538	1.58044e-221		EIF4G1	6.65082e-10	0.864535	0.435	0.538	4.04011e-05		IGFBP3	1.27165e-18	0.627978	0.044	0.168	7.72475e-14		PLPPR2	0	0.428658	0.413	0.034	0
	LINC01021	3.41042e-288	0.359426	0.339	0	2.07169e-283		CBX5	3.15812e-27	0.8619	0.575	0.733	1.91843e-22		MYO6	6.54654e-88	0.627043	0.106	0.557	3.97676e-83		MAGEL2	4.39107e-68	0.42833	0.255	0.099	2.6674e-63
	GTF2A2	5.72596e-307	0.358209	0.913	0.373	3.47829e-302		ADD3	1.57753e-19	0.861775	0.302	0.239	9.58289e-15		ZFP36	4.92695e-27	0.62666	0.068	0.253	2.99292e-22		ZNF358	1.8194e-74	0.42742	0.465	0.281	1.10521e-69
	FGD5-AS1	0	0.356617	0.547	0.012	0		RTL8A	3.88872e-11	0.861694	0.456	0.58	2.36224e-06		RALA	2.70583e-64	0.626331	0.091	0.448	1.64368e-59		SELENOP	0	0.426413	0.466	0.047	0
	DNAJC19	0	0.355892	0.797	0.251	0		GNAQ	8.28584e-11	0.859929	0.427	0.508	5.03331e-06		SMARCC2	5.41214e-49	0.62575	0.085	0.38	3.28766e-44		SURF4	2.49878e-82	0.425755	0.825	0.71	1.51791e-77
	SEC61G	3.96833e-179	0.355847	0.994	0.559	2.4106e-174		BASP1	1.30834e-28	0.859626	0.615	0.765	7.94764e-24		C12orf57	5.26633e-62	0.625647	0.292	0.894	3.19909e-57		C2CD4A	1.23437e-38	0.425251	0.362	0.223	7.49833e-34
	ERBB2IP	0	0.355237	0.364	0	0		SYT11	7.52043e-21	0.859619	0.387	0.353	4.56836e-16		CWC22	6.44717e-25	0.625171	0.053	0.214	3.9164e-20		COX17	1.06138e-77	0.424823	0.976	0.843	6.44748e-73
	HINT1	6.14583e-161	0.354326	1	0.848	3.73335e-156		SPG21	2.14018e-05	0.857806	0.398	0.516	1		CXCL8	9.94188e-10	0.624265	0.054	0.135	6.03929e-05		CRELD2	3.5352e-73	0.424617	0.693	0.556	2.14749e-68
	ZNF593	0	0.353774	0.851	0.297	0		ABAT	1.8994e-07	0.856926	0.372	0.436	0.0115381		SLC7A2	7.58446e-70	0.618551	0.266	0.856	4.60726e-65		MDM4	6.85265e-63	0.422626	0.564	0.411	4.16271e-58
	ARL3	0	0.352738	0.977	0.449	0		TSPAN13	4.78654e-16	0.855919	0.542	0.725	2.90763e-11		CELF4	6.79577e-80	0.617148	0.142	0.606	4.12816e-75		RPS4X	7.98139e-93	0.421926	1	0.946	4.84838e-88
	AC004540.4	1.05566e-289	0.352408	0.341	0	6.41271e-285		EPHX1	2.45637e-29	0.855819	0.6	0.751	1.49215e-24		ARL13B	5.38652e-29	0.616989	0.045	0.22	3.27209e-24		RFLNB	0	0.421646	0.288	0.012	0
	NDUFA6	1.0324e-225	0.35222	0.957	0.457	6.2714e-221		JUN	3.10865e-42	0.85532	0.582	0.546	1.88838e-37		TAF7	1.56716e-104	0.615849	0.122	0.638	9.51989e-100		TMEM183A	7.61397e-81	0.419787	0.632	0.47	4.62518e-76
	RPL3	1.19179e-180	0.351298	1	0.958	7.23964e-176		KIFAP3	9.0942e-08	0.855122	0.327	0.349	0.00552436		TTC1	4.31971e-52	0.615546	0.072	0.366	2.62405e-47		RCAN3	1.68704e-89	0.419053	0.703	0.533	1.02481e-84
	PCNX	0	0.348838	0.363	0	0		SLC29A4	7.1645e-22	0.852861	0.542	0.679	4.35215e-17		ANKRD36C	4.41185e-15	0.6151	0.063	0.183	2.68002e-10		AK6	0	0.417845	0.33	0.014	0
	NAA20	2.59213e-249	0.347969	0.935	0.441	1.57461e-244		PCGF2	1.0603e-09	0.852403	0.39	0.451	6.44092e-05		FBXO9	7.7374e-79	0.613794	0.116	0.548	4.70016e-74		C3orf80	1.45496e-124	0.417573	0.373	0.131	8.83831e-120
	PPCS	0	0.347802	0.784	0.221	0		PWAR6	0.000563617	0.851015	0.312	0.367	1		LAMB1	4.04744e-42	0.609767	0.072	0.327	2.45866e-37		GGH	1.44463e-110	0.417374	0.405	0.164	8.77558e-106
	AGPAT6	0	0.347234	0.36	0	0		TRIM33	5.22807e-11	0.850823	0.36	0.379	3.17584e-06		NEK1	7.88049e-22	0.609187	0.051	0.197	4.78709e-17		ATP5PB	8.20106e-121	0.416992	0.83	0.652	4.98182e-116
	NR4A2	1.58154e-205	0.346186	0.39	0.069	9.60719e-201		RNF145	3.37022e-12	0.850742	0.36	0.37	2.04728e-07		PDIA6	9.53922e-69	0.607976	0.29	0.915	5.7947e-64		SAMD5	3.27149e-68	0.416764	0.474	0.287	1.9873e-63
	MRPS26	0	0.34533	0.888	0.312	0		DAAM1	6.05467e-27	0.849687	0.579	0.696	3.67797e-22		C1orf35	6.5752e-41	0.60737	0.059	0.296	3.99417e-36		ELAVL2	3.99557e-33	0.416189	0.312	0.194	2.42715e-28
	EGLN2	0	0.345187	0.497	0.047	0		HNRNPL	3.68511e-14	0.847725	0.329	0.307	2.23856e-09		SON	3.51287e-84	0.605319	0.264	0.906	2.13393e-79		NSG1	0	0.416136	0.273	0.009	0
	FAM69B	0	0.345173	0.391	0.008	0		STIP1	5.74804e-13	0.847383	0.409	0.457	3.49171e-08		MALAT1	9.72647e-30	0.604065	0.977	0.85	5.90844e-25		ZFAND5	1.55265e-73	0.415894	0.637	0.472	9.4317e-69
	ZNF580	1.93309e-246	0.345069	0.837	0.323	1.17427e-241		TMEM14A	5.87436e-07	0.846725	0.456	0.623	0.0356844		PDK4	3.60702e-56	0.603472	0.124	0.486	2.19112e-51		YWHAZ	3.45413e-87	0.415456	0.775	0.626	2.09825e-82
	TP53TG1	0	0.345045	0.479	0.012	0		ABL1	2.74149e-26	0.846249	0.259	0.165	1.66534e-21		NDUFB9	4.32475e-85	0.603127	0.247	0.868	2.62711e-80		MIGA1	0	0.414781	0.353	0.021	0
	FMC1	9.51509e-304	0.344773	0.835	0.293	5.78004e-299		LTA4H	8.92612e-14	0.846142	0.297	0.26	5.42226e-09		CCDC12	1.06781e-83	0.602681	0.091	0.512	6.48653e-79		GAD2	3.93169e-74	0.414042	0.868	0.739	2.38835e-69
	PIGP	0	0.34407	0.862	0.32	0		MYADM	3.88061e-13	0.846014	0.305	0.275	2.35731e-08		MED25	5.09151e-44	0.598789	0.061	0.313	3.09289e-39		GPBAR1	2.91546e-53	0.413782	0.621	0.508	1.77103e-48
	PSMB3	0	0.343664	0.907	0.33	0		SEC14L1	0.00399166	0.845773	0.338	0.428	1		FBL	2.96957e-43	0.598496	0.067	0.322	1.8039e-38		BRI3BP	3.16331e-116	0.413198	0.498	0.244	1.92158e-111
	FAM84A	0	0.34335	0.706	0.118	0		PURA	1.1276e-09	0.845021	0.37	0.41	6.84972e-05		RPL4	3.02342e-18	0.597537	0.418	0.96	1.83661e-13		DMAC2	0	0.412057	0.311	0.001	0
	COMMD6	1.68782e-184	0.342762	0.995	0.549	1.02528e-179		UBE2R2	2.30204e-11	0.844698	0.492	0.668	1.3984e-06		SMC1A	2.12532e-34	0.595848	0.062	0.276	1.29104e-29		RTL8B	0	0.412037	0.304	0.002	0
	SSSCA1	0	0.342505	0.391	0.007	0		SELENOI	2.17759e-139	0.844326	0.248	0.046	1.3228e-134		PRODH2	1.05921e-13	0.594814	0.051	0.155	6.43427e-09		FAM20A	2.2293e-212	0.41186	0.262	0.034	1.35421e-207
	CTB-89H12.4	1.08816e-300	0.341611	0.351	0	6.61013e-296		RAB1A	4.26206e-27	0.844204	0.569	0.721	2.58903e-22		HDAC2	1.5469e-99	0.594225	0.145	0.672	9.39679e-95		ASPHD1	6.41208e-84	0.411645	0.559	0.364	3.89508e-79
	THYN1	0	0.341548	0.687	0.171	0		FXYD2	2.82247e-10	0.842076	0.248	0.201	1.71453e-05		LRPAP1	4.06758e-57	0.593966	0.3	0.894	2.47089e-52		PSAP	1.73223e-131	0.41079	0.915	0.76	1.05226e-126
	TSTA3	3.43906e-286	0.340982	0.647	0.171	2.08909e-281		FKBP9	1.41671e-10	0.841874	0.334	0.34	8.60597e-06		MRPL23	5.49922e-84	0.593655	0.096	0.523	3.34056e-79		CLSTN2	3.93473e-70	0.410677	0.405	0.218	2.39019e-65
	GTF3C6	0	0.339614	0.945	0.414	0		FBXO7	1.64704e-09	0.841087	0.408	0.49	0.000100051		DFFA	6.96279e-40	0.592779	0.061	0.297	4.22961e-35		KDM5B	6.35501e-90	0.40974	0.648	0.455	3.86041e-85
	MPC2	7.66601e-178	0.339532	0.994	0.609	4.65679e-173		NSF	9.48525e-05	0.840157	0.304	0.342	1		IMMT	2.76377e-69	0.591996	0.086	0.456	1.67888e-64		PLPPR1	0	0.40963	0.375	0.035	0
	SERPINE2	0	0.337475	0.878	0.286	0		CALY	2.3862e-26	0.840103	0.525	0.491	1.44952e-21		CHD6	1.14278e-82	0.591587	0.096	0.519	6.94191e-78		ISL1	2.54584e-70	0.409257	0.927	0.837	1.5465e-65
	INADL	3.24593e-291	0.337414	0.342	0	1.97178e-286		PIANP	2.21811e-13	0.839759	0.297	0.262	1.34741e-08		MFAP1	5.78833e-31	0.590737	0.051	0.24	3.51618e-26		TPPP3	6.6923e-104	0.408936	0.316	0.107	4.06531e-99
	KIAA1430	1.80621e-305	0.336965	0.355	0	1.0972e-300		SFRP1	1.97648e-07	0.839631	0.231	0.206	0.0120063		ENO1	2.88553e-121	0.587994	0.202	0.861	1.75285e-116		NDUFA1	5.48549e-86	0.408828	0.976	0.863	3.33222e-81
	C6orf211	0	0.336762	0.36	0	0		SCAMP3	3.85868e-15	0.83949	0.309	0.27	2.34399e-10		KIF3A	2.11514e-90	0.586877	0.115	0.582	1.28486e-85		MAB21L4	0	0.408548	0.299	0.003	0
	SULF1	2.46334e-255	0.336069	0.352	0.021	1.49638e-250		IER3IP1	1.24307e-115	0.838996	0.326	0.097	7.55115e-111		GADD45A	1.42628e-43	0.585823	0.061	0.312	8.66411e-39		MLLT11	2.28652e-16	0.408287	0.674	0.664	1.38897e-11
	RALYL	2.90893e-304	0.33561	0.43	0.035	1.76706e-299		PNMA1	6.90826e-12	0.836753	0.391	0.433	4.19649e-07		SDHB	1.89177e-59	0.585052	0.068	0.386	1.14917e-54		RFLNA	0	0.406761	0.296	0.017	0
	MCRIP1	0	0.335606	0.863	0.317	0		PTEN	2.30338e-09	0.835837	0.407	0.483	0.000139921		HDLBP	2.51058e-114	0.584995	0.154	0.733	1.52508e-109		MTDH	5.08555e-148	0.40676	0.762	0.523	3.08927e-143
	HIGD1A	7.2956e-205	0.335465	0.976	0.55	4.43179e-200		DPP6	8.30739e-10	0.835812	0.458	0.587	5.04641e-05		PSMA1	1.57104e-05	0.584523	0.07	0.132	0.954341		TUBB2A	5.33496e-90	0.405679	0.272	0.089	3.24077e-85
	C10orf10	9.41286e-152	0.334802	0.23	0.015	5.71793e-147		GLUL	4.07726e-24	0.834923	0.62	0.767	2.47677e-19		DYNC1LI2	6.67847e-92	0.581673	0.114	0.584	4.0569e-87		EIF2S2	1.27711e-96	0.405443	0.745	0.578	7.75796e-92
	DYNLL1	1.23167e-175	0.333563	1	0.754	7.4819e-171		UBFD1	0.000160887	0.83409	0.274	0.294	1		RBM17	1.53606e-54	0.581339	0.076	0.384	9.33096e-50		COX7A2	1.46151e-97	0.405336	0.998	0.904	8.87809e-93
	RPS3	4.32342e-135	0.332636	1	0.894	2.6263e-130		SELENOP	9.52308e-116	0.833132	0.297	0.078	5.78489e-111		SMIM30	0.000158583	0.580923	0.062	0.111	1		STMN2	1.63485e-59	0.404484	0.971	0.912	9.93108e-55
	SMIM26	0	0.331723	0.905	0.338	0		LYPLA2	1.01496e-08	0.832696	0.386	0.453	0.000616547		FTSJ3	1.08843e-09	0.58021	0.051	0.131	6.61175e-05		TENT5C	0	0.404467	0.301	0.003	0
	EIF1AY	1.89054e-245	0.331673	0.769	0.273	1.14843e-240		ABI2	1.75989e-07	0.831386	0.435	0.565	0.0106907		GHRL	7.23962e-10	0.578105	0.041	0.115	4.39778e-05		HS6ST3	3.1343e-111	0.403771	0.419	0.177	1.90396e-106
	SNX3	7.67885e-209	0.330893	0.951	0.466	4.6646e-204		VPS72	0.00166796	0.829843	0.33	0.408	1		RIOK1	7.55526e-20	0.575983	0.054	0.192	4.58952e-15		BAG6	2.04397e-90	0.403661	0.503	0.284	1.24163e-85
	SUB1	1.23423e-171	0.330612	0.994	0.637	7.49744e-167		TAF15	5.31165e-09	0.829297	0.326	0.337	0.000322661		RPS5	0.0093537	0.574889	0.606	0.987	1		COA3	1.61515e-87	0.403311	0.918	0.796	9.81137e-83
	RAB13	3.59564e-289	0.330343	0.942	0.429	2.18421e-284		RAB3GAP2	1.91027e-08	0.828725	0.328	0.346	0.00116041		CIR1	2.57857e-101	0.574496	0.092	0.566	1.56638e-96		FGD4	3.86855e-70	0.402718	0.557	0.385	2.34999e-65
	NUPL1	6.89169e-292	0.328755	0.343	0	4.18642e-287		NRAS	2.40188e-11	0.828437	0.335	0.334	1.45905e-06		DDIT3	9.8537e-73	0.574386	0.081	0.458	5.98573e-68		CSRP1	9.32831e-72	0.402115	0.342	0.16	5.66658e-67
	RP11-660L16.2	1.90735e-296	0.328512	0.347	0	1.15864e-291		LGALS3BP	2.89601e-08	0.828228	0.407	0.479	0.00175921		RPGR	2.72752e-11	0.573421	0.042	0.125	1.65686e-06		TMEM132B	2.80098e-127	0.401153	0.442	0.173	1.70148e-122
	PTS	0	0.328183	0.893	0.35	0		CACNA2D1	6.15512e-18	0.828168	0.549	0.707	3.73899e-13		TPPP3	2.74617e-14	0.572184	0.043	0.144	1.66819e-09		WDR34	3.34307e-63	0.40106	0.463	0.29	2.03078e-58
	SERTAD3	0	0.327707	0.509	0.075	0		GABARAPL1	1.25706e-06	0.8276	0.397	0.495	0.0763615		KNOP1	1.09713e-14	0.571209	0.047	0.152	6.66464e-10		DIPK1B	0	0.401029	0.278	0.001	0
	CCBL2	2.49546e-299	0.326801	0.35	0	1.51589e-294		SLC9A3R1	2.78786e-15	0.827411	0.51	0.66	1.69352e-10		ZNF608	1.04763e-44	0.569804	0.075	0.344	6.36393e-40		GYG1	3.95699e-50	0.400974	0.467	0.331	2.40371e-45
	EIF5A	2.00535e-190	0.326613	0.971	0.535	1.21817e-185		FAM210B	1.22781e-09	0.827336	0.389	0.444	7.45847e-05		PPP1R1A	8.65673e-80	0.569513	0.231	0.801	5.25861e-75		CDKN1A	5.10892e-43	0.400462	0.182	0.068	3.10346e-38
	ACTG1	6.31254e-134	0.326523	1	0.859	3.83462e-129		POU5F2	1.48173e-235	0.826626	0.224	0.016	9.00092e-231		SLC2A6	1.36066e-33	0.569447	0.055	0.258	8.26544e-29		TMED2	6.81155e-94	0.400215	0.829	0.704	4.13774e-89
	ALKBH7	5.65408e-284	0.326145	0.949	0.422	3.43463e-279		WIPF2	3.34352e-12	0.826251	0.284	0.25	2.03106e-07		HSDL2	1.22556e-42	0.567874	0.055	0.296	7.44476e-38		BOLA3	9.46697e-57	0.398249	0.669	0.571	5.7508e-52
	WAPAL	1.49591e-291	0.326045	0.342	0	9.08703e-287		PRPS1	0.000149624	0.824871	0.316	0.366	1		MLEC	2.04399e-74	0.565841	0.082	0.466	1.24164e-69		EPN1	2.62619e-76	0.397626	0.61	0.435	1.59531e-71
	MAPK13	1.69931e-262	0.325717	0.578	0.152	1.03226e-257		CDIPT	0.000876271	0.823919	0.403	0.549	1		RAB3B	5.18859e-88	0.56568	0.246	0.866	3.15186e-83		PLPBP	0	0.397512	0.321	0.004	0
	CARKD	1.38204e-294	0.325145	0.345	0	8.39532e-290		DAG1	2.80829e-15	0.82322	0.316	0.281	1.70592e-10		EIF2S2	1.02181e-109	0.56422	0.119	0.647	6.20711e-105		P4HB	6.40946e-94	0.397198	0.971	0.877	3.89349e-89
	CPSF3L	2.31874e-288	0.324444	0.339	0	1.40854e-283		STXBP1	4.53162e-08	0.822951	0.429	0.541	0.00275278		ASAP1	2.53586e-66	0.563611	0.098	0.47	1.54043e-61		SCAMP5	3.17675e-78	0.396369	0.634	0.453	1.92975e-73
	TGFBR3L	1.22205e-230	0.324338	0.453	0.092	7.42346e-226		SUMO3	7.54147e-05	0.822791	0.342	0.406	1		CERT1	4.67877e-87	0.563249	0.098	0.537	2.84216e-82		HEBP2	4.91867e-67	0.396325	0.69	0.566	2.9879e-62
	CDKN2AIPNL	1.48619e-300	0.323641	0.658	0.176	9.028e-296		PBX2	4.80165e-08	0.822734	0.319	0.335	0.00291681		SUCLG1	3.34018e-122	0.563124	0.121	0.682	2.02903e-117		METTL26	2.97646e-71	0.395995	0.731	0.605	1.80808e-66
	ATP5SL	0	0.322357	0.389	0.01	0		CKAP4	2.03998e-12	0.822132	0.324	0.31	1.23921e-07		MRPL1	1.99059e-79	0.562348	0.091	0.499	1.2092e-74		GRM4	9.84837e-177	0.395973	0.274	0.047	5.98249e-172
	SELENOH	3.6741e-296	0.320526	0.969	0.449	2.23187e-291		YWHAB	1.09176e-54	0.821483	0.692	0.845	6.63201e-50		ANAPC11	2.2388e-75	0.561501	0.278	0.911	1.35998e-70		RASA4	1.4391e-49	0.395555	0.377	0.233	8.74194e-45
	C10orf35	4.61395e-287	0.319854	0.342	0.002	2.80279e-282		SDCBP	6.85048e-05	0.82107	0.376	0.475	1		GCG	2.17549e-62	0.560963	0.922	0.997	1.32152e-57		RAB11A	6.89464e-82	0.395121	0.97	0.873	4.18822e-77
	PCMTD1	0	0.319774	0.66	0.124	0		MANEAL	1.02199e-08	0.819973	0.408	0.495	0.00062082		EIF4EBP1	1.11578e-67	0.560425	0.074	0.426	6.77789e-63		GLS	9.83306e-60	0.394723	0.857	0.757	5.97319e-55
	RP11-344E13.3	9.69985e-275	0.319589	0.326	0	5.89227e-270		RGS4	1.24841e-23	0.81838	0.636	0.77	7.58361e-19		SETD2	3.67518e-60	0.560108	0.068	0.388	2.23253e-55		HIGD2A	3.06574e-90	0.393407	0.94	0.83	1.86232e-85
	ADCK4	4.8723e-290	0.319099	0.341	0	2.95972e-285		SYNGR2	6.00219e-19	0.818195	0.35	0.312	3.64609e-14		PDS5B	1.30957e-66	0.559278	0.079	0.432	7.95508e-62		FAM234A	0	0.39293	0.36	0.023	0
	LDHB	0	0.318991	0.855	0.307	0		HDLBP	8.6873e-27	0.81811	0.563	0.695	5.27719e-22		CD320	1.43692e-119	0.558922	0.115	0.663	8.7287e-115		MLST8	2.86185e-81	0.39191	0.499	0.305	1.73846e-76
	NECAB2	6.46759e-266	0.318773	0.404	0.042	3.9288e-261		VOPP1	2.21699e-06	0.817781	0.336	0.38	0.134673		PBDC1	6.57067e-70	0.55727	0.066	0.417	3.99142e-65		ST3GAL5	2.05723e-112	0.39106	0.363	0.135	1.24969e-107
	COMMD9	0	0.317881	0.82	0.279	0		APMAP	5.86811e-05	0.816029	0.353	0.429	1		SRRM3	6.04757e-10	0.556677	0.05	0.131	3.67366e-05		ATP6V1F	1.38298e-73	0.390252	0.966	0.844	8.40107e-69
	RFNG	0	0.317239	0.497	0.061	0		MAPK1IP1L	7.51732e-07	0.815536	0.425	0.555	0.0456647		SUPT5H	7.62353e-65	0.55633	0.096	0.46	4.63099e-60		FOXA2	6.69387e-107	0.389405	0.619	0.368	4.06626e-102
	SPTSSB	1.69821e-239	0.317059	0.928	0.41	1.0316e-234		PLPPR2	1.05273e-118	0.81499	0.263	0.062	6.39491e-114		FAM114A1	2.7797e-09	0.555618	0.044	0.117	0.000168856		TMTC1	1.50589e-81	0.388975	0.436	0.221	9.1477e-77
	PITPNA-AS1	0	0.316905	0.439	0.005	0		TMEM164	2.09298e-12	0.809629	0.311	0.287	1.2714e-07		TCERG1	1.95048e-31	0.555199	0.059	0.256	1.18484e-26		DOP1B	0	0.388953	0.304	0.003	0
	IMMP1L	1.43597e-252	0.316145	0.941	0.426	8.72296e-248		MAN2A1	1.30325e-18	0.809606	0.352	0.31	7.9167e-14		SLC4A1AP	5.54454e-24	0.554376	0.054	0.212	3.36809e-19		P3H4	0	0.388898	0.384	0.019	0
	RP11-834C11.4	1.07375e-279	0.31571	0.331	0	6.5226e-275		ZNF451	4.51489e-06	0.808246	0.302	0.322	0.274261		REXO4	4.56111e-32	0.552903	0.055	0.252	2.77069e-27		IAH1	2.82624e-248	0.388456	0.3	0.039	1.71683e-243
	CST3	1.02442e-172	0.315691	1	0.761	6.22291e-168		RAP1A	0.00118266	0.807896	0.379	0.499	1		SEC63	1.11446e-76	0.552771	0.104	0.517	6.7699e-72		SLC25A39	3.18586e-88	0.388288	0.768	0.644	1.93528e-83
	MRPL36	1.37318e-280	0.315512	0.755	0.253	8.34153e-276		CANX	2.74796e-77	0.80709	0.744	0.859	1.66927e-72		CASP8AP2	8.72504e-15	0.552628	0.048	0.154	5.30011e-10		BEX5	4.77213e-30	0.387413	0.591	0.504	2.89888e-25
	CDC26	1.72284e-277	0.314741	0.69	0.207	1.04656e-272		MORF4L2	1.04546e-26	0.807012	0.588	0.759	6.35073e-22		MYL6	1.01106e-20	0.551962	0.749	0.992	6.14176e-16		TP53I11	5.6628e-84	0.384389	0.45	0.229	3.43992e-79
	TMEM55A	0	0.314247	0.487	0.035	0		IQGAP1	8.16546e-15	0.806575	0.287	0.239	4.96019e-10		CHD2	1.93742e-91	0.551325	0.108	0.57	1.17691e-86		GUCA2B	3.71062e-173	0.384201	0.235	0.034	2.25405e-168
	PIN4	3.75057e-306	0.314151	0.81	0.275	2.27832e-301		CTNNA1	1.813e-08	0.806062	0.442	0.57	0.00110133		CCNL1	2.10731e-110	0.550974	0.102	0.611	1.28011e-105		UQCRC1	8.33427e-84	0.383796	0.705	0.542	5.06274e-79
	FDX1L.1	4.4367e-294	0.314106	0.345	0	2.69512e-289		ISL1	5.98622e-44	0.805709	0.716	0.865	3.63639e-39		B2M	2.94664e-22	0.550191	0.409	0.951	1.78997e-17		CALM3	3.5633e-87	0.383688	0.902	0.785	2.16457e-82
	KRT18	0	0.312948	0.864	0.294	0		MRPS24	7.77867e-144	0.805701	0.236	0.04	4.72523e-139		SSX2IP	7.81761e-90	0.549529	0.098	0.545	4.74889e-85		PLCXD2	1.15085e-48	0.383643	0.575	0.465	6.99093e-44
	POLR2C	3.68811e-300	0.312553	0.686	0.191	2.24038e-295		AP1B1	2.97306e-12	0.80446	0.303	0.277	1.80601e-07		MAN2A1	1.41265e-41	0.549495	0.079	0.338	8.58129e-37		AAK1	1.29446e-80	0.383612	0.509	0.305	7.8633e-76
	CTC-340A15.2	6.90456e-227	0.31252	0.278	0	4.19425e-222		HNRNPD	3.52379e-20	0.803989	0.518	0.647	2.14056e-15		KCNQ1OT1	4.92144e-50	0.549013	0.082	0.379	2.98958e-45		C14orf132	5.21036e-63	0.382801	0.692	0.553	3.16509e-58
	ALYREF	1.41601e-272	0.312392	0.516	0.098	8.60168e-268		MAP2	2.54477e-08	0.803513	0.37	0.415	0.00154584		APLP2	3.24887e-87	0.548835	0.098	0.537	1.97356e-82		ATP5PO	2.11319e-79	0.382532	0.895	0.789	1.28368e-74
	MCTS1	0	0.312266	0.814	0.276	0		FEV	8.97107e-31	0.803016	0.72	0.838	5.44956e-26		TUT4	2.07444e-88	0.548278	0.085	0.514	1.26014e-83		RAB3A	3.14089e-89	0.380899	0.377	0.168	1.90796e-84
	B4GALT7	0	0.312203	0.559	0.101	0		FOXN3	9.24261e-07	0.802947	0.341	0.384	0.0561452		TMEM132B	3.19546e-21	0.548123	0.067	0.222	1.94111e-16		RPS3	3.36427e-69	0.380436	1	0.96	2.04366e-64
	NDUFC1	3.62486e-179	0.311607	0.985	0.549	2.20196e-174		MAPRE2	2.13942e-09	0.802308	0.286	0.27	0.000129961		PSME1	1.09272e-91	0.547841	0.123	0.603	6.63783e-87		SSR1	3.2725e-84	0.379318	0.774	0.643	1.98791e-79
	RIC3	2.03648e-283	0.311219	0.674	0.189	1.23708e-278		CAPRIN1	1.60692e-05	0.802017	0.413	0.542	0.976139		TCOF1	8.24066e-13	0.546922	0.031	0.115	5.00587e-08		RBMX2	1.4797e-72	0.378859	0.765	0.633	8.98856e-68
	FIS1	2.38646e-262	0.310973	0.965	0.455	1.44968e-257		ZFP91	2.16742e-21	0.801949	0.266	0.187	1.31662e-16		GOPC	7.8958e-51	0.546918	0.075	0.368	4.79639e-46		DBP	5.89986e-169	0.378351	0.322	0.074	3.58393e-164
	OSTC	5.75423e-215	0.310946	0.959	0.488	3.49546e-210		TUBA1B	4.78259e-73	0.801911	0.799	0.874	2.90523e-68		ATP5F1A	2.56216e-85	0.546689	0.272	0.924	1.55641e-80		TPP1	2.16477e-60	0.376972	0.473	0.314	1.31501e-55
	HDGFRP2	3.49044e-283	0.310623	0.334	0	2.1203e-278		G6PC3	1.92585e-07	0.80179	0.459	0.627	0.0116988		MLXIPL	1.71038e-63	0.546607	0.074	0.412	1.03899e-58		MAPRE1	1.48736e-70	0.376841	0.814	0.703	9.03515e-66
	C1orf210	3.26613e-268	0.310622	0.623	0.17	1.98404e-263		STRN4	1.11684e-09	0.801194	0.274	0.251	6.78438e-05		CNBP	2.13546e-115	0.546442	0.11	0.642	1.29721e-110		PRXL2C	0	0.376417	0.272	0.002	0
	RAB30-AS1	3.49485e-284	0.310543	0.335	0	2.12298e-279		HDGF	3.37314e-12	0.801115	0.451	0.556	2.04904e-07		EBNA1BP2	2.10549e-55	0.546106	0.06	0.355	1.279e-50		SVBP	0	0.375513	0.474	0.056	0
	HEXA	0	0.310532	0.849	0.282	0		UBR4	6.91651e-07	0.80049	0.333	0.369	0.042015		IL6R	1.48965e-19	0.543924	0.059	0.199	9.04903e-15		RPS24	3.55278e-87	0.375347	1	0.946	2.15817e-82
	RBM4B.1	2.22631e-277	0.309196	0.329	0	1.3524e-272		AGO2	7.05842e-36	0.800466	0.252	0.135	4.28771e-31		IGFBPL1	3.13003e-24	0.54364	0.073	0.248	1.90137e-19		TRAPPC1	2.07158e-59	0.37523	0.808	0.717	1.2584e-54
	TRAPPC2P1	1.10465e-284	0.30837	0.336	0	6.71029e-280		HUWE1	6.1019e-10	0.799943	0.407	0.479	3.70666e-05		DENR	2.3071e-95	0.542609	0.114	0.594	1.40147e-90		PCBP1	4.39413e-113	0.374871	0.879	0.734	2.66926e-108
	MIR1199	6.45153e-274	0.30752	0.325	0	3.91905e-269		FAM127C	6.97114e-22	0.799642	0.258	0.178	4.23469e-17		CFDP1	1.29671e-113	0.542478	0.149	0.721	7.87701e-109		ARID3A	8.81392e-79	0.37391	0.705	0.537	5.3541e-74
	COPS5	0	0.306962	0.695	0.166	0		ZYG11B	1.3031e-22	0.798951	0.283	0.203	7.9158e-18		UBE2K	2.62401e-124	0.541469	0.129	0.705	1.59398e-119		DEPP1	8.8084e-301	0.373882	0.242	0.012	5.35075e-296
	C19orf82	7.10782e-278	0.306941	0.329	0	4.31771e-273		USP5	1.63397e-05	0.798812	0.322	0.365	0.992569		MBOAT2	5.95019e-62	0.541327	0.08	0.419	3.61451e-57		RNASEH2C	2.47856e-78	0.373257	0.868	0.75	1.50563e-73
	CRYBA2	1.06663e-91	0.306331	1	0.828	6.47933e-87		TSHZ1	7.10809e-08	0.798277	0.28	0.272	0.00431788		CADM1	1.10901e-56	0.539785	0.085	0.409	6.73681e-52		PYM1	0	0.372978	0.336	0.015	0
	RBP1	0	0.306054	0.926	0.404	0		PLXNC1	2.84122e-09	0.79684	0.332	0.346	0.000172593		ZRANB2	4.95263e-111	0.537636	0.111	0.633	3.00853e-106		MAP1B	1.75379e-65	0.372843	0.916	0.809	1.06536e-60
	DHPS	0	0.305914	0.661	0.148	0		UNC119B	9.6574e-09	0.795923	0.265	0.245	0.000586649		TMEM37	9.36235e-64	0.536813	0.076	0.418	5.68725e-59		AKT1S1	5.24126e-65	0.372821	0.477	0.301	3.18386e-60
	CD63	7.78146e-168	0.30559	1	0.82	4.72693e-163		MARCKS	1.87706e-75	0.793419	0.769	0.866	1.14024e-70		ACVR1C	2.30569e-73	0.535739	0.198	0.7	1.40062e-68		GHRL	1.61585e-112	0.372812	0.285	0.081	9.81562e-108
	SLC50A1	3.32286e-307	0.304969	0.726	0.22	2.0185e-302		PSAP	1.0247e-48	0.79299	0.672	0.794	6.22467e-44		SAFB	5.60788e-67	0.535248	0.085	0.445	3.40656e-62		CYCS	2.30831e-78	0.372045	0.906	0.764	1.4022e-73
	RPL24	1.84435e-103	0.304637	1	0.759	1.12037e-98		CERS6	2.00447e-08	0.791798	0.379	0.422	0.00121763		DHRS7	6.32332e-114	0.534613	0.102	0.62	3.84117e-109		ISOC2	1.29487e-48	0.371076	0.773	0.681	7.86583e-44
	LINC00938	4.28236e-273	0.304326	0.325	0	2.60136e-268		PANK3	1.15301e-08	0.790987	0.386	0.451	0.000700407		ADK	3.07973e-28	0.53314	0.053	0.23	1.87081e-23		BORCS8	0	0.370838	0.315	0.007	0
	PSMA5	0	0.304046	0.864	0.284	0		SERPINE2	2.33597e-08	0.790773	0.535	0.702	0.00141901		UBN1	2.65328e-47	0.532875	0.062	0.329	1.61176e-42		MANF	3.70319e-66	0.369816	0.839	0.715	2.24954e-61
	ISOC2	1.42761e-225	0.303999	0.863	0.347	8.67215e-221		PLEKHB1	0.00252411	0.790759	0.328	0.404	1		GPX7	1.57801e-40	0.53226	0.068	0.313	9.58578e-36		TFF1	6.31552e-285	0.369787	0.202	0.007	3.83643e-280
	MT1X	7.88234e-65	0.303625	0.225	0.076	4.78821e-60		ZBTB20	1.27408e-18	0.790268	0.25	0.177	7.73953e-14		CRCP	1.58526e-26	0.532019	0.041	0.2	9.62984e-22		TOMM7	3.11204e-68	0.369729	0.971	0.873	1.89044e-63
	RP11-83A24.2	2.29794e-267	0.303344	0.319	0	1.39591e-262		IST1	5.16595e-06	0.790206	0.373	0.453	0.313811		OPTN	9.24535e-70	0.530618	0.069	0.424	5.61618e-65		CLDN4	8.17263e-222	0.368774	0.297	0.044	4.96455e-217
	NEDD8	1.66017e-171	0.302677	0.996	0.613	1.00849e-166		HNRNPR	4.45908e-24	0.790139	0.553	0.699	2.70871e-19		PHF20L1	1.56944e-56	0.530473	0.075	0.39	9.53374e-52		CZIB	0	0.368532	0.295	0.002	0
	HIAT1	2.26761e-278	0.302039	0.33	0	1.37748e-273		TM9SF3	4.60167e-17	0.790104	0.541	0.722	2.79533e-12		SMCO4	2.45917e-102	0.529343	0.114	0.614	1.49385e-97		IFI27L2	7.02612e-45	0.368244	0.907	0.775	4.26809e-40
	PITX1	4.38984e-174	0.301941	0.31	0.043	2.66665e-169		TMEM176A	9.09739e-32	0.789642	0.629	0.772	5.5263e-27		STAT3	1.85051e-45	0.529085	0.068	0.333	1.12411e-40		GABARAP	9.06955e-102	0.368177	0.5	0.274	5.50939e-97
	CD59	5.63867e-267	0.301685	0.979	0.505	3.42527e-262		PAK4	1.90074e-20	0.789046	0.26	0.184	1.15462e-15		MTUS1	1.45849e-15	0.525188	0.037	0.14	8.85975e-11		TAF9	3.39949e-59	0.367752	0.634	0.513	2.06505e-54
	RPL39	2.0145e-109	0.301465	1	0.611	1.22373e-104		PTPA	6.37513e-09	0.789016	0.334	0.351	0.000387264		NAAA	4.49262e-41	0.524392	0.068	0.315	2.72908e-36		SLC35F5	1.62673e-63	0.367155	0.475	0.304	9.88172e-59
	PPA1	3.72281e-244	0.301315	0.888	0.377	2.26146e-239		NCKAP1	7.35307e-06	0.78817	0.414	0.542	0.446669		EDF1	1.27692e-30	0.523998	0.366	0.926	7.75679e-26		RAP1B	2.83049e-23	0.366509	0.66	0.626	1.71941e-18
	HEXDC	8.32835e-280	0.300825	0.353	0.009	5.05914e-275		SRSF2	1.73229e-07	0.788147	0.486	0.684	0.010523		TCEAL9	8.2177e-127	0.52351	0.129	0.712	4.99192e-122		OLFML3	5.19784e-226	0.366475	0.228	0.019	3.15748e-221
	WBSCR16	3.45103e-281	0.30078	0.332	0	2.09637e-276		CFAP20	1.16737e-158	0.787242	0.227	0.032	7.09133e-154		BRD8	1.54949e-36	0.523215	0.06	0.28	9.41254e-32		AL162231.1	0	0.365834	0.244	0	0
	PRDX6	6.9706e-302	0.300493	0.921	0.398	4.23436e-297		SLC37A1	1.29218e-19	0.786958	0.276	0.206	7.84951e-15		MANF	1.01771e-114	0.522005	0.177	0.786	6.18217e-110		RPL24	4.91463e-79	0.364739	0.999	0.909	2.98544e-74
	MRPL51	0	0.300289	0.956	0.425	0		STT3B	4.60964e-11	0.786653	0.482	0.629	2.80017e-06		C12orf43	3.14044e-18	0.521253	0.042	0.162	1.90769e-13		PNMT	8.33836e-14	0.364381	0.402	0.363	5.06522e-09
	CTC-444N24.11	1.0448e-260	0.299847	0.313	0	6.34672e-256		STAG2	7.4749e-06	0.786436	0.375	0.459	0.45407		PSMA4	2.41563e-120	0.520688	0.114	0.662	1.4674e-115		IDH2	1.17103e-69	0.364352	0.629	0.468	7.11352e-65
	SMYD3	0	0.299705	0.526	0.083	0		TNPO1	3.74645e-06	0.786088	0.401	0.509	0.227582		PDAP1	1.10227e-124	0.520649	0.135	0.719	6.69583e-120		AKR1B1	1.50772e-75	0.363321	0.529	0.343	9.15881e-71
	UQCRH	8.31708e-121	0.299655	0.998	0.621	5.0523e-116		HNRNPH2	8.35409e-07	0.785388	0.419	0.541	0.0507478		TMED3	7.85546e-83	0.519563	0.254	0.874	4.77188e-78		CRACR2B	0	0.361454	0.261	0.011	0
	LAMTOR1	1.27517e-227	0.299459	0.967	0.495	7.74616e-223		ARPC2	4.8156e-69	0.78523	0.717	0.854	2.92529e-64		DUSP23	6.50098e-38	0.519285	0.047	0.261	3.94909e-33		ATP5F1D	1.23475e-51	0.361391	0.979	0.809	7.50062e-47
	CECR5	1.41715e-274	0.299211	0.326	0	8.6086e-270		RAB3B	2.82098e-40	0.782611	0.676	0.827	1.71363e-35		PSMB6	2.67863e-91	0.51866	0.238	0.864	1.62716e-86		MRPS18B	1.3528e-70	0.360088	0.472	0.286	8.21771e-66
	CECR1	1.6252e-256	0.299016	0.308	0	9.87241e-252		FURIN	4.07556e-06	0.78203	0.37	0.447	0.247574		ZMYND8	6.36863e-54	0.517846	0.073	0.375	3.86869e-49		PRXL2A	1.05287e-90	0.359553	0.934	0.825	6.39574e-86
	TUBB4B	1.77217e-287	0.298422	0.881	0.351	1.07652e-282		SSBP3	7.69604e-05	0.781806	0.397	0.518	1		SEPTIN11	1.68293e-48	0.517079	0.063	0.336	1.02231e-43		SCG3	6.18683e-93	0.358399	0.962	0.856	3.75825e-88
	RP11-345J4.5	8.14724e-270	0.298029	0.321	0	4.94912e-265		B4GALT5	9.17013e-13	0.78179	0.269	0.226	5.57049e-08		MRFAP1L1	1.79317e-46	0.515449	0.06	0.321	1.08928e-41		GLTPD2	3.28081e-53	0.358023	0.498	0.364	1.99296e-48
	SIVA1	0	0.29694	0.822	0.286	0		TMED7	0.000798901	0.780905	0.381	0.5	1		PLCXD3	5.80427e-33	0.513366	0.066	0.276	3.52586e-28		HEPACAM2	3.23735e-37	0.357126	0.798	0.75	1.96656e-32
	FAM179B	4.62358e-266	0.296722	0.318	0	2.80864e-261		SIK2	1.82915e-13	0.780778	0.254	0.204	1.11113e-08		ZNF33A	1.00117e-47	0.511376	0.057	0.321	6.08168e-43		RAD21	1.49773e-97	0.357091	0.806	0.631	9.09808e-93
	LINC00969	7.69966e-262	0.296646	0.314	0	4.67723e-257		H2AFY	5.24491e-50	0.780045	0.695	0.866	3.18607e-45		MAP4	1.06863e-45	0.511211	0.051	0.302	6.4915e-41		MIA2	1.08132e-221	0.356908	0.365	0.072	6.56858e-217
	LRRTM4	1.76232e-275	0.296213	0.381	0.025	1.07054e-270		CNPPD1	2.1143e-14	0.779779	0.235	0.176	1.28435e-09		RBP4	1.57175e-17	0.50979	0.039	0.154	9.54778e-13		CD99	7.50508e-45	0.354315	0.993	0.889	4.55903e-40
	TYW3	0	0.295981	0.538	0.085	0		SYNJ2	2.17688e-06	0.77936	0.309	0.327	0.132236		YWHAB	2.14035e-100	0.509421	0.238	0.887	1.30018e-95		CFAP36	0	0.353793	0.383	0.019	0
	ACN9	1.94388e-272	0.295904	0.324	0	1.18083e-267		YBX1	4.03031e-93	0.779294	0.814	0.89	2.44825e-88		LDLRAP1	3.99506e-31	0.509347	0.053	0.243	2.42684e-26		TSPAN14	1.75685e-63	0.353308	0.493	0.318	1.06722e-58
	TMEM251	3.79101e-237	0.295684	0.552	0.141	2.30289e-232		DARS	0.00178513	0.777922	0.314	0.376	1		TAF3	8.91858e-16	0.50888	0.039	0.145	5.41768e-11		CRYBA2	2.60295e-40	0.353032	1	0.935	1.58119e-35
	MICOS10	3.35263e-154	0.29528	0.993	0.582	2.03659e-149		VAMP3	0.000104922	0.777327	0.408	0.546	1		PSME2	1.77202e-120	0.50863	0.129	0.696	1.07643e-115		EML4	8.70914e-68	0.352613	0.457	0.269	5.29046e-63
	PSMC5	0	0.295065	0.926	0.365	0		BNIP3	3.60069e-45	0.775542	0.725	0.874	2.18728e-40		DDX1	1.05098e-98	0.508617	0.093	0.561	6.38431e-94		RBM47	7.35979e-72	0.351899	0.602	0.427	4.47078e-67
	NDUFS8	4.10252e-240	0.294952	0.977	0.458	2.49211e-235		NUCKS1	1.61147e-68	0.773983	0.684	0.777	9.78901e-64		PROC	9.0191e-96	0.508377	0.112	0.593	5.47874e-91		FAM174A	1.75048e-29	0.350895	0.71	0.664	1.06335e-24
	C1orf85	8.14724e-270	0.294116	0.321	0	4.94912e-265		UBE2L3	6.77932e-24	0.773701	0.58	0.769	4.11816e-19		C12orf65	7.63387e-42	0.508233	0.06	0.302	4.63727e-37		MAL2	3.86762e-38	0.350612	0.623	0.56	2.34942e-33
	CTD-2270L9.4	9.69985e-275	0.293321	0.326	0	5.89227e-270		CCT3	2.35111e-74	0.773236	0.743	0.862	1.42821e-69		PHF14	2.46832e-118	0.508135	0.112	0.654	1.49941e-113		IGF2	5.27382e-65	0.350008	0.199	0.06	3.20363e-60
	C21orf58	0	0.293133	0.703	0.188	0		ARNT2	1.43607e-08	0.771119	0.274	0.258	0.000872353		MRPS35	5.77756e-93	0.507075	0.096	0.55	3.50964e-88		ATP5MG	2.02697e-66	0.349347	0.998	0.887	1.2313e-61
	PNMAL1	5.04948e-252	0.292346	0.306	0.001	3.06735e-247		AGT	8.92851e-06	0.770024	0.352	0.372	0.542371		HNRNPDL	1.02186e-106	0.505659	0.244	0.921	6.20742e-102		FABP3	5.16719e-92	0.349179	0.212	0.054	3.13886e-87
	IFT57	0	0.29226	0.817	0.207	0		EIF4E	0.00886271	0.77001	0.396	0.554	1		RASSF6	2.21989e-50	0.504297	0.06	0.336	1.34849e-45		SLC25A1	1.05876e-62	0.348802	0.711	0.582	6.43152e-58
	LYPLAL1	0	0.291834	0.568	0.109	0		ZBTB44	4.98787e-06	0.7697	0.288	0.301	0.302993		PRKRIP1	1.19003e-45	0.504285	0.044	0.287	7.22898e-41		SMARCA4	4.1898e-86	0.348673	0.514	0.299	2.54514e-81
	NDUFB2	1.10323e-141	0.288804	1	0.668	6.70171e-137		API5	2.96212e-08	0.769577	0.297	0.295	0.00179937		SMARCA2	1.41412e-103	0.503498	0.216	0.838	8.59022e-99		NTRK3	0	0.34633	0.197	0.002	0
	TMEM99	0	0.288382	0.449	0.025	0		ZMPSTE24	3.84559e-05	0.768264	0.309	0.343	1		BLVRA	3.72998e-34	0.503127	0.043	0.238	2.26581e-29		ELOVL5	4.91295e-67	0.346153	0.615	0.456	2.98442e-62
	PDZD11	5.07131e-289	0.288358	0.728	0.223	3.08062e-284		HELZ	0.00028005	0.768145	0.326	0.386	1		DUSP4	3.09141e-19	0.502969	0.051	0.184	1.87791e-14		PGAM2	2.13372e-289	0.345814	0.167	0.001	1.29615e-284
	SIL1	0	0.288127	0.714	0.21	0		DIP2C	1.56343e-13	0.767292	0.256	0.206	9.49719e-09		CCDC174	6.49261e-29	0.502421	0.043	0.215	3.944e-24		XBP1	3.19457e-69	0.345292	0.756	0.617	1.94057e-64
	LINC00869.1	6.00692e-264	0.287788	0.316	0	3.64897e-259		COL27A1	4.98763e-05	0.766823	0.335	0.389	1		TPM1	9.19959e-133	0.501763	0.141	0.753	5.58838e-128		SEC61A1	4.10773e-46	0.344565	0.65	0.538	2.49528e-41
	BTF3	1.16368e-138	0.287524	0.998	0.708	7.06888e-134		PALLD	4.49459e-19	0.765402	0.562	0.727	2.73028e-14		TMEM236	1.77237e-08	0.500366	0.043	0.11	0.00107664		NUP58	0	0.343778	0.287	0.014	0
	KIF9	6.88713e-274	0.287469	0.661	0.183	4.18366e-269		PRUNE2	2.46048e-10	0.765313	0.273	0.244	1.49464e-05		ARPC2	1.29053e-122	0.496654	0.217	0.901	7.83947e-118		RO60	0	0.343735	0.277	0.004	0
	ERI3	4.83558e-305	0.287466	0.719	0.206	2.93742e-300		TRIOBP	2.43346e-14	0.764968	0.278	0.231	1.47823e-09		BDP1	7.45248e-81	0.495032	0.084	0.489	4.52708e-76		RPH3AL	3.4429e-70	0.34363	0.421	0.232	2.09142e-65
	STUB1	6.76904e-212	0.287269	0.931	0.429	4.11192e-207		IREB2	0.000103511	0.76415	0.37	0.465	1		ETFDH	2.109e-62	0.495027	0.066	0.392	1.28113e-57		TMEM200A	2.1532e-73	0.343585	0.418	0.224	1.30798e-68
	NUPL2	2.41662e-299	0.286961	0.394	0.019	1.468e-294		SPTSSA	0.000331016	0.763257	0.333	0.4	1		KDM5B	2.96748e-80	0.494407	0.099	0.518	1.80263e-75		SMCO4	3.51222e-74	0.343404	0.685	0.551	2.13353e-69
	TP53I3	1.98939e-284	0.286805	0.683	0.202	1.20848e-279		STC2	1.19739e-13	0.76288	0.24	0.185	7.27364e-09		HNRNPR	1.43783e-124	0.493733	0.143	0.736	8.73421e-120		ADA2	0	0.342792	0.249	0.001	0
	RP11-635N19.1	1.62519e-256	0.28602	0.308	0	9.87241e-252		TLN1	2.45781e-12	0.762774	0.311	0.286	1.49302e-07		KIF16B	2.03393e-14	0.493598	0.039	0.138	1.23553e-09		PWWP3A	0	0.341481	0.245	0.002	0
	LPHN2	4.66192e-236	0.28544	0.288	0	2.83193e-231		PCMT1	7.92324e-11	0.762199	0.55	0.779	4.81305e-06		FAM177A1	1.25089e-97	0.493471	0.081	0.534	7.59867e-93		TMA7	3.06931e-57	0.340916	0.997	0.879	1.86448e-52
	COX7B	1.23364e-141	0.284968	0.998	0.592	7.4939e-137		ARHGAP32	3.48622e-25	0.762059	0.231	0.139	2.11774e-20		PAK1IP1	5.29606e-23	0.493308	0.041	0.183	3.21714e-18		MCRIP2	6.257e-53	0.33947	0.677	0.584	3.80088e-48
	KIF12	1.22267e-242	0.284966	0.899	0.394	7.42722e-238		KLHL42	0.00032559	0.761043	0.383	0.495	1		ATP5PD	1.65588e-119	0.492139	0.177	0.8	1.00588e-114		NPTX2	1.70119e-81	0.339031	0.226	0.067	1.0334e-76
	SYT4	1.20179e-241	0.284389	0.755	0.274	7.30039e-237		HNRNPF	0.00304426	0.759727	0.424	0.608	1		KIF5B	3.02631e-122	0.491147	0.184	0.822	1.83836e-117		TMEM236	3.54132e-167	0.338881	0.322	0.072	2.15121e-162
	PIN1	9.23074e-249	0.284302	0.966	0.466	5.60731e-244		SSRP1	8.70556e-19	0.759011	0.349	0.308	5.28828e-14		ANP32A	1.03178e-113	0.490464	0.118	0.654	6.26766e-109		BRI3	2.36395e-46	0.338573	0.891	0.802	1.43601e-41
	WASH4P	1.81771e-253	0.283568	0.305	0	1.10419e-248		TRIM2	0.000178257	0.758827	0.34	0.408	1		SNRNP27	4.97759e-69	0.489931	0.068	0.419	3.02369e-64		UFD1	0	0.337403	0.302	0.005	0
	ZNF428	1.33753e-212	0.282372	0.93	0.444	8.12495e-208		UPF1	1.65892e-12	0.758266	0.288	0.254	1.00772e-07		PSMB4	5.44917e-104	0.48883	0.115	0.621	3.31015e-99		HIPK2	2.92772e-67	0.337377	0.798	0.676	1.77847e-62
	LRRC10B	2.2294e-257	0.281561	0.468	0.08	1.35427e-252		PCSK2	2.5594e-06	0.7582	0.479	0.626	0.155473		CCDC137	8.86795e-24	0.488051	0.044	0.194	5.38693e-19		PLPP5	0	0.337225	0.39	0.033	0
	PNKD	0	0.28061	0.878	0.322	0		NSFL1C	3.8062e-07	0.758023	0.32	0.343	0.0231211		PHACTR2	7.07229e-13	0.487662	0.045	0.14	4.29613e-08		LMO2	1.78315e-24	0.336481	0.654	0.586	1.08319e-19
	C17orf62	2.66414e-296	0.279734	0.403	0.023	1.61836e-291		NOVA1	3.06359e-10	0.757293	0.448	0.541	1.86101e-05		APOC3	3.70745e-69	0.486488	0.074	0.431	2.25213e-64		FXYD6	5.92129e-28	0.335981	0.592	0.524	3.59695e-23
	AIG1	0	0.279591	0.77	0.238	0		VAPA	1.711e-33	0.756222	0.632	0.829	1.03936e-28		TOPORS	1.2891e-51	0.486084	0.06	0.341	7.83076e-47		AC015871.1	0	0.335744	0.233	0	0
	MRPL34	0	0.279559	0.859	0.313	0		PLXNB2	5.10439e-08	0.755809	0.344	0.376	0.00310071		CDC42BPB	2.79307e-52	0.485285	0.066	0.355	1.69668e-47		MTG1	8.84026e-157	0.33565	0.331	0.084	5.3701e-152
	TMEM5	2.41518e-259	0.278838	0.343	0.013	1.46713e-254		CGGBP1	0.00284362	0.755723	0.312	0.374	1		ZNF33B	3.78933e-37	0.483796	0.056	0.276	2.30187e-32		PPP1CA	1.72319e-63	0.33556	0.682	0.541	1.04677e-58
	SNRPF	1.53061e-240	0.278387	0.884	0.376	9.29784e-236		KIF1A	0.00255148	0.75456	0.424	0.586	1		PSIP1	1.49312e-36	0.481942	0.053	0.267	9.07013e-32		DNAJC4	1.60218e-47	0.334748	0.6	0.499	9.73259e-43
	CCDC115	1.30683e-287	0.27806	0.642	0.166	7.93849e-283		BZW1	3.89398e-07	0.753798	0.483	0.681	0.0236544		JAKMIP2	3.615e-34	0.481736	0.056	0.263	2.19597e-29		CKS2	9.47423e-43	0.333641	0.377	0.239	5.75521e-38
	C4orf3	4.14078e-288	0.277245	0.923	0.401	2.51536e-283		RAB1B	0.000554507	0.753723	0.369	0.472	1		SLU7	1.32758e-44	0.480094	0.049	0.293	8.06449e-40		SV2A	1.76839e-78	0.333569	0.438	0.227	1.07422e-73
	CTD-3064H18.1	7.22943e-252	0.277043	0.304	0	4.39159e-247		REEP1	9.83699e-14	0.753151	0.233	0.176	5.97558e-09		DDX55	2.40853e-11	0.479565	0.037	0.117	1.46308e-06		CEP126	0	0.333472	0.418	0.041	0
	CDK10	0	0.276919	0.637	0.144	0		ATP5F1A	8.85398e-70	0.752953	0.749	0.88	5.37844e-65		GGH	9.36523e-21	0.479552	0.061	0.209	5.689e-16		GAP43	5.16582e-21	0.333299	0.195	0.11	3.13803e-16
	WIBG	8.57948e-250	0.276733	0.302	0	5.21169e-245		RGS17	0.000294237	0.752025	0.412	0.553	1		PCSK2	1.23216e-87	0.477994	0.154	0.655	7.48489e-83		TSPAN1	8.78294e-96	0.333226	0.484	0.246	5.33529e-91
	CASC7	1.90601e-243	0.275944	0.295	0	1.15783e-238		FBXL5	1.69529e-12	0.751624	0.283	0.246	1.02982e-07		ZNF106	6.18785e-37	0.477847	0.055	0.273	3.75887e-32		RPL15	1.41443e-61	0.333201	1	0.938	8.59211e-57
	SLC9A3R2	8.51111e-225	0.275827	0.404	0.065	5.17016e-220		SLC25A39	3.46075e-05	0.751565	0.474	0.683	1		LINC00511	1.21058e-10	0.476574	0.032	0.105	7.35381e-06		CYTH2	7.10443e-248	0.332921	0.319	0.04	4.31566e-243
	SYCE1L	6.59055e-240	0.27537	0.719	0.242	4.0035e-235		ZBED1	2.12972e-11	0.751341	0.24	0.196	1.29372e-06		TMED9	9.35091e-131	0.476197	0.129	0.721	5.6803e-126		RAMAC	0	0.331736	0.279	0.002	0
	ZFAND2B	8.81628e-282	0.275178	0.615	0.155	5.35554e-277		SSR1	2.00043e-09	0.751074	0.499	0.68	0.000121518		SDF2L1	1.19767e-117	0.474255	0.184	0.81	7.27536e-113		CDV3	8.18805e-66	0.331681	0.671	0.522	4.97391e-61
	CLNS1A	2.79586e-287	0.274999	0.673	0.188	1.69837e-282		HMP19	0	0.750852	0.171	0	0		ENOSF1	4.65129e-13	0.473999	0.041	0.133	2.82547e-08		WASHC4	0	0.331225	0.312	0.019	0
	GCN1L1	2.71145e-240	0.273587	0.292	0	1.6471e-235		BTG1	2.6327e-50	0.749948	0.834	0.906	1.59926e-45		RPS17	6.7143e-05	0.473193	0.136	0.221	1		LSM10	1.9527e-55	0.331127	0.656	0.545	1.18619e-50
	LPHN1	1.18834e-234	0.273071	0.286	0	7.21866e-230		PTPRN	5.43285e-52	0.747956	0.752	0.861	3.30024e-47		ZFC3H1	1.08151e-21	0.472376	0.049	0.192	6.56972e-17		RPN2	1.63261e-62	0.330422	0.723	0.594	9.91747e-58
	LPPR1	4.90534e-239	0.272849	0.291	0	2.9798e-234		PAPD5	1.11945e-10	0.746761	0.238	0.197	6.80021e-06		DCAF5	1.7033e-43	0.472354	0.063	0.316	1.03468e-38		LPAR1	6.13275e-59	0.330387	0.343	0.177	3.7254e-54
	VWA1	0	0.272048	0.763	0.213	0		MAP1B	2.82699e-55	0.746691	0.718	0.835	1.71728e-50		DAAM1	1.92307e-118	0.47234	0.151	0.736	1.16819e-113		GLG1	1.92065e-144	0.329319	0.548	0.236	1.16672e-139
	CLIC1	3.61461e-142	0.271304	0.973	0.517	2.19573e-137		AP3D1	1.35921e-08	0.746601	0.407	0.481	0.000825665		NDRG1	4.52241e-18	0.472275	0.038	0.155	2.74718e-13		NAA10	8.60838e-49	0.329144	0.65	0.549	5.22925e-44
	COA5	4.01189e-301	0.27063	0.715	0.208	2.43706e-296		SF3A1	5.58138e-10	0.746002	0.278	0.254	3.39047e-05		CAMLG	3.07271e-112	0.472248	0.11	0.633	1.86655e-107		AC118549.1	0	0.328816	0.23	0	0
	NT5C	0	0.270482	0.579	0.1	0		UBE2QL1	3.23044e-19	0.745843	0.255	0.18	1.96237e-14		SUPT16H	1.25816e-73	0.47211	0.076	0.451	7.64279e-69		HIF1A	9.45424e-56	0.328788	0.586	0.44	5.74307e-51
	GLRX5	1.16296e-276	0.270393	0.799	0.279	7.06449e-272		YIPF6	3.34214e-07	0.74568	0.493	0.699	0.0203022		FAM50A	1.9864e-123	0.471787	0.106	0.655	1.20666e-118		SHISA5	2.23165e-71	0.328642	0.662	0.5	1.35564e-66
	TPST2	5.20406e-302	0.269636	0.663	0.167	3.16126e-297		TMEM184B	1.15896e-09	0.745653	0.278	0.257	7.0402e-05		UBE3A	1.47593e-87	0.471687	0.084	0.509	8.96566e-83		MRPL21	6.89709e-94	0.328558	0.578	0.374	4.18971e-89
	FSIP2	1.01403e-275	0.269636	0.452	0.061	6.1598e-271		PEF1	0.0063693	0.745608	0.322	0.401	1		RNF157	9.26046e-23	0.471638	0.045	0.191	5.62536e-18		FGF18	3.69206e-109	0.328459	0.235	0.057	2.24278e-104
	RPARP-AS1	0	0.269348	0.382	0.005	0		PLXNA2	9.29767e-10	0.744855	0.257	0.223	5.64796e-05		SNAP29	2.93861e-33	0.470612	0.059	0.264	1.78509e-28		PRAF2	8.42394e-59	0.328382	0.539	0.384	5.11721e-54
	C1D	0	0.268685	0.84	0.289	0		MYH9	2.47699e-09	0.743834	0.278	0.257	0.000150467		MUS81	5.82473e-27	0.470291	0.039	0.2	3.53829e-22		NHP2	4.53471e-57	0.327876	0.708	0.602	2.75466e-52
	LINC00643	0	0.268661	0.445	0.012	0		APP	3.20107e-48	0.743698	0.695	0.847	1.94452e-43		LYRM2	4.08029e-125	0.468106	0.133	0.715	2.47861e-120		NUDT4	7.92796e-32	0.327777	0.573	0.496	4.81592e-27
	LEPREL2	1.406e-226	0.268621	0.278	0	8.54087e-222		SDF4	1.48433e-07	0.742273	0.393	0.469	0.00901671		MAP7	2.85764e-41	0.467648	0.062	0.305	1.7359e-36		ZDHHC12	3.95926e-45	0.327611	0.61	0.51	2.40509e-40
	TMEM203	1.04566e-275	0.268307	0.602	0.147	6.35197e-271		FAM222B	4.32965e-10	0.741556	0.247	0.211	2.63009e-05		BCAP31	9.69755e-134	0.46706	0.182	0.847	5.89087e-129		EIF3F	2.36241e-46	0.327415	0.863	0.762	1.43507e-41
	RGS3	6.49719e-205	0.268203	0.391	0.068	3.94679e-200		IP6K2	5.34761e-06	0.741406	0.451	0.624	0.324846		NRIP1	7.97281e-61	0.466994	0.062	0.379	4.84317e-56		C12orf49	1.40714e-65	0.327325	0.317	0.149	8.54782e-61
	DPY30	3.35938e-253	0.268117	0.949	0.453	2.04069e-248		TRIP12	0.000727059	0.740217	0.326	0.39	1		CNNM1	8.61501e-12	0.466724	0.035	0.116	5.23328e-07		SYT11	2.65638e-38	0.325948	0.479	0.339	1.61365e-33
	CTSD	1.6296e-180	0.26808	0.985	0.584	9.89918e-176		LIX1L	2.28501e-19	0.739969	0.221	0.144	1.38805e-14		COMTD1	3.81449e-86	0.46577	0.074	0.485	2.31715e-81		DNPH1	3.01554e-62	0.325839	0.777	0.666	1.83182e-57
	EFCAB4A	2.71077e-230	0.267729	0.282	0	1.64668e-225		ARIH2	7.75494e-07	0.738643	0.301	0.312	0.0471082		BCAS2	3.82306e-97	0.465419	0.088	0.547	2.32236e-92		RWDD1	2.23065e-61	0.325634	0.729	0.616	1.35503e-56
	ADRBK1	6.15451e-238	0.267688	0.29	0	3.73862e-233		LIPA	0.000180559	0.738026	0.305	0.343	1		ATXN2	4.75749e-66	0.465013	0.063	0.399	2.88998e-61		SUMF2	1.80018e-42	0.325428	0.652	0.552	1.09354e-37
	CHMP2A	1.95469e-304	0.267526	0.927	0.386	1.18739e-299		NLRP1	4.31422e-34	0.737954	0.635	0.724	2.62071e-29		CEP104	1.86295e-23	0.464894	0.047	0.197	1.13166e-18		HNRNPA1	1.18681e-38	0.325063	0.96	0.865	7.20941e-34
	C11orf70	1.11189e-260	0.267234	0.339	0.011	6.75427e-256		VLDLR	0.000207783	0.737012	0.373	0.469	1		AIMP1	7.2096e-83	0.464849	0.066	0.458	4.37954e-78		KHDC4	0	0.324473	0.264	0.003	0
	PPP2R3B	1.65907e-263	0.2667	0.608	0.153	1.00782e-258		UCP2	8.99842e-09	0.736647	0.514	0.697	0.000546618		RDX	1.18791e-105	0.4644	0.105	0.605	7.21607e-101		MTERF4	0	0.324296	0.313	0.017	0
	TCEAL8	1.25062e-269	0.266576	0.876	0.35	7.59704e-265		SOX11	1.09025e-08	0.736484	0.249	0.219	0.000662281		NGRN	4.58187e-10	0.462814	0.038	0.112	2.7833e-05		STX3	2.55131e-63	0.32384	0.585	0.427	1.54982e-58
	TRNP1	2.41871e-249	0.266493	0.774	0.277	1.46927e-244		MAP6	0.000267034	0.736458	0.312	0.359	1		JMJD1C	1.16086e-131	0.46157	0.119	0.703	7.05175e-127		CFAP410	0	0.32338	0.254	0.002	0
	HYI	1.01574e-259	0.266453	0.721	0.237	6.17023e-255		CAPN1	0.000876459	0.736174	0.387	0.515	1		HLTF	5.07609e-63	0.460689	0.059	0.379	3.08352e-58		GALNT13	1.90674e-66	0.323061	0.372	0.191	1.15827e-61
	C5orf45	2.42791e-242	0.265971	0.294	0	1.47486e-237		ST13	1.79009e-55	0.735791	0.719	0.858	1.08741e-50		SVBP	8.57745e-05	0.458408	0.063	0.115	1		SCARB2	7.13037e-89	0.322955	0.859	0.732	4.33142e-84
	PPIB	1.76788e-213	0.265353	0.999	0.692	1.07392e-208		PGAM1	3.3367e-18	0.735484	0.603	0.819	2.02691e-13		RNF20	8.08488e-28	0.456944	0.037	0.199	4.91124e-23		DUSP23	4.21017e-76	0.322751	0.409	0.217	2.55751e-71
	PTGES3	1.35993e-230	0.265084	0.956	0.466	8.26101e-226		IARS	9.80067e-06	0.735298	0.289	0.305	0.595351		RBM6	4.83731e-74	0.456264	0.072	0.443	2.93848e-69		UQCRH	1.58147e-55	0.322556	0.992	0.856	9.60678e-51
	RPL22L1	3.61278e-276	0.26475	0.825	0.295	2.19462e-271		AFTPH	1.85222e-06	0.735106	0.296	0.307	0.112515		CLGN	2.00575e-45	0.455946	0.047	0.291	1.21842e-40		CISD3	3.13641e-40	0.322519	0.517	0.41	1.90524e-35
	ATP5MC3	3.69196e-160	0.264448	0.999	0.655	2.24272e-155		RABGAP1	6.58901e-08	0.735064	0.302	0.304	0.00400256		UQCRC1	8.85595e-107	0.455914	0.105	0.609	5.37964e-102		YWHAG	2.39801e-52	0.322209	0.595	0.462	1.4567e-47
	PRDX1	2.18156e-291	0.264116	0.758	0.246	1.32521e-286		SUZ12	5.18621e-05	0.734748	0.331	0.383	1		PEBP1	2.39247e-59	0.455421	0.321	0.954	1.45333e-54		NEURL1	7.95697e-48	0.322155	0.704	0.615	4.83354e-43
	SSBP4	7.52134e-217	0.263829	0.877	0.381	4.56891e-212		CELF4	1.30662e-13	0.734695	0.482	0.575	7.93722e-09		IGDCC3	7.31002e-18	0.452105	0.047	0.169	4.44055e-13		EDARADD	1.35799e-87	0.321647	0.315	0.119	8.24926e-83
	MED31	2.65617e-268	0.26339	0.611	0.16	1.61352e-263		CDH2	0.000305541	0.733809	0.337	0.404	1		THSD7A	9.08321e-18	0.450264	0.044	0.164	5.51769e-13		SLC12A5	1.07523e-30	0.321597	0.564	0.497	6.53159e-26
	MTX2	0	0.263158	0.744	0.216	0		SERPINF2	0.000956075	0.732202	0.27	0.296	1		CWC27	1.0334e-53	0.449285	0.059	0.346	6.27747e-49		CCNG1	1.32591e-42	0.321554	0.493	0.374	8.05434e-38
	EEF1E1	1.45599e-286	0.262971	0.717	0.222	8.84453e-282		RBM3	0.000136158	0.732181	0.423	0.576	1		CEP78	2.72812e-13	0.448364	0.035	0.124	1.65722e-08		HMGN4	8.4189e-275	0.32104	0.253	0.019	5.11415e-270
	LAMTOR5	1.36956e-230	0.262827	0.982	0.51	8.31955e-226		FOXO1	0.00350235	0.731488	0.34	0.426	1		ATF4	3.24614e-121	0.447843	0.121	0.679	1.9719e-116		PPP4R3A	2.42897e-304	0.320631	0.352	0.036	1.4755e-299
	UQCRFS1	1.56874e-201	0.262733	0.97	0.467	9.52948e-197		KIAA2013	0.000633309	0.731346	0.274	0.3	1		EPB41	5.54245e-11	0.445804	0.033	0.109	3.36682e-06		HSF1	9.34483e-63	0.320274	0.431	0.26	5.67661e-58
	FAM178A	6.98708e-225	0.262453	0.276	0	4.24437e-220		DCAF7	2.90783e-05	0.730957	0.403	0.518	1		PHGDH	3.16183e-39	0.444579	0.049	0.271	1.92069e-34		LMO1	3.27607e-71	0.320099	0.259	0.096	1.99008e-66
	RP11-841O20.2	1.96298e-228	0.262041	0.28	0	1.19243e-223		ATP13A3	4.69606e-08	0.730813	0.287	0.279	0.00285267		TACC1	2.8945e-31	0.443412	0.048	0.235	1.75829e-26		FAM174C	4.2964e-42	0.319888	0.666	0.59	2.60989e-37
	ACYP1	5.25493e-234	0.261831	0.442	0.078	3.19216e-229		ATXN7	2.34522e-12	0.730417	0.251	0.205	1.42463e-07		WDR70	2.65688e-11	0.443278	0.037	0.117	1.61395e-06		GDAP1L1	2.03579e-40	0.319809	0.44	0.312	1.23666e-35
	PPAP2B	1.30058e-216	0.261809	0.268	0	7.90052e-212		CTNNB1	7.01052e-10	0.730101	0.49	0.656	4.25861e-05		KIF2A	5.27705e-53	0.442381	0.054	0.334	3.2056e-48		WLS	1.25292e-27	0.319495	0.276	0.172	7.61097e-23
	TUSC3	2.99622e-151	0.260608	0.996	0.663	1.82009e-146		TOMM34	0.00616141	0.728864	0.271	0.309	1		DNPH1	2.5637e-128	0.442017	0.137	0.734	1.55735e-123		NETO1	1.48968e-81	0.319233	0.256	0.086	9.0492e-77
	CTD-2089N3.2	3.44057e-223	0.260135	0.275	0	2.09001e-218		NCOR2	1.28699e-11	0.728703	0.213	0.162	7.81796e-07		ZC3H18	2.20992e-15	0.441847	0.037	0.139	1.34244e-10		TMEM160	9.27883e-41	0.319032	0.732	0.648	5.63652e-36
	NAT14	5.37014e-301	0.259765	0.834	0.287	3.26214e-296		WRNIP1	7.19066e-12	0.728226	0.257	0.214	4.36804e-07		PLCB1	2.98462e-19	0.440393	0.054	0.189	1.81304e-14		ROBO2	1.03031e-171	0.318227	0.22	0.029	6.25872e-167
	MAFG-AS1	1.10317e-236	0.259459	0.288	0	6.70132e-232		LAPTM4B	0.00427305	0.727917	0.459	0.686	1		HNF1A-AS1	1.84895e-33	0.440109	0.036	0.222	1.12316e-28		RBBP4	7.07968e-52	0.318179	0.675	0.555	4.30062e-47
	LAMTOR2	2.6325e-243	0.259202	0.925	0.402	1.59914e-238		FRRS1L	5.51032e-05	0.726669	0.339	0.398	1		MAGI2-AS3	1.51459e-89	0.439897	0.08	0.508	9.20052e-85		RPS27A	3.88709e-59	0.318171	1	0.945	2.36125e-54
	TTC32	0	0.259103	0.57	0.108	0		BACE1	2.30825e-06	0.726563	0.44	0.586	0.140217		ECH1	9.46552e-135	0.439581	0.164	0.808	5.74992e-130		YWHAH	9.8277e-32	0.31765	0.595	0.522	5.96994e-27
	PRR7	1.75335e-194	0.259028	0.53	0.154	1.06509e-189		NCOA4	0.000811862	0.726265	0.343	0.424	1		CDC73	5.522e-39	0.438436	0.059	0.288	3.3544e-34		ORAI3	1.99692e-39	0.31725	0.546	0.448	1.21305e-34
	MIR222HG	2.51131e-238	0.258114	0.321	0.013	1.52552e-233		SBDS	1.60392e-05	0.725274	0.445	0.617	0.974317		IGF1R	6.03255e-22	0.438271	0.045	0.187	3.66453e-17		FAM219B	8.57138e-61	0.316974	0.483	0.315	5.20677e-56
	RP11-416N2.4	2.14396e-215	0.257805	0.266	0	1.30237e-210		GRSF1	5.72647e-15	0.725164	0.545	0.739	3.4786e-10		STMN2	2.61853e-27	0.437756	0.411	0.97	1.59065e-22		DMAC2L	0	0.316918	0.272	0.004	0
	PROSC	1.21966e-286	0.25779	0.432	0.04	7.40896e-282		MARK2	1.25884e-06	0.724815	0.286	0.291	0.0764695		ING2	8.21149e-50	0.437302	0.047	0.308	4.98815e-45		RETREG3	0	0.316826	0.255	0.003	0
	ERP29	1.6525e-197	0.25772	0.998	0.662	1.00383e-192		NPC2	3.56739e-87	0.724751	0.837	0.925	2.16705e-82		GLTPD2	8.62226e-71	0.436627	0.062	0.413	5.23768e-66		PNMA8A	0	0.316596	0.212	0	0
	CHURC1	0	0.257491	0.747	0.215	0		AMPH	1.95885e-36	0.72472	0.202	0.092	1.18992e-31		POLR2E	7.36683e-101	0.436568	0.085	0.55	4.47506e-96		HIST1H2BD	8.03714e-101	0.316103	0.346	0.126	4.88224e-96
	ATP5MC1	6.631e-186	0.257148	0.978	0.52	4.02807e-181		MED13	0.00237191	0.724284	0.326	0.399	1		EIF3H	1.45365e-146	0.435689	0.16	0.828	8.83035e-142		PRELID1	2.12857e-44	0.315186	0.871	0.759	1.29302e-39
	ECI1	0	0.256802	0.712	0.2	0		FGFR1	0.000306239	0.723469	0.303	0.339	1		C11orf58	1.1186e-117	0.435323	0.22	0.896	6.79503e-113		ARG2	2.56246e-50	0.31441	0.379	0.223	1.55659e-45
	SKIV2L2	8.97629e-299	0.256393	0.444	0.04	5.45274e-294		FAM65A	1.24143e-21	0.72268	0.215	0.132	7.54119e-17		FAM120AOS	1.19963e-61	0.433415	0.055	0.368	7.28729e-57		ST8SIA4	8.81391e-110	0.31423	0.255	0.066	5.3541e-105
	DIRAS3	2.95054e-195	0.255706	0.306	0.027	1.79233e-190		TOMM70	0.000796679	0.7226	0.278	0.307	1		PPP1R7	2.81332e-103	0.433156	0.09	0.567	1.70898e-98		CFL1	2.89275e-48	0.313761	0.999	0.921	1.75723e-43
	AMT	5.40626e-229	0.255511	0.294	0.006	3.28409e-224		MAPK8IP1	5.02551e-05	0.721966	0.329	0.381	1		SPAG9	7.51649e-49	0.432659	0.054	0.318	4.56597e-44		AMBP	5.20999e-22	0.313174	0.346	0.257	3.16486e-17
	LINC01003	5.66075e-230	0.255481	0.284	0.001	3.43868e-225		SLC7A14	1.126e-11	0.72149	0.274	0.238	6.84002e-07		FBXW5	1.6756e-131	0.432245	0.096	0.652	1.01786e-126		P3H3	0	0.312739	0.263	0.012	0
	HOXB-AS1	1.00275e-226	0.255378	0.28	0.001	6.09129e-222		PPP4R3A	5.85915e-118	0.721429	0.251	0.056	3.5592e-113		RTF2	3.40598e-106	0.432116	0.086	0.567	2.069e-101		DGCR6L	7.72917e-42	0.312069	0.636	0.552	4.69516e-37
	RRAS	2.65718e-243	0.254915	0.417	0.059	1.61413e-238		CTAGE5	0.00341208	0.720269	0.288	0.335	1		PFDN4	6.0387e-100	0.431607	0.088	0.555	3.66827e-95		FBXW5	1.24502e-63	0.311967	0.705	0.587	7.56301e-59
	POLR2J	1.79249e-195	0.254692	0.914	0.411	1.08887e-190		BTBD2	2.62289e-21	0.719802	0.254	0.174	1.5933e-16		RPAP2	1.57308e-35	0.431237	0.041	0.24	9.55583e-31		MRPS11	1.51458e-45	0.311955	0.631	0.544	9.20048e-41
	PLEKHJ1	0	0.254605	0.805	0.275	0		LSS	0.000261045	0.719619	0.313	0.36	1		TMEM176B	7.41659e-86	0.429902	0.256	0.884	4.50528e-81		PSMB7	6.28085e-62	0.311862	0.751	0.639	3.81536e-57
	CDC34	2.50746e-265	0.25382	0.648	0.177	1.52318e-260		KIDINS220	5.90303e-05	0.718935	0.437	0.6	1		TRIM44	4.0484e-126	0.429655	0.091	0.628	2.45924e-121		BANF1	1.08785e-43	0.311436	0.886	0.787	6.60826e-39
	THOC7	0	0.253714	0.866	0.312	0		ANKHD1	1.34548e-41	0.718733	0.209	0.09	8.17326e-37		ANG	1.15347e-19	0.429426	0.043	0.171	7.00684e-15		GNG3	1.15952e-72	0.31107	0.175	0.044	7.04361e-68
	MRPL54	1.64055e-304	0.253682	0.835	0.3	9.96569e-300		ANKRD36C	2.79074e-23	0.716715	0.251	0.162	1.69526e-18		NOL8	1.16959e-17	0.429141	0.032	0.142	7.10477e-13		MPST	2.01782e-47	0.310955	0.541	0.424	1.22575e-42
	ICT1	2.80341e-228	0.253189	0.28	0	1.70296e-223		PWWP2A	4.17671e-11	0.716136	0.239	0.196	2.53718e-06		DHX29	1.69164e-90	0.427782	0.078	0.506	1.0276e-85		OPCML	2.9556e-75	0.310922	0.336	0.145	1.79541e-70
	ARFRP1	7.53021e-267	0.252975	0.463	0.072	4.5743e-262		CSNK1D	0.00259436	0.715114	0.326	0.399	1		SMNDC1	2.08816e-35	0.427761	0.042	0.241	1.26847e-30		TBC1D4	1.29791e-65	0.308521	0.373	0.193	7.8843e-61
	COQ4	1.51333e-273	0.252122	0.698	0.216	9.19286e-269		ALCAM	2.99847e-19	0.715098	0.576	0.728	1.82145e-14		EBAG9	2.48382e-35	0.426849	0.045	0.248	1.50882e-30		SH3BGRL3	6.00573e-38	0.308358	0.87	0.777	3.64824e-33
	EIF1	7.47923e-92	0.252114	1	0.8	4.54333e-87		DDX42	0.00780834	0.714866	0.299	0.354	1		COX4I1	2.02528e-10	0.425531	0.45	0.957	1.23027e-05		ARMT1	0	0.308199	0.266	0.012	0
	C14orf105	8.59049e-219	0.251997	0.288	0.008	5.21838e-214		ATXN2L	2.92266e-07	0.714768	0.266	0.255	0.017754		DYNC1I2	2.91924e-115	0.425441	0.11	0.641	1.77332e-110		TMSB15A	1.7839e-70	0.308083	0.174	0.045	1.08365e-65
	RP11-792A8.4	1.13126e-229	0.251936	0.281	0	6.87196e-225		FYN	0.00110177	0.714141	0.235	0.244	1		BCAT2	1.74592e-104	0.425412	0.098	0.587	1.06057e-99		SHISAL2B	3.95989e-133	0.307843	0.153	0.017	2.40547e-128
	DBI	1.10622e-165	0.251898	0.994	0.609	6.71986e-161		DDX5	7.94149e-85	0.713978	0.824	0.907	4.82414e-80		RBM5	6.49203e-108	0.424335	0.093	0.587	3.94365e-103		ATP2B4	1.53146e-37	0.30769	0.471	0.356	9.30302e-33
	RCN1	8.73806e-279	0.250989	0.833	0.305	5.30802e-274		MIAT	3.77802e-22	0.71377	0.143	0.067	2.295e-17		POLR2G	3.91649e-102	0.424022	0.087	0.558	2.37911e-97		GUK1	1.34951e-47	0.306963	0.956	0.835	8.19772e-43
	C6orf203	3.75212e-246	0.250749	0.322	0.01	2.27926e-241		USP9X	0.00541614	0.713523	0.335	0.423	1		TLN1	1.51833e-46	0.422795	0.055	0.312	9.22324e-42		IMPDH2	2.02324e-61	0.306781	0.434	0.26	1.22904e-56
	PSMB2	9.93298e-283	0.250445	0.908	0.37	6.03389e-278		ANP32A	1.75213e-08	0.713318	0.467	0.623	0.00106435		SREK1IP1	1.75822e-102	0.422362	0.1	0.587	1.06805e-97		TLCD3B	2.29517e-68	0.306713	0.262	0.1	1.39423e-63
								KANSL1	2.36035e-05	0.712191	0.295	0.317	1		C1orf131	2.35679e-27	0.419882	0.03	0.184	1.43166e-22		LYRM4	3.12538e-50	0.306405	0.469	0.327	1.89854e-45
								CNIH2	9.53475e-62	0.712171	0.832	0.861	5.79198e-57		TMX1	8.94662e-62	0.419625	0.062	0.382	5.43471e-57		NR0B1	2.53474e-81	0.306148	0.201	0.054	1.53976e-76
								CLSTN1	5.07728e-05	0.711429	0.333	0.386	1		DSTN	9.59678e-95	0.41912	0.26	0.929	5.82966e-90		MLF2	3.82723e-45	0.304667	0.797	0.722	2.32489e-40
								ITPK1	1.37734e-06	0.711034	0.267	0.263	0.0836678		CCDC43	2.03689e-19	0.418608	0.037	0.16	1.23733e-14		MFSD14C	0	0.304026	0.236	0.005	0
								PTPRN2	2.87701e-05	0.709573	0.48	0.687	1		SNRNP25	3.40888e-37	0.418195	0.051	0.267	2.07076e-32		SMYD2	1.7994e-80	0.303721	0.336	0.143	1.09307e-75
								HDAC2	2.07515e-08	0.708368	0.481	0.642	0.00126057		MMAB	3.86013e-89	0.417674	0.069	0.485	2.34488e-84		TASOR	0	0.303124	0.249	0.003	0
								PHC1	2.1621e-05	0.708143	0.242	0.237	1		CBX1	3.88622e-65	0.41765	0.073	0.415	2.36072e-60		WSB2	3.64398e-62	0.303045	0.521	0.351	2.21357e-57
								EPM2AIP1	0.00261432	0.708131	0.375	0.495	1		DDX50	3.68671e-39	0.41695	0.053	0.278	2.23953e-34		TASOR2	0	0.303023	0.235	0.002	0
								CAMK1D	6.38384e-15	0.707096	0.227	0.164	3.87793e-10		EHBP1	6.01476e-25	0.416748	0.045	0.201	3.65373e-20		CDK16	1.68111e-50	0.303004	0.438	0.286	1.02121e-45
								SCN3B	2.5077e-05	0.706903	0.287	0.305	1		CHMP2B	1.4594e-83	0.416324	0.066	0.461	8.86527e-79		TMX1	1.04993e-71	0.302907	0.515	0.329	6.37791e-67
								DUSP8	0.000103018	0.70564	0.295	0.323	1		HADHA	2.7537e-137	0.415771	0.134	0.747	1.67276e-132		CAVIN3	0	0.302617	0.216	0.001	0
								PAFAH1B1	0.0071529	0.704777	0.405	0.565	1		HSPA4	7.20413e-107	0.415766	0.086	0.569	4.37622e-102		MRPS15	4.55756e-50	0.302249	0.679	0.588	2.76854e-45
								ADGRL2	9.26363e-111	0.704573	0.149	0.019	5.62728e-106		TRIM24	1.05463e-51	0.414964	0.047	0.315	6.40648e-47		EEF1B2	5.76775e-36	0.301566	0.947	0.856	3.50368e-31
								PAK2	0.000673153	0.704439	0.356	0.442	1		APOC1	1.57295e-121	0.414468	0.14	0.72	9.55505e-117		ATP2A3	2.22257e-30	0.301459	0.526	0.439	1.35012e-25
								TBC1D9	0.00116574	0.704257	0.273	0.302	1		ACAT1	2.99989e-82	0.414049	0.079	0.483	1.82231e-77		TENM3	1.30962e-38	0.301366	0.422	0.298	7.95544e-34
								PDXDC1	0.00139013	0.703895	0.451	0.645	1		KCNJ3	5.21785e-30	0.413623	0.037	0.209	3.16963e-25		CACNA1D	4.17302e-73	0.301128	0.355	0.167	2.53494e-68
								RPRD1A	0.00733693	0.703468	0.317	0.392	1		RNF214	5.91233e-23	0.412546	0.035	0.172	3.59151e-18		ITPRID2	0	0.301032	0.231	0.001	0
								AVL9	0.000168175	0.702108	0.233	0.232	1		SUGP2	1.83859e-55	0.412382	0.061	0.357	1.11687e-50		UROS	9.29253e-50	0.300589	0.623	0.515	5.64484e-45
								CLSTN3	0.000399784	0.702019	0.335	0.402	1		RWDD1	6.29368e-136	0.41238	0.105	0.683	3.82316e-131		TENT5B	0	0.299505	0.177	0.001	0
								DSG2	0.00261244	0.701281	0.334	0.413	1		PDZK1	4.87367e-73	0.411589	0.082	0.461	2.96056e-68		EPHA4	2.65461e-99	0.299175	0.282	0.088	1.61257e-94
								TRA2B	0.000243552	0.700755	0.402	0.531	1		MIER1	1.06633e-70	0.411498	0.051	0.391	6.47754e-66		KCNH5	1.00776e-54	0.298999	0.343	0.18	6.12172e-50
								SMAD5	0.0047886	0.700325	0.434	0.627	1		WLS	2.81786e-30	0.41103	0.032	0.201	1.71174e-25		IRGQ	1.7068e-45	0.298832	0.42	0.279	1.03681e-40
								RAB11A	1.97848e-72	0.699648	0.794	0.896	1.20185e-67		MLLT3	1.68374e-38	0.410945	0.043	0.256	1.02281e-33		MAN2A1	7.39958e-83	0.298242	0.509	0.285	4.49495e-78
								RAB5B	1.32396e-10	0.699364	0.262	0.227	8.04254e-06		MTF2	1.74094e-66	0.4105	0.062	0.398	1.05755e-61		ELP5	4.32187e-61	0.2981	0.458	0.292	2.62536e-56
								A1CF	3.93762e-17	0.698849	0.584	0.787	2.39195e-12		PSMD1	2.72621e-93	0.410443	0.082	0.523	1.65606e-88		FBXW11	3.07058e-39	0.297233	0.508	0.4	1.86525e-34
								CD81	6.69298e-64	0.698766	0.812	0.886	4.06572e-59		ANXA10	1.75037e-10	0.4104	0.035	0.108	1.06328e-05		ZNF467	8.99702e-38	0.296847	0.464	0.353	5.46533e-33
								COMT	1.38476e-06	0.698729	0.348	0.39	0.0841186		OFD1	3.39687e-71	0.410159	0.063	0.417	2.06346e-66		SMC4	9.878e-158	0.296812	0.456	0.161	6.00049e-153
								YKT6	1.00381e-10	0.69833	0.219	0.173	6.09773e-06		FUS	4.37876e-133	0.409984	0.139	0.747	2.65992e-128		WIPI1	8.07996e-38	0.296058	0.352	0.229	4.90825e-33
								MTHFS	6.66038e-78	0.697958	0.219	0.062	4.04592e-73		EMC3	1.55606e-79	0.409556	0.069	0.455	9.45244e-75		ZNF330	1.21143e-43	0.295812	0.497	0.374	7.35895e-39
								POR	0.00106782	0.696148	0.316	0.375	1		NDUFB6	7.78302e-130	0.40937	0.124	0.709	4.72788e-125		RPN1	2.59659e-55	0.295311	0.57	0.42	1.57733e-50
								WDR26	0.00225027	0.695396	0.27	0.301	1		MRPS31	5.04435e-39	0.409214	0.047	0.266	3.06424e-34		EIF2S3	1.2086e-56	0.29463	0.427	0.263	7.34174e-52
								PNRC1	0.00669296	0.693857	0.401	0.552	1		TERF1	1.25061e-93	0.408177	0.074	0.507	7.59693e-89		CYREN	0	0.294381	0.226	0.001	0
								CAMK2N1	1.2582e-34	0.69369	0.691	0.862	7.64309e-30		PSPH	2.01958e-44	0.408157	0.039	0.273	1.22681e-39		AURKAIP1	3.19076e-47	0.293771	0.902	0.791	1.93826e-42
								GDI2	8.6552e-11	0.690788	0.517	0.719	5.25768e-06		ERICH1	2.87616e-30	0.407854	0.039	0.215	1.74715e-25		LSM4	7.9477e-48	0.293448	0.847	0.746	4.82791e-43
								BAIAP2	8.4246e-11	0.690686	0.233	0.189	5.11761e-06		AFG3L2	5.53084e-60	0.403525	0.061	0.373	3.35976e-55		VPS35L	0	0.293382	0.217	0.001	0
								PHIP	3.04651e-09	0.689406	0.5	0.67	0.000185064		MDN1	7.6324e-15	0.403447	0.029	0.122	4.63638e-10		TCEA1	8.12425e-54	0.29326	0.714	0.614	4.93516e-49
								BRD2	0.00318422	0.68902	0.433	0.617	1		IQGAP1	2.23042e-37	0.403081	0.049	0.263	1.35489e-32		CMIP	1.13632e-63	0.293177	0.673	0.522	6.90271e-59
								MYDGF	2.06495e-93	0.688708	0.346	0.121	1.25438e-88		ALCAM	4.9199e-116	0.402818	0.167	0.765	2.98864e-111		SYMPK	3.7193e-26	0.292884	0.464	0.383	2.25933e-21
								SLC30A7	0.00147464	0.688144	0.289	0.329	1		DHRS4	7.41563e-19	0.401148	0.035	0.152	4.5047e-14		NEUROD1	1.9151e-70	0.292731	0.842	0.751	1.16335e-65
								ZNF827	7.13936e-05	0.687556	0.284	0.303	1		VHL	5.74605e-19	0.400548	0.037	0.157	3.49049e-14		HS6ST1	1.86316e-62	0.292655	0.291	0.129	1.13179e-57
								PIP4K2C	2.30944e-11	0.686728	0.214	0.165	1.40289e-06		AKAP8L	1.57812e-104	0.400233	0.067	0.523	9.58647e-100		ATP1B3	1.20775e-49	0.292402	0.503	0.359	7.3366e-45
								TP53I11	1.37641e-07	0.686582	0.271	0.257	0.00836117		CEP112	2.61845e-14	0.399994	0.024	0.11	1.5906e-09		PCSK7	5.81584e-40	0.292287	0.386	0.254	3.53289e-35
								CEP126	3.16722e-81	0.685371	0.244	0.072	1.92396e-76		FBXO17	4.80646e-58	0.399851	0.054	0.352	2.91973e-53		RIDA	0	0.29224	0.307	0.016	0
								ACTR2	2.88358e-12	0.683779	0.527	0.716	1.75166e-07		MTG1	1.40756e-12	0.399783	0.037	0.124	8.55036e-08		RAB3B	9.05225e-57	0.29195	0.883	0.799	5.49888e-52
								SFPQ	4.7008e-18	0.682967	0.589	0.784	2.85555e-13		NDUFV1	1.34141e-109	0.399743	0.078	0.559	8.14851e-105		KIF19	5.57571e-44	0.291812	0.377	0.236	3.38702e-39
								GSR	7.57017e-11	0.68199	0.25	0.211	4.59858e-06		YME1L1	3.31195e-90	0.399636	0.096	0.541	2.01188e-85		FAM92A	1.66562e-294	0.291518	0.242	0.012	1.0118e-289
								NUMA1	3.05289e-08	0.681877	0.296	0.293	0.00185451		GNL3	1.92088e-52	0.399614	0.059	0.341	1.16686e-47		SDHAF3	0	0.290633	0.245	0.009	0
								PHB2	1.30788e-10	0.681811	0.529	0.748	7.94482e-06		CTSA	7.15375e-130	0.39947	0.114	0.686	4.34562e-125		PFDN6	6.97061e-31	0.290465	0.446	0.352	4.23437e-26
								GPSM1	4.52455e-17	0.680097	0.2	0.129	2.74848e-12		GMNN	1.94619e-10	0.398724	0.033	0.106	1.18223e-05		GPAT4	1.52187e-300	0.290298	0.272	0.018	9.24475e-296
								NPTN	0.000551676	0.679371	0.441	0.621	1		NFATC2IP	3.44541e-28	0.398169	0.054	0.232	2.09295e-23		AC007325.4	0	0.290248	0.214	0	0
								TRPC4AP	0.00191083	0.678704	0.301	0.352	1		RNMT	1.40065e-90	0.397623	0.065	0.479	8.50842e-86		RAB17	1.41499e-60	0.29013	0.372	0.196	8.59548e-56
								FAM129B	2.93303e-18	0.678643	0.207	0.133	1.7817e-13		ATP1B1	1.5884e-131	0.397357	0.173	0.819	9.64887e-127		ILRUN	0	0.290118	0.235	0.002	0
								HCFC1	7.6139e-06	0.677972	0.218	0.201	0.462514		UNC13A	2.6249e-41	0.39727	0.041	0.263	1.59452e-36		UBE2F	7.65898e-48	0.28956	0.486	0.347	4.65252e-43
								NAP1L3	1.32402e-13	0.677234	0.202	0.142	8.04292e-09		MMADHC	4.1778e-86	0.396654	0.066	0.468	2.53785e-81		MRPL14	1.04557e-50	0.289265	0.705	0.602	6.35141e-46
								MAP4K4	0.000269172	0.676071	0.41	0.542	1		COX5B	9.30021e-59	0.396137	0.306	0.906	5.64951e-54		ATP6V1A	2.01237e-64	0.288769	0.657	0.503	1.22243e-59
								WBP1	4.21033e-103	0.675752	0.178	0.031	2.55761e-98		TSPYL2	1.98236e-35	0.395437	0.051	0.259	1.2042e-30		PRRC2A	2.55711e-39	0.288728	0.403	0.273	1.55334e-34
								PCNX1	3.4795e-113	0.674931	0.189	0.032	2.11366e-108		CBX3	1.02851e-57	0.395094	0.069	0.382	6.24781e-53		SMIM4	2.92225e-37	0.28849	0.595	0.521	1.77515e-32
								ATF6	0.00994609	0.674115	0.298	0.356	1		GRIA3	2.40598e-99	0.394292	0.1	0.578	1.46154e-94		GAMT	5.70999e-31	0.287831	0.682	0.629	3.46859e-26
								RERE	0.000379135	0.673294	0.427	0.584	1		EPHA4	5.55608e-12	0.39428	0.037	0.121	3.3751e-07		DMAC1	1.311e-50	0.286674	0.736	0.651	7.9638e-46
								ARHGAP35	6.03798e-05	0.673154	0.293	0.317	1		G3BP1	4.19023e-65	0.393883	0.061	0.391	2.54539e-60		ETFRF1	1.22372e-293	0.28659	0.276	0.019	7.43359e-289
								RPL37A	1.10838e-179	0.67081	0.99	0.952	6.73299e-175		CHD9	7.9481e-146	0.393782	0.139	0.778	4.82815e-141		MTHFS	2.5265e-254	0.286049	0.331	0.042	1.53475e-249
								ENAH	9.21023e-09	0.670728	0.233	0.2	0.000559484		TMBIM6	7.91266e-34	0.393414	0.382	0.976	4.80663e-29		ATP2A2	3.88491e-53	0.285956	0.732	0.615	2.35992e-48
								KLF7	3.58834e-19	0.670447	0.206	0.129	2.17977e-14		PAPSS2	7.45742e-55	0.393206	0.068	0.369	4.53009e-50		ALKBH5	4.7122e-61	0.285732	0.549	0.379	2.86247e-56
								NEURL1	2.99408e-05	0.669624	0.463	0.647	1		HLA-B	3.4766e-21	0.393008	0.032	0.159	2.1119e-16		C11orf71	1.43406e-85	0.285529	0.285	0.101	8.71135e-81
								AZIN1	0.0033955	0.669376	0.39	0.53	1		VAMP8	1.01417e-93	0.391962	0.072	0.503	6.16065e-89		AGPAT2	1.66279e-44	0.285296	0.451	0.316	1.01008e-39
								DPYSL2	1.96891e-05	0.669047	0.488	0.683	1		HILPDA	4.37175e-17	0.39161	0.018	0.113	2.65566e-12		FUS	3.81365e-57	0.284743	0.776	0.68	2.31664e-52
								BORCS7	7.75083e-67	0.668651	0.256	0.091	4.70832e-62		TRMT10C	1.81925e-76	0.39151	0.056	0.419	1.10512e-71		NELFE	3.1833e-33	0.28461	0.459	0.362	1.93373e-28
								RAB2B	5.81775e-10	0.667854	0.195	0.149	3.53405e-05		SRRT	4.93893e-40	0.391444	0.047	0.27	3.0002e-35		PIP4P1	0	0.284465	0.222	0.002	0
								KDM5C	1.29732e-07	0.6663	0.259	0.243	0.00788072		ABCA7	2.47839e-30	0.390837	0.048	0.231	1.50552e-25		SEC61G	2.95785e-34	0.283516	0.975	0.832	1.79678e-29
								ALKBH5	3.92589e-05	0.66621	0.347	0.408	1		IGF2BP2	3.91278e-80	0.390465	0.073	0.464	2.37686e-75		HDGFL2	0	0.283441	0.225	0.003	0
								GCN1	4.82424e-132	0.66602	0.188	0.026	2.93053e-127		FOXA2	6.45733e-67	0.390379	0.079	0.433	3.92257e-62		SLC6A19	5.11867e-149	0.283398	0.19	0.024	3.10939e-144
								PTPN23	1.58057e-09	0.664447	0.211	0.17	9.60131e-05		CACYBP	4.7272e-132	0.389391	0.121	0.706	2.87159e-127		PGD	2.60395e-75	0.283083	0.534	0.326	1.5818e-70
								CPSF7	6.63684e-06	0.663674	0.256	0.252	0.403162		UGGT2	3.43686e-33	0.389061	0.043	0.234	2.08775e-28		ACBD6	0	0.28291	0.372	0.032	0
								MMS19	1.5556e-10	0.66215	0.205	0.158	9.44963e-06		TMEM141	6.5417e-151	0.38877	0.127	0.764	3.97382e-146		BMP2	6.36312e-64	0.28289	0.205	0.067	3.86534e-59
								TMCC3	4.02371e-05	0.661951	0.253	0.252	1		FAM204A	4.49523e-91	0.38832	0.067	0.485	2.73067e-86		C5orf24	1.52774e-47	0.28272	0.617	0.504	9.28041e-43
								SEC13	2.52699e-05	0.661662	0.368	0.436	1		SMAP2	1.74172e-32	0.388177	0.038	0.222	1.05803e-27		NPM3	5.82979e-56	0.282619	0.364	0.205	3.54137e-51
								GOT2	0.00329385	0.661209	0.253	0.275	1		NR4A1	3.63031e-54	0.387323	0.067	0.364	2.20527e-49		NBEAL2	1.01663e-32	0.28252	0.326	0.213	6.17563e-28
								TXLNA	0.000355788	0.661032	0.292	0.324	1		SMARCA4	5.60322e-55	0.387132	0.06	0.353	3.40373e-50		GATD1	0	0.281641	0.232	0.003	0
								TMCC1	2.51147e-05	0.660973	0.21	0.194	1		DST	3.96812e-128	0.386928	0.099	0.651	2.41048e-123		TRIM56	8.87699e-196	0.281272	0.286	0.045	5.39241e-191
								USP18	0.00583538	0.660489	0.239	0.258	1		PGRMC2	3.07369e-112	0.386671	0.097	0.606	1.86714e-107		PRSS1	1.48739e-279	0.281118	0.177	0.003	9.03527e-275
								ENPP2	2.84338e-09	0.659067	0.218	0.179	0.000172724		ERBB3	2.21219e-43	0.386278	0.044	0.278	1.34382e-38		NEFL	1.60835e-109	0.281029	0.208	0.043	9.7701e-105
								OSBPL9	0.00858464	0.658846	0.262	0.296	1		PSMC3	4.73635e-97	0.386225	0.066	0.5	2.87715e-92		THEM6	0	0.280814	0.182	0	0
								TAX1BP1	1.16914e-14	0.658741	0.523	0.682	7.10208e-10		PAPOLA	6.9265e-138	0.385964	0.123	0.725	4.20757e-133		PCNX4	4.80394e-268	0.279742	0.287	0.026	2.9182e-263
								SV2A	0.000225439	0.657886	0.25	0.255	1		LIMA1	4.21632e-63	0.385718	0.053	0.368	2.56125e-58		PPP3R2	4.43979e-81	0.279702	0.228	0.07	2.69699e-76
								CARD10	4.61134e-13	0.657745	0.197	0.139	2.8012e-08		HNRNPD	5.22978e-134	0.385378	0.109	0.685	3.17688e-129		GTF3A	1.46559e-36	0.279234	0.62	0.538	8.90284e-32
								ORMDL3	2.08911e-21	0.657107	0.223	0.14	1.26905e-16		CCND1	2.34603e-46	0.385297	0.038	0.278	1.42512e-41		TMEM14A	1.38071e-41	0.279006	0.68	0.593	8.38723e-37
								XRCC6	4.5998e-09	0.65697	0.518	0.737	0.000279419		CIAO1	1.05078e-40	0.384335	0.042	0.263	6.38306e-36		TPT1	1.89706e-30	0.278002	1	0.965	1.15239e-25
								TMEM65	5.11193e-09	0.655497	0.252	0.221	0.000310529		TOMM20	1.21579e-138	0.383218	0.159	0.807	7.38546e-134		RTL6	0	0.277988	0.192	0.001	0
								PEMT	7.71621e-06	0.655006	0.457	0.577	0.468729		GSTM3	8.82861e-129	0.382664	0.106	0.668	5.36303e-124		PNMA3	6.5189e-99	0.277875	0.199	0.045	3.95997e-94
								PEG10	0.000158705	0.654996	0.53	0.68	1		EWSR1	4.19356e-112	0.382662	0.094	0.6	2.54742e-107		SYNDIG1L	3.34867e-220	0.277751	0.195	0.013	2.03418e-215
								TXNDC5	2.57954e-242	0.654783	0.168	0.005	1.56697e-237		CCDC107	6.8665e-132	0.382054	0.096	0.653	4.17113e-127		ITGB1BP1	8.48318e-43	0.277713	0.554	0.447	5.15319e-38
								ANP32B	5.90479e-15	0.653458	0.554	0.754	3.58693e-10		MLLT10	4.54236e-44	0.382001	0.051	0.295	2.7593e-39		MAPK6	7.02281e-56	0.277674	0.454	0.291	4.26608e-51
								EFNB3	2.29016e-06	0.652121	0.221	0.2	0.139118		CNP	4.63185e-50	0.381851	0.053	0.321	2.81366e-45		MRPL58	0	0.277558	0.231	0.005	0
								LEMD2	1.77071e-09	0.65161	0.203	0.16	0.000107564		PELP1	1.04688e-33	0.38051	0.033	0.218	6.35935e-29		MFSD3	3.90283e-33	0.277558	0.5	0.409	2.37081e-28
								SNX19	0.00132302	0.651501	0.221	0.225	1		OS9	3.8588e-134	0.380342	0.135	0.742	2.34407e-129		COX7B	2.45968e-38	0.277519	0.975	0.848	1.49415e-33
								FOXO3	0.000821589	0.649932	0.245	0.255	1		UROD	5.76375e-41	0.380321	0.048	0.276	3.50125e-36		SLF2	0	0.277283	0.324	0.024	0
								NXF1	1.21009e-08	0.645886	0.21	0.173	0.000735079		HOOK3	9.23986e-71	0.379768	0.067	0.422	5.61285e-66		JPT1	5.974e-15	0.277206	0.593	0.567	3.62896e-10
								MBD6	1.87754e-09	0.644895	0.227	0.19	0.000114053		P4HB	5.70728e-84	0.379187	0.286	0.948	3.46695e-79		CNPY2	1.61764e-39	0.277144	0.908	0.799	9.82652e-35
								USP10	0.000100867	0.644613	0.238	0.235	1		EIF2B4	8.41371e-36	0.378076	0.048	0.254	5.11099e-31		NFKBIL1	1.21943e-52	0.276502	0.285	0.139	7.40757e-48
								PLAGL2	7.39464e-05	0.643984	0.228	0.222	1		PMAIP1	8.17542e-26	0.376757	0.031	0.179	4.96624e-21		PTPRN2	1.19696e-50	0.275871	0.747	0.652	7.27103e-46
								CAPZA2	1.04401e-10	0.643443	0.55	0.783	6.34194e-06		TCEAL1	1.86934e-71	0.376307	0.065	0.42	1.13555e-66		SELENOI	3.52512e-255	0.275742	0.306	0.032	2.14137e-250
								USP38	0.00739091	0.643299	0.21	0.218	1		ERO1B	2.76694e-05	0.376176	0.118	0.195	1		GDF15	4.16368e-11	0.275445	0.168	0.111	2.52927e-06
								CIRBP	3.55472e-59	0.642849	0.842	0.911	2.15935e-54		UBE2G2	1.6173e-47	0.375474	0.055	0.316	9.82447e-43		SEPTIN1	0	0.275218	0.195	0	0
								FKBP3	1.2537e-05	0.642543	0.507	0.741	0.761572		UBTF	3.57506e-49	0.374848	0.042	0.296	2.1717e-44		C7	2.76749e-63	0.27521	0.162	0.044	1.68114e-58
								ITM2B	5.34207e-60	0.640873	0.877	0.907	3.2451e-55		GRIA4	1.83466e-24	0.374755	0.038	0.186	1.11448e-19		TMOD2	2.26095e-55	0.274555	0.382	0.217	1.37344e-50
								GSPT1	0.00650744	0.63899	0.345	0.44	1		XIAP	4.33452e-83	0.374439	0.069	0.466	2.63305e-78		ADGRG1	2.94413e-270	0.274519	0.18	0.004	1.78844e-265
								MFAP2	0.00364278	0.638907	0.228	0.24	1		USP10	2.26947e-36	0.372642	0.047	0.254	1.37861e-31		PPP4R3B	7.29842e-295	0.274517	0.322	0.03	4.4335e-290
								SHC1	1.12223e-06	0.638887	0.225	0.204	0.0681709		GRIPAP1	1.36448e-56	0.372553	0.055	0.35	8.28868e-52		SLC66A1	0	0.274373	0.234	0.003	0
								DAPK1	0.00202154	0.637679	0.252	0.271	1		PCYOX1	5.50417e-83	0.37217	0.07	0.468	3.34356e-78		SMS	4.09194e-32	0.274251	0.672	0.615	2.48569e-27
								CCDC92	0.00117185	0.637664	0.224	0.229	1		LINC00667	2.56049e-89	0.371766	0.069	0.485	1.55539e-84		ZNF580	1.38297e-26	0.274184	0.719	0.661	8.40101e-22
								GNAO1	0.00196169	0.63523	0.323	0.389	1		MRPL24	1.63849e-39	0.371505	0.044	0.263	9.95319e-35		SARS	1.83679e-21	0.274029	0.63	0.596	1.11577e-16
								ASXL2	5.5895e-05	0.634634	0.239	0.236	1		UBA52	6.63726e-05	0.370935	0.527	0.985	1		TCEAL5	4.50958e-152	0.273797	0.363	0.1	2.73939e-147
								FAM174A	0.000611648	0.634158	0.478	0.693	1		WASL	1.2593e-121	0.37031	0.092	0.62	7.64975e-117		ZDHHC14	5.34798e-37	0.273569	0.514	0.403	3.24869e-32
								HNRNPU	4.17261e-29	0.633051	0.606	0.754	2.53469e-24		LBH	2.77436e-20	0.369794	0.051	0.189	1.68531e-15		SURF2	1.66355e-34	0.273422	0.535	0.455	1.01054e-29
								RING1	0.00302863	0.632456	0.259	0.286	1		SRPK2	8.55108e-98	0.369485	0.081	0.534	5.19444e-93		TMEM33	2.03157e-48	0.273357	0.554	0.42	1.2341e-43
								ATG13	1.41615e-05	0.632059	0.215	0.198	0.860254		PPFIBP1	1.05973e-39	0.369044	0.033	0.243	6.43745e-35		ZNF503	6.97169e-207	0.27299	0.206	0.016	4.23503e-202
								MAP2K1	7.86182e-07	0.631653	0.225	0.203	0.0477574		HOOK2	3.32668e-100	0.369029	0.084	0.546	2.02082e-95		HNRNPA0	4.19058e-42	0.272684	0.739	0.654	2.54561e-37
								MYD88	6.51031e-21	0.630619	0.174	0.094	3.95475e-16		EIF3M	2.31184e-81	0.368972	0.065	0.451	1.40435e-76		MTIF3	8.35879e-40	0.27261	0.537	0.432	5.07763e-35
								CTSF	4.70642e-99	0.629844	0.147	0.021	2.85896e-94		WBP4	2.75101e-54	0.368628	0.054	0.339	1.67113e-49		HSPBP1	5.71919e-51	0.272609	0.407	0.252	3.47418e-46
								MIEF1	2.11133e-06	0.627879	0.221	0.2	0.128255		COMT	5.88505e-73	0.368253	0.061	0.417	3.57493e-68		ARHGDIA	7.41668e-29	0.272333	0.745	0.687	4.50534e-24
								SMARCC2	1.27407e-05	0.6276	0.323	0.357	0.773947		BUD31	2.16022e-146	0.367085	0.157	0.819	1.31225e-141		HDLBP	1.06122e-80	0.272298	0.797	0.664	6.44649e-76
								ESYT1	0.0082528	0.626065	0.282	0.325	1		SPTY2D1	2.74398e-34	0.366524	0.033	0.221	1.66686e-29		F12	3.10691e-40	0.272293	0.325	0.192	1.88733e-35
								HSD17B4	0.00156599	0.625589	0.247	0.263	1		PNO1	3.8592e-24	0.3661	0.036	0.18	2.34431e-19		IGFBP2	2.15558e-24	0.272288	0.611	0.497	1.30943e-19
								TFF3	0.000595232	0.625558	0.489	0.656	1		JPX	5.20936e-66	0.366005	0.053	0.378	3.16448e-61		CNFN	6.58195e-27	0.272275	0.399	0.303	3.99827e-22
								KLHDC7A	3.91522e-266	0.625031	0.159	0.002	2.37834e-261		PPIL4	6.27239e-62	0.365779	0.051	0.361	3.81023e-57		EDN3	2.32802e-31	0.272056	0.33	0.208	1.41418e-26
								ARHGEF2	7.84886e-14	0.623441	0.175	0.112	4.76787e-09		CDC40	7.83868e-74	0.364317	0.055	0.408	4.76169e-69		ADAR	2.06488e-40	0.271963	0.589	0.484	1.25433e-35
								KIF5A	4.98624e-07	0.623093	0.192	0.16	0.0302894		ABHD11	7.54108e-43	0.364232	0.045	0.279	4.5809e-38		SYT13	1.60107e-15	0.271473	0.313	0.231	9.72584e-11
								TSHZ2	1.44093e-09	0.621148	0.21	0.167	8.75308e-05		FAM136A	3.78067e-135	0.363479	0.088	0.646	2.29661e-130		PGF	4.57729e-77	0.271291	0.201	0.057	2.78052e-72
								CCT2	0.00481954	0.620865	0.488	0.744	1		PKIB	1.0808e-112	0.363196	0.093	0.599	6.56542e-108		CD200	5.67494e-57	0.271135	0.683	0.565	3.4473e-52
								FUS	3.02911e-11	0.620722	0.528	0.713	1.84006e-06		RNPC3	3.45531e-18	0.363105	0.038	0.156	2.09896e-13		NME1	5.15128e-33	0.270446	0.733	0.676	3.1292e-28
								EPB41L4B	8.35754e-15	0.619093	0.173	0.108	5.07687e-10		MED4	3.5949e-80	0.363011	0.065	0.448	2.18376e-75		CARD19	2.38078e-301	0.270386	0.285	0.02	1.44623e-296
								Y-RNA	1.03808e-299	0.618987	0.162	0	6.3059e-295		SLC7A8	2.77763e-110	0.362198	0.211	0.849	1.6873e-105		RABGGTB	2.55867e-29	0.270024	0.577	0.518	1.55429e-24
								IGDCC3	1.80782e-14	0.618984	0.215	0.151	1.09818e-09		NPM2	1.13448e-52	0.361053	0.044	0.314	6.8915e-48		B3GALT1	9.05844e-36	0.269428	0.238	0.122	5.50264e-31
								FBLL1	2.09281e-11	0.618869	0.207	0.156	1.2713e-06		HSCB	2.0984e-54	0.360444	0.043	0.318	1.27469e-49		COMMD6	1.27499e-39	0.269096	0.98	0.829	7.74506e-35
								NAXD	1.11791e-104	0.618127	0.188	0.034	6.79088e-100		ARID5B	1.66846e-54	0.360237	0.049	0.33	1.01352e-49		FBH1	0	0.269015	0.215	0.002	0
								RALGAPA2	7.21735e-07	0.617969	0.196	0.166	0.0438425		C22orf39	9.1964e-105	0.360168	0.065	0.519	5.58644e-100		RTL8C	9.7611e-94	0.268739	0.654	0.423	5.92948e-89
								SURF4	8.68199e-12	0.617574	0.545	0.747	5.27396e-07		EMC4	2.32459e-129	0.359921	0.111	0.679	1.4121e-124		COP1	0	0.268723	0.198	0.001	0
								MTPN	0.0068111	0.616836	0.306	0.366	1		COX6C	1.14952e-07	0.359775	0.477	0.948	0.00698287		SPRED3	1.50902e-147	0.268638	0.26	0.05	9.16671e-143
								C11orf84	2.73898e-20	0.616483	0.186	0.107	1.66382e-15		EXOSC4	4.6256e-83	0.359555	0.069	0.466	2.80987e-78		SRM	7.92491e-20	0.268009	0.628	0.602	4.81407e-15
								ADCY2	8.97324e-06	0.615445	0.27	0.465	0.545088		SPAG1	5.89273e-15	0.359475	0.026	0.118	3.5796e-10		ITGB1	1.2175e-59	0.267741	0.987	0.918	7.39583e-55
								MAOA	1.97259e-09	0.61473	0.169	0.121	0.000119827		DDX42	8.12747e-57	0.359087	0.068	0.376	4.93711e-52		NDUFS7	1.21414e-42	0.267351	0.91	0.795	7.37539e-38
								CYTH2	5.37455e-48	0.614217	0.184	0.064	3.26482e-43		DNAJC21	7.01871e-86	0.358879	0.057	0.451	4.26358e-81		LRP4	1.36899e-214	0.26735	0.217	0.019	8.3161e-210
								CALR	3.3408e-59	0.61284	0.826	0.909	2.0294e-54		CTCF	2.19019e-56	0.358543	0.049	0.337	1.33045e-51		C2orf68	3.26151e-61	0.267006	0.339	0.169	1.98124e-56
								LAMC1	0.000362621	0.612367	0.211	0.204	1		MBD4	1.74916e-42	0.357947	0.036	0.259	1.06254e-37		MTHFD2	4.15934e-73	0.266735	0.226	0.072	2.52663e-68
								CPE	1.24622e-107	0.612085	0.98	0.953	7.5703e-103		CEP57	7.68394e-77	0.356453	0.05	0.408	4.66769e-72		ELF3	2.82073e-21	0.266422	0.407	0.328	1.71348e-16
								WDR83OS	7.16181e-44	0.61067	0.749	0.749	4.35051e-39		PAK2	2.56493e-82	0.356401	0.072	0.469	1.55809e-77		MTREX	0	0.266249	0.234	0.004	0
								VPS52	1.0657e-16	0.609766	0.179	0.109	6.47368e-12		ZBTB8OS	1.39676e-114	0.355735	0.072	0.56	8.48476e-110		C6orf62	4.56738e-32	0.265681	0.459	0.361	2.7745e-27
								PCNX4	3.98844e-69	0.609542	0.179	0.045	2.42282e-64		NARS	1.00483e-104	0.355665	0.086	0.563	6.10392e-100		EIPR1	0	0.264899	0.213	0.001	0
								FAM219A	6.93474e-07	0.609217	0.198	0.168	0.0421258		XRN2	7.28093e-84	0.35547	0.063	0.457	4.42287e-79		CANX	5.36187e-78	0.264153	0.928	0.834	3.25712e-73
								NEURL1B	5.41899e-31	0.60903	0.159	0.066	3.29182e-26		TCEAL2	7.57851e-108	0.35532	0.066	0.53	4.60364e-103		MED28	7.754e-36	0.264109	0.581	0.5	4.71025e-31
								SMARCA1	2.13587e-07	0.608823	0.487	0.665	0.0129746		UFL1	1.04986e-59	0.35508	0.056	0.363	6.3775e-55		GON7	3.05893e-275	0.263796	0.236	0.013	1.85818e-270
[truncated: 1,285 more rows]

## Sheet: Delta DEGs
Delta Cell DEGs by source
[truncated: 1,560 more rows]

[truncated: 1 more sheets: EC DEGs]
